# Supplementary material for: Canonical PRC2 function is essential for mammary gland development and affects chromatin compaction in mammary organoids
Source: PLoS Biol. 2018 Aug 6;16(8):e2004986. doi: 10.1371/journal.pbio.2004986 (PMC6095611; doi:10.1371/journal.pbio.2004986)
Supplement: S1 Data — Observed numbers and percentages of males, females, and total offspring of the indicated genotypes at weaning, as well as the expected mendelian frequency (expressed as percentage of total), are shown. (XLSX) [file pbio.2004986.s008.xlsx]

## Sheet: Dataset S1
	Genotypes at weaning
		Mother	Father
		+/+ fl/fl	T/+ fl/+	11 litters total
	Genotype
	MMTVcre	Suz12	# Males	% Males	# Females	% Females	Total Observed	% Total	% Expected
	+/+	fl/+	12	0.342857	9	0.290323	21	0.318182	0.25
	+/+	fl/fl	11	0.314286	11	0.354839	22	0.333333	0.25
	T/+	fl/+	8	0.228571	11	0.354839	19	0.287879	0.25
	T/+	fl/fl	4	0.114286	0	0	4	0.0606061	0.25
	Total		35	1	31	1	66	1	1
		Mother	Father
		+/+ fl/+	T/+ fl/+	4 litters total
	MMTVcre	Suz12	# Males	% Males	# Females	% Females	Total Observed	% Total	% Expected
	+/+	+/+	3	0.1	0	0	3	0.1	0.166667
	+/+	fl/+	6	0.2	2	0.0667	8	0.2666	0.166667
	+/+	fl/fl	1	0.0333	0	0	1	0.0333	0.166667
	T/+	+/+	1	0.0333	2	0.0667	3	0.1	0.166667
	T/+	fl/+	5	0.1667	7	0.2333	12	0.4	0.166667
	T/+	fl/fl	0	0	0	0	0	0	0.166667
	nd	nd	0	0	3	0.1	3	0.1	0
	Total		16	0.5333	14	0.4667	30	0.9999	1
		Mother	Father
		+/+ fl/fl	T/+ fl/fl	5 litters total
	MMTVcre	Suz12	# Males	% Males	# Females	% Females	Total Observed	% Total	% Expected
	+/+	fl/fl	9	0.2647	19	0.5588	28	0.8235	0.5
	T/+	fl/fl	4	0.1176	2	0.0588	6	0.1765	0.5
	Total		13	0.3823	21	0.6176	34	1	1
	Parents	Mother	Father
		+/+ fl/fl	T/+ fl/+	6 litters total
	MMTVcre	Eed	# Males	% Males	# Females	% Females	Total Observed	% Total	% Expected
	+/+	fl/+	6	0.176471	6	0.176471	12	0.352941	0.25
	+/+	fl/fl	2	0.0588235	9	0.264706	11	0.323529	0.25
	T/+	fl/+	5	0.147059	4	0.117647	9	0.264706	0.25
	T/+	fl/fl	1	0.0294118	1	0.0294118	2	0.0588235	0.25
	Total		14	0.411765	20	0.588235	34	1	1
