# Supplementary material for: Canonical PRC2 function is essential for mammary gland development and affects chromatin compaction in mammary organoids
Source: PLoS Biol. 2018 Aug 6;16(8):e2004986. doi: 10.1371/journal.pbio.2004986 (PMC6095611; doi:10.1371/journal.pbio.2004986)
Supplement: S2 Data — Length = gene length in bases (total of all exons). Remaining columns give the t statistic, P value, and FDR, respectively, from the Treat method relative to fold-change threshold of 1.5. AveExpr, average log2 counts per million; FDR, false discovery rate; logFC, log2 fold-change; RNA-seq, RNA sequencing. (XLSX) [file pbio.2004986.s009.xlsx]

## Sheet: Basal significant RNA-seq
GeneID	Chromosome	Length	Symbol	type_of_gene	description	logFC	AveExpr	Treat t-statistic	Treat P-Value	Treat FDR
15228	chr12	3985	Foxg1	protein-coding	forkhead box G1	7.87531	0.963225	29.1426	5.67191e-11	5.26138e-07
15229	chr13	2461	Foxd1	protein-coding	forkhead box D1	6.80207	0.984637	27.4638	9.62706e-11	5.26138e-07
26927	chr9	2520	Foxl2	protein-coding	forkhead box L2	6.69444	0.393908	26.4911	1.3542e-10	5.26138e-07
18505	chr1	3868	Pax3	protein-coding	paired box 3	7.73949	0.932333	26.389	1.4618e-10	5.26138e-07
574519	chr6	2118	Vax2os	ncRNA	ventral anterior homeobox 2, opposite strand	6.43632	-0.0676211	24.295	3.06713e-10	7.73863e-07
13799	chr5	3537	En2	protein-coding	engrailed 2	7.21591	0.656038	24.2451	3.2251e-10	7.73863e-07
22771	chr9	3350	Zic1	protein-coding	zinc finger protein of the cerebellum 1	7.58819	0.753039	23.8713	3.79328e-10	7.8017e-07
18511	chr12	2574	Pax9	protein-coding	paired box 9	6.94647	0.515484	22.995	5.2915e-10	9.36873e-07
20390	chr14	1326	Sftpd	protein-coding	surfactant associated protein D	5.52401	6.36254	22.7155	5.85667e-10	9.36873e-07
226049	chr19	2337	Dmrt2	protein-coding	doublesex and mab-3 related transcription factor 2	6.85012	0.303862	21.9755	8.1223e-10	1.06864e-06
22160	chr12	1630	Twist1	protein-coding	twist basic helix-loop-helix transcription factor 1	5.6736	2.21075	21.852	8.16492e-10	1.06864e-06
18740	chr13	2448	Pitx1	protein-coding	paired-like homeodomain transcription factor 1	7.85117	1.49698	21.3885	1.09115e-09	1.30911e-06
381399	chr2	2115	Bpifb4	protein-coding	BPI fold containing family B, member 4	4.43724	3.0436	20.4351	1.46415e-09	1.55047e-06
18186	chr8	5921	Nrp1	protein-coding	neuropilin 1	4.46876	4.4909	20.0613	1.74691e-09	1.55047e-06
18741	chr3	2748	Pitx2	protein-coding	paired-like homeodomain transcription factor 2	6.15364	0.77077	20.158	1.79479e-09	1.55047e-06
12022	chr13	1361	Barx1	protein-coding	BarH-like homeobox 1	5.94975	-0.0270286	20.0684	1.85634e-09	1.55047e-06
24113	chr6	1233	Vax2	protein-coding	ventral anterior homeobox 2	6.0515	0.080876	20.0723	1.86086e-09	1.55047e-06
638345	chr17	876	Sbpl	protein-coding	spermine binding protein-like	7.11493	0.964815	20.0763	1.9385e-09	1.55047e-06
15395	chr6	3142	Hoxa10	protein-coding	homeobox A10	7.00953	0.636732	19.3645	2.71921e-09	2.06045e-06
18503	chr2	2639	Pax1	protein-coding	paired box 1	5.40991	-0.320329	19.1159	2.8763e-09	2.0705e-06
225631	chr18	13391	Onecut2	protein-coding	one cut domain, family member 2	6.32484	0.380078	18.9946	3.17624e-09	2.17754e-06
14261	chr1	2326	Fmo1	protein-coding	flavin containing monooxygenase 1	5.21852	2.6682	18.647	3.60835e-09	2.33929e-06
76365	chr9	4679	Tbx18	protein-coding	T-box18	7.58146	1.00267	18.6609	3.94491e-09	2.33929e-06
19245	chr15	4619	Ptp4a3	protein-coding	protein tyrosine phosphatase 4a3	2.5965	5.84785	18.2301	4.04739e-09	2.33929e-06
195208	chr13	8042	Dcdc2a	protein-coding	doublecortin domain containing 2a	5.81734	1.81205	18.4656	4.06211e-09	2.33929e-06
140486	chr11	8382	Igf2bp1	protein-coding	insulin-like growth factor 2 mRNA binding protein 1	6.17179	-0.0741522	18.2469	4.6151e-09	2.5317e-06
12444	chr6	5772	Ccnd2	protein-coding	cyclin D2	3.84429	6.26715	18.072	4.74793e-09	2.5317e-06
22419	chr6	2371	Wnt5b	protein-coding	wingless-type MMTV integration site family, member 5B	2.04187	6.18039	17.6957	5.31079e-09	2.7307e-06
12877	chr7	3114	Cpeb1	protein-coding	cytoplasmic polyadenylation element binding protein 1	3.88098	2.27849	17.687	5.61373e-09	2.78693e-06
379043	chr10	1274	Raet1e	protein-coding	retinoic acid early transcript 1E	6.0385	1.01652	17.7413	5.98431e-09	2.87187e-06
209448	chr15	1914	Hoxc10	protein-coding	homeobox C10	5.36692	-0.188682	17.4836	6.67447e-09	3.05279e-06
15414	chr11	1322	Hoxb6	protein-coding	homeobox B6	5.61189	0.241654	17.4728	6.78539e-09	3.05279e-06
18089	chr19	2112	Nkx2-3	protein-coding	NK2 homeobox 3	5.72117	0.334716	17.3456	7.30379e-09	3.18644e-06
15427	chr15	1719	Hoxc9	protein-coding	homeobox C9	6.43929	0.138953	17.295	7.73789e-09	3.27654e-06
107587	chr15	1710	Osr2	protein-coding	odd-skipped related 2	7.75763	1.60582	17.1355	8.88319e-09	3.65404e-06
140488	chr6	4347	Igf2bp3	protein-coding	insulin-like growth factor 2 mRNA binding protein 3	4.23545	2.60303	16.4474	1.12899e-08	4.51501e-06
15415	chr11	1269	Hoxb7	protein-coding	homeobox B7	5.9057	0.360388	16.4966	1.18071e-08	4.59423e-06
15436	chr2	2560	Hoxd4	protein-coding	homeobox D4	5.32577	-0.495968	16.0799	1.46412e-08	5.54708e-06
235402	chr9	3295	Lingo1	protein-coding	leucine rich repeat and Ig domain containing 1	3.78261	1.93388	15.8845	1.53625e-08	5.67114e-06
74013	chr1	3677	Rftn2	protein-coding	raftlin family member 2	2.80698	5.22873	15.7339	1.62481e-08	5.8481e-06
381373	chr2	2813	Sp9	protein-coding	trans-acting transcription factor 9	5.15948	0.18188	15.8036	1.70996e-08	6.00445e-06
21333	chr6	1034	Tac1	protein-coding	tachykinin 1	4.02387	2.48119	15.6231	1.8124e-08	6.21265e-06
13593	chr7	5023	Ebf3	protein-coding	early B cell factor 3	7.21998	0.883921	15.719	1.95934e-08	6.56016e-06
15402	chr6	1877	Hoxa5	protein-coding	homeobox A5	5.51937	-0.25395	15.4131	2.19599e-08	7.18538e-06
15433	chr2	2482	Hoxd13	protein-coding	homeobox D13	5.4867	-0.0939738	15.2108	2.48138e-08	7.7297e-06
15376	chr2	2127	Foxa2	protein-coding	forkhead box A2	6.94205	1.67788	15.3055	2.48823e-08	7.7297e-06
12323	chr11	4190	Camk2b	protein-coding	calcium/calmodulin-dependent protein kinase II, beta	3.51439	4.91745	15.036	2.56598e-08	7.7297e-06
13798	chr1	2554	En1	protein-coding	engrailed 1	5.2368	-0.301385	15.1315	2.5771e-08	7.7297e-06
378700	chr2	1821	Bpifb3	protein-coding	BPI fold containing family B, member 3	5.25938	0.572268	15.0803	2.66273e-08	7.82354e-06
22772	chr14	2967	Zic2	protein-coding	zinc finger protein of the cerebellum 2	5.88064	-0.142066	15.0779	2.7399e-08	7.88927e-06
216725	chr11	3741	Adamts2	protein-coding	a disintegrin-like and metallopeptidase (reprolysin type) with thrombospondin type 1 motif, 2	3.17566	3.11609	14.6642	3.17076e-08	8.95086e-06
768252	chr9	3732	Foxl2os	ncRNA	forkhead box L2, opposite strand	6.07242	0.188204	14.7447	3.40351e-08	9.13591e-06
216285	chr10	2493	Alx1	protein-coding	ALX homeobox 1	5.75283	0.077911	14.7224	3.40496e-08	9.13591e-06
14465	chr18	3194	Gata6	protein-coding	GATA binding protein 6	5.8002	0.133645	14.7156	3.42668e-08	9.13591e-06
64075	chr12	3496	Smoc1	protein-coding	SPARC related modular calcium binding 1	2.93185	5.1784	14.4787	3.54261e-08	9.27327e-06
12955	chr9	1185	Cryab	protein-coding	crystallin, alpha B	1.84722	6.19301	14.359	3.7514e-08	9.64445e-06
15397	chr6	1839	Hoxa11os	ncRNA	homeobox A11, opposite strand	4.63711	-0.675477	14.3981	3.98876e-08	1.00748e-05
16392	chr13	2526	Isl1	protein-coding	ISL1 transcription factor, LIM/homeodomain	5.42532	-0.353849	14.2563	4.52939e-08	1.1243e-05
269643	chr5	4031	Ppp2r2c	protein-coding	protein phosphatase 2, regulatory subunit B, gamma	4.63679	0.0806024	14.1553	4.67227e-08	1.12787e-05
15437	chr2	1424	Hoxd8	protein-coding	homeobox D8	7.1753	0.520505	14.2926	4.75713e-08	1.12787e-05
320145	chr12	4480	Sp8	protein-coding	trans-acting transcription factor 8	4.8828	-0.166822	14.1377	4.7788e-08	1.12787e-05
20472	chr17	2108	Six2	protein-coding	sine oculis-related homeobox 2	5.94118	0.328732	14.1505	4.96488e-08	1.15289e-05
18508	chr2	3681	Pax6	protein-coding	paired box 6	6.18329	0.805742	14.1045	5.17056e-08	1.1816e-05
77552	chr1	1190	Shisa4	protein-coding	shisa family member 4	2.67043	4.36669	13.6342	6.14456e-08	1.3708e-05
217830	chr12	3229	9030617O03Rik	protein-coding	RIKEN cDNA 9030617O03 gene	2.30156	4.64045	13.6059	6.21642e-08	1.3708e-05
11514	chr15	5039	Adcy8	protein-coding	adenylate cyclase 8	6.81384	0.864285	13.85	6.28415e-08	1.3708e-05
23984	chr17	7717	Pde10a	protein-coding	phosphodiesterase 10A	5.56671	0.775983	13.7415	6.41448e-08	1.37835e-05
22401	chr3	7784	Zmat3	protein-coding	zinc finger matrin type 3	1.91287	5.69689	13.4939	6.67737e-08	1.39551e-05
15404	chr6	1952	Hoxa7	protein-coding	homeobox A7	4.91364	-0.616668	13.6369	6.68819e-08	1.39551e-05
13184	chr17	617	Dcpp1	protein-coding	demilune cell and parotid protein 1	6.50298	2.07064	13.7203	6.98103e-08	1.4358e-05
15438	chr2	2100	Hoxd9	protein-coding	homeobox D9	6.36797	0.142799	13.6307	7.156e-08	1.4509e-05
15408	chr11	1313	Hoxb13	protein-coding	homeobox B13	6.13847	0.342882	13.5868	7.3028e-08	1.4509e-05
17534	chr11	5801	Mrc2	protein-coding	mannose receptor, C type 2	3.58548	4.7672	13.4575	7.35678e-08	1.4509e-05
228801	chr2	1712	Bpifb1	protein-coding	BPI fold containing family B, member 1	5.98273	3.16938	13.5874	7.47358e-08	1.45402e-05
56711	chr4	4635	Plag1	protein-coding	pleiomorphic adenoma gene 1	2.94649	2.85659	13.2602	8.00671e-08	1.5001e-05
242620	chr4	2947	Dmrta2	protein-coding	doublesex and mab-3 related transcription factor like family A2	4.42117	3.62294	13.3828	8.02196e-08	1.5001e-05
14257	chr11	5839	Flt4	protein-coding	FMS-like tyrosine kinase 4	4.07928	1.73438	13.3184	8.02305e-08	1.5001e-05
67606	chr2	2069	Fibin	protein-coding	fin bud initiation factor homolog (zebrafish)	3.26122	3.88781	13.2265	8.28151e-08	1.52858e-05
22774	chr9	4088	Zic4	protein-coding	zinc finger protein of the cerebellum 4	4.21775	-1.08009	13.1202	9.27016e-08	1.68379e-05
14463	chr14	3393	Gata4	protein-coding	GATA binding protein 4	7.45075	1.02676	13.3227	9.35632e-08	1.68379e-05
224860	chr17	4051	Plcl2	protein-coding	phospholipase C-like 2	2.71743	2.09561	12.9129	1.01621e-07	1.7865e-05
15227	chr8	1062	Foxf1	protein-coding	forkhead box F1	4.70918	0.0182691	13.0191	1.01752e-07	1.7865e-05
18091	chr17	1524	Nkx2-5	protein-coding	NK2 homeobox 5	5.43756	-0.350055	12.9479	1.10585e-07	1.91819e-05
13849	chr1	1665	Ephx1	protein-coding	epoxide hydrolase 1, microsomal	1.71483	8.08017	12.6984	1.16742e-07	1.98639e-05
228802	chr2	1637	Bpifb5	protein-coding	BPI fold containing family B, member 5	5.42162	2.06076	12.8647	1.17276e-07	1.98639e-05
224419	chr16	1652	Map3k7cl	protein-coding	Map3k7 C-terminal like	5.77715	0.486893	12.8202	1.22997e-07	2.05905e-05
16002	chr7	4236	Igf2	protein-coding	insulin-like growth factor 2	6.78745	1.21164	12.855	1.25159e-07	2.07117e-05
20674	chr3	2457	Sox2	protein-coding	SRY (sex determining region Y)-box 2	4.48473	-0.411192	12.5529	1.40959e-07	2.30496e-05
18096	chr5	1808	Nkx6-1	protein-coding	NK6 homeobox 1	4.70942	-0.79933	12.5519	1.42489e-07	2.30496e-05
20465	chr16	3670	Sim2	protein-coding	single-minded homolog 2 (Drosophila)	7.16489	0.572014	12.5746	1.55647e-07	2.48983e-05
17984	chr7	1652	Ndn	protein-coding	necdin	4.41808	0.881366	12.3956	1.57796e-07	2.49647e-05
83395	chr11	3375	Sp6	protein-coding	trans-acting transcription factor 6	3.41684	2.53359	12.2716	1.65948e-07	2.587e-05
73884	chr1	12621	Zdbf2	protein-coding	zinc finger, DBF-type containing 2	6.08917	0.66854	12.4186	1.67112e-07	2.587e-05
12450	chr11	3487	Ccng1	protein-coding	cyclin G1	1.92488	8.62905	12.1837	1.70873e-07	2.61708e-05
240590	chr19	2391	Dmrt3	protein-coding	doublesex and mab-3 related transcription factor 3	6.34267	0.112258	12.2601	1.90066e-07	2.88041e-05
77220	chr10	4115	Tmem200a	protein-coding	transmembrane protein 200A	4.52948	-0.415776	12.1266	1.93946e-07	2.88203e-05
20277	chr7	2409	Scnn1b	protein-coding	sodium channel, nonvoltage-gated 1 beta	3.20377	2.12479	12.0443	1.95419e-07	2.88203e-05
14836	chr12	1174	Gsc	protein-coding	goosecoid homeobox	5.62707	0.157197	12.1768	1.96179e-07	2.88203e-05
26757	chr7	2643	Dpysl4	protein-coding	dihydropyrimidinase-like 4	6.05072	-0.137251	12.1851	1.98595e-07	2.88805e-05
20689	chr18	6903	Sall3	protein-coding	sal-like 3 (Drosophila)	5.29014	-0.174736	12.07	2.0951e-07	2.99915e-05
100043902	chr17	7127	Six3os1	ncRNA	SIX homeobox 3, opposite strand 1	4.237	-0.885709	12.0021	2.10401e-07	2.99915e-05
15371	chr5	1508	Hmx1	protein-coding	H6 homeobox 1	4.89846	-0.595328	11.9974	2.17526e-07	3.04994e-05
13865	chr13	2432	Nr2f1	protein-coding	nuclear receptor subfamily 2, group F, member 1	5.35865	0.00575834	12.0206	2.18201e-07	3.04994e-05
20708	chr13	1859	Serpinb6b	protein-coding	serine (or cysteine) peptidase inhibitor, clade B, member 6b	2.72104	4.18132	11.859	2.21841e-07	3.07101e-05
13396	chr6	1071	Dlx6	protein-coding	distal-less homeobox 6	4.25434	-1.18324	11.9031	2.27119e-07	3.10954e-05
56079	chr4	4831	Astn2	protein-coding	astrotactin 2	4.34196	0.505931	11.8893	2.3044e-07	3.10954e-05
192199	chr4	1834	Rspo1	protein-coding	R-spondin 1	4.46227	4.34501	11.9275	2.31104e-07	3.10954e-05
16431	chrX	1632	Itm2a	protein-coding	integral membrane protein 2A	4.07512	1.37583	11.8505	2.34653e-07	3.12805e-05
56739	chr14	2055	Rec8	protein-coding	REC8 meiotic recombination protein	4.84083	2.36315	11.8403	2.44753e-07	3.23276e-05
76980	chr13	2682	Ube2ql1	protein-coding	ubiquitin-conjugating enzyme E2Q family-like 1	4.0946	0.128634	11.7768	2.48625e-07	3.25405e-05
19281	chr2	6449	Ptprt	protein-coding	protein tyrosine phosphatase, receptor type, T	2.54333	3.11671	11.6765	2.54411e-07	3.29978e-05
320038	chr6	4247	Dlx6os1	ncRNA	distal-less homeobox 6, opposite strand 1	4.33843	-0.799125	11.7106	2.64569e-07	3.4009e-05
620253	chr17	610	Dcpp3	protein-coding	demilune cell and parotid protein 3	5.43018	3.20473	11.7964	2.67066e-07	3.40261e-05
74464	chr4	5397	Zswim5	protein-coding	zinc finger SWIM-type containing 5	3.94758	1.90253	11.6087	2.81651e-07	3.55696e-05
16531	chr14	7827	Kcnma1	protein-coding	potassium large conductance calcium-activated channel, subfamily M, alpha member 1	4.35836	2.35341	11.4939	3.13954e-07	3.93043e-05
15422	chr15	2433	Hoxc13	protein-coding	homeobox C13	4.87986	-0.390869	11.4709	3.27387e-07	4.06327e-05
15396	chr6	2244	Hoxa11	protein-coding	homeobox A11	3.72146	-0.89751	11.3569	3.40592e-07	4.19102e-05
333182	chr7	604	Cox6b2	protein-coding	cytochrome c oxidase subunit VIb polypeptide 2	3.27884	2.83354	11.3108	3.47366e-07	4.23552e-05
12028	chr7	869	Bax	protein-coding	BCL2-associated X protein	1.86884	6.39913	11.2545	3.51757e-07	4.23552e-05
16842	chr3	2460	Lef1	protein-coding	lymphoid enhancer binding factor 1	5.00119	-0.548481	11.3785	3.54351e-07	4.23552e-05
100039596	chr1	501	Tcf24	protein-coding	transcription factor 24	3.5197	-0.0870324	11.2917	3.55976e-07	4.23552e-05
320557	chr13	4590	Fam169a	protein-coding	family with sequence similarity 169, member A	2.94736	3.1843	11.2062	3.73691e-07	4.40986e-05
76965	chr14	4252	Slitrk1	protein-coding	SLIT and NTRK-like family, member 1	4.28129	1.32915	11.2546	3.78835e-07	4.43422e-05
24136	chr2	9113	Zeb2	protein-coding	zinc finger E-box binding homeobox 2	5.25443	0.144176	11.2902	3.84757e-07	4.46722e-05
21384	chr3	3567	Tbx15	protein-coding	T-box 15	5.39705	2.355	11.3162	3.89092e-07	4.47666e-05
22431	chr2	3092	Wt1	protein-coding	Wilms tumor 1 homolog	4.03252	-0.53378	11.1936	3.93639e-07	4.47666e-05
268510	chr11	4254	Mgat5b	protein-coding	mannoside acetylglucosaminyltransferase 5, isoenzyme B	4.1668	-0.801975	11.197	3.94898e-07	4.47666e-05
20249	chr19	4837	Scd1	protein-coding	stearoyl-Coenzyme A desaturase 1	-2.7712	10.2552	-11.1155	4.00169e-07	4.50097e-05
76527	chr8	1838	Il34	protein-coding	interleukin 34	2.14831	3.59047	11.0458	4.18023e-07	4.66533e-05
18993	chr1	3065	Pou3f3	protein-coding	POU domain, class 3, transcription factor 3	5.13025	-0.349489	11.1326	4.34706e-07	4.81421e-05
16909	chr2	1900	Lmo2	protein-coding	LIM domain only 2	4.43162	-0.733807	11.0745	4.4152e-07	4.85234e-05
19716	chrX	866	Bex1	protein-coding	brain expressed X-linked 1	4.16845	-0.75514	11.0393	4.49108e-07	4.89834e-05
78896	chr1	888	1500015O10Rik	protein-coding	RIKEN cDNA 1500015O10 gene	2.61584	5.13961	10.9535	4.55119e-07	4.92658e-05
17153	chr2	2778	Mal	protein-coding	myelin and lymphocyte protein, T cell differentiation protein	2.80026	5.36642	10.8991	4.90198e-07	5.2667e-05
13175	chr3	12995	Dclk1	protein-coding	doublecortin-like kinase 1	2.12641	5.6179	10.7836	5.19058e-07	5.50113e-05
14062	chr13	3296	F2r	protein-coding	coagulation factor II (thrombin) receptor	3.78703	3.34175	10.8517	5.1966e-07	5.50113e-05
19699	chr5	11702	Reln	protein-coding	reelin	4.38318	2.37474	10.8221	5.42767e-07	5.70381e-05
19737	chr1	1809	Rgs5	protein-coding	regulator of G-protein signaling 5	3.87582	-0.133652	10.7783	5.50476e-07	5.7429e-05
226594	chr1	2670	Rcsd1	protein-coding	RCSD domain containing 1	2.20161	3.25915	10.6243	5.94174e-07	6.15419e-05
269637	chr5	2281	Cnpy1	protein-coding	canopy FGF signaling regulator 1	4.45663	-1.18038	10.7067	5.99928e-07	6.1694e-05
107448	chr13	3974	Unc5a	protein-coding	unc-5 netrin receptor A	3.82657	0.20729	10.6557	6.09055e-07	6.21884e-05
18802	chr1	3121	Plcd4	protein-coding	phospholipase C, delta 4	4.53291	1.07129	10.6539	6.29481e-07	6.38214e-05
171166	chr3	1712	Mcoln3	protein-coding	mucolipin 3	2.73544	2.04229	10.5084	6.63434e-07	6.67934e-05
16948	chr18	3604	Lox	protein-coding	lysyl oxidase	2.74596	3.42819	10.489	6.74756e-07	6.70605e-05
21785	chr17	571	Tff2	protein-coding	trefoil factor 2 (spasmolytic protein 1)	4.43179	-0.475182	10.5655	6.75402e-07	6.70605e-05
15434	chr2	2902	Hoxd3	protein-coding	homeobox D3	3.9489	-1.2093	10.5261	6.83599e-07	6.74094e-05
27528	chr18	2513	Nrep	protein-coding	neuronal regeneration related protein	2.48561	3.06799	10.4488	6.93816e-07	6.77852e-05
216049	chr10	4257	Zfp365	protein-coding	zinc finger protein 365	3.01301	1.64034	10.4609	6.96826e-07	6.77852e-05
225724	chr18	4614	Mapk4	protein-coding	mitogen-activated protein kinase 4	3.84535	0.454183	10.4859	7.04335e-07	6.7968e-05
16814	chr19	864	Lbx1	protein-coding	ladybird homeobox homolog 1 (Drosophila)	3.6283	-0.966398	10.469	7.08148e-07	6.7968e-05
15284	chr1	2149	Hlx	protein-coding	H2.0-like homeobox	3.70608	-1.16856	10.4375	7.29934e-07	6.95951e-05
17105	chr10	1057	Lyz2	protein-coding	lysozyme 2	4.67456	0.570801	10.4681	7.42343e-07	6.98991e-05
18423	chr11	2825	Otx1	protein-coding	orthodenticle homeobox 1	5.81704	0.377181	10.5231	7.45928e-07	6.98991e-05
14238	chr13	2366	Foxf2	protein-coding	forkhead box F2	4.44018	0.254827	10.4473	7.47688e-07	6.98991e-05
14461	chr6	3243	Gata2	protein-coding	GATA binding protein 2	4.18717	-0.537232	10.3862	7.79139e-07	7.23694e-05
269328	chr2	1589	Muc15	protein-coding	mucin 15	-2.94142	7.04365	-10.327	7.986e-07	7.37016e-05
16874	chr2	3577	Lhx6	protein-coding	LIM homeobox protein 6	3.95039	-1.50972	10.2667	8.55364e-07	7.82084e-05
22066	chr3	4992	Trpc4	protein-coding	transient receptor potential cation channel, subfamily C, member 4	3.62597	-0.678058	10.2381	8.64924e-07	7.82084e-05
630537	chr17	611	Dcpp2	protein-coding	demilune cell and parotid protein 2	3.95421	0.137522	10.2493	8.68556e-07	7.82084e-05
114873	chr9	6885	Dscaml1	protein-coding	Down syndrome cell adhesion molecule like 1	3.32236	1.82678	10.2188	8.69163e-07	7.82084e-05
71785	chr9	1795	Pdgfd	protein-coding	platelet-derived growth factor, D polypeptide	2.9511	2.92052	10.1717	8.9403e-07	7.96873e-05
13592	chr14	4342	Ebf2	protein-coding	early B cell factor 2	3.91193	-0.145955	10.2109	8.96669e-07	7.96873e-05
233332	chr7	6029	Adamts17	protein-coding	a disintegrin-like and metallopeptidase (reprolysin type) with thrombospondin type 1 motif, 17	3.18583	1.16943	10.1605	9.10149e-07	8.0389e-05
320939	chr4	5677	5930403L14Rik	ncRNA	RIKEN cDNA 5930403L14 gene	3.63707	-1.21692	10.0864	9.89027e-07	8.68233e-05
106952	chr18	5499	Arap3	protein-coding	ArfGAP with RhoGAP domain, ankyrin repeat and PH domain 3	3.67056	1.0918	10.0786	9.97256e-07	8.70152e-05
71685	chr17	2467	Galnt14	protein-coding	UDP-N-acetyl-alpha-D-galactosamine:polypeptide N-acetylgalactosaminyltransferase 14	3.36558	-0.584124	10.0248	1.03328e-06	8.86382e-05
100503074	chr19	474	2610016A17Rik	ncRNA	RIKEN cDNA 2610016A17 gene	3.5562	-1.42152	10.0297	1.03661e-06	8.86382e-05
207839	chr15	5769	Galnt6	protein-coding	UDP-N-acetyl-alpha-D-galactosamine:polypeptide N-acetylgalactosaminyltransferase 6	6.16064	2.31217	10.186	1.03853e-06	8.86382e-05
16876	chr1	5750	Lhx9	protein-coding	LIM homeobox protein 9	4.013	-0.414424	10.0475	1.04048e-06	8.86382e-05
13797	chr19	2598	Emx2	protein-coding	empty spiracles homeobox 2	4.77421	-0.457519	10.0691	1.0569e-06	8.9507e-05
68048	chr7	2580	Aen	protein-coding	apoptosis enhancing nuclease	1.91347	4.989	9.92744	1.08624e-06	9.14534e-05
27359	chrX	3724	Sytl4	protein-coding	synaptotagmin-like 4	2.61006	2.1046	9.91096	1.11608e-06	9.3409e-05
22341	chr8	1881	Vegfc	protein-coding	vascular endothelial growth factor C	3.09659	3.82072	9.92115	1.12244e-06	9.3409e-05
100736249	chr6	798	Mira	ncRNA	mistral long non-coding RNA	4.43203	-0.914963	9.94036	1.16701e-06	9.65599e-05
211550	chr3	2137	Tifa	protein-coding	TRAF-interacting protein with forkhead-associated domain	2.72734	1.81063	9.80581	1.23104e-06	0.000101276
18094	chr12	1260	Nkx2-9	protein-coding	NK2 homeobox 9	4.23784	-0.311164	9.84092	1.26514e-06	0.000102937
15405	chr6	2272	Hoxa9	protein-coding	homeobox A9	3.98969	-0.967603	9.82822	1.26552e-06	0.000102937
15398	chr6	1313	Hoxa13	protein-coding	homeobox A13	4.05916	-1.0239	9.78173	1.32419e-06	0.000107103
545428	chr2	6329	Ccdc141	protein-coding	coiled-coil domain containing 141	2.22576	5.34322	9.69962	1.34059e-06	0.000107824
68895	chr5	1126	Rasl11a	protein-coding	RAS-like, family 11, member A	2.83373	2.46821	9.70911	1.3485e-06	0.000107858
228151	chr2	1685	4833423E24Rik	protein-coding	RIKEN cDNA 4833423E24 gene	4.62365	1.03375	9.78146	1.35932e-06	0.000108122
170571	chr8	4850	Cntnap4	protein-coding	contactin associated protein-like 4	4.44313	-0.0999978	9.75291	1.38349e-06	0.00010944
11636	chr2	2365	Ak1	protein-coding	adenylate kinase 1	1.90773	5.92099	9.62382	1.431e-06	0.00011258
15416	chr11	2645	Hoxb8	protein-coding	homeobox B8	4.83933	-0.158723	9.68471	1.50002e-06	0.000117369
59058	chr3	3190	Bhlhe22	protein-coding	basic helix-loop-helix family, member e22	4.68472	0.0466105	9.66814	1.51208e-06	0.000117673
84004	chr9	2892	Mcam	protein-coding	melanoma cell adhesion molecule	2.97965	6.09946	9.5985	1.53212e-06	0.000118591
16870	chr2	2286	Lhx2	protein-coding	LIM homeobox protein 2	4.20058	-0.762081	9.46408	1.78645e-06	0.000137537
15426	chr15	2369	Hoxc8	protein-coding	homeobox C8	3.51429	-1.25233	9.38823	1.86122e-06	0.000142532
105439	chr14	2743	Slain1	protein-coding	SLAIN motif family, member 1	1.52375	4.41221	9.31325	1.90698e-06	0.000145263
13134	chr14	5225	Dach1	protein-coding	dachshund 1 (Drosophila)	3.07789	1.45031	9.32198	1.94827e-06	0.000147628
332937	chr4	2117	Tfap2e	protein-coding	transcription factor AP-2, epsilon	4.05805	-0.269011	9.3553	1.96587e-06	0.000148181
64706	chr15	7824	Scube1	protein-coding	signal peptide, CUB domain, EGF-like 1	2.91618	1.00265	9.29131	1.99468e-06	0.00014957
329252	chr1	3623	Lgr6	protein-coding	leucine-rich repeat-containing G protein-coupled receptor 6	1.40911	6.0684	9.22321	2.07644e-06	0.000154121
64406	chr2	2097	Sp5	protein-coding	trans-acting transcription factor 5	5.4405	0.481479	9.3653	2.07678e-06	0.000154121
72701	chr4	2868	Zfp618	protein-coding	zinc finger protein 618	2.92586	1.3016	9.21966	2.13601e-06	0.000157049
72058	chr16	2278	Igsf5	protein-coding	immunoglobulin superfamily, member 5	2.13053	2.65483	9.19835	2.13805e-06	0.000157049
58198	chr8	5258	Sall1	protein-coding	sal-like 1 (Drosophila)	4.46666	-0.775252	9.24719	2.21978e-06	0.000162225
12824	chr15	5133	Col2a1	protein-coding	collagen, type II, alpha 1	5.32214	2.74718	9.3051	2.23324e-06	0.000162299
21349	chr4	4161	Tal1	protein-coding	T cell acute lymphocytic leukemia 1	4.45655	-0.777096	9.23562	2.24336e-06	0.000162299
100041286	chr11	592	Snhg15	ncRNA	small nucleolar RNA host gene 15	1.98826	3.29124	9.08283	2.38414e-06	0.000171121
20392	chr6	1875	Sgce	protein-coding	sarcoglycan, epsilon	4.64319	0.109917	9.17579	2.39652e-06	0.000171121
320091	chr10	4117	Ano4	protein-coding	anoctamin 4	2.67198	2.72675	9.08974	2.40094e-06	0.000171121
14051	chr10	4099	Eya4	protein-coding	EYA transcriptional coactivator and phosphatase 4	3.93814	-0.574602	9.11763	2.45289e-06	0.000173408
243931	chr7	5002	Tshz3	protein-coding	teashirt zinc finger family member 3	2.90259	0.974815	9.07302	2.45712e-06	0.000173408
210622	chr2	2855	Pamr1	protein-coding	peptidase domain containing associated with muscle regeneration 1	5.03973	2.68495	9.18461	2.47188e-06	0.000173599
56089	chr11	1221	Ramp3	protein-coding	receptor (calcitonin) activity modifying protein 3	3.90308	-0.490477	9.0975	2.49707e-06	0.000174516
15221	chr4	2373	Foxd3	protein-coding	forkhead box D3	4.30102	-0.745987	9.09819	2.54134e-06	0.00017624
20471	chr12	2849	Six1	protein-coding	sine oculis-related homeobox 1	6.76114	1.23956	9.23354	2.54621e-06	0.00017624
14170	chr7	1809	Fgf15	protein-coding	fibroblast growth factor 15	4.05162	-0.490961	9.0759	2.56696e-06	0.000176825
629059	chr14	3557	Fam124a	protein-coding	family with sequence similarity 124, member A	3.33692	-1.03959	9.0118	2.64879e-06	0.000181594
21410	chr11	2741	Hnf1b	protein-coding	HNF1 homeobox B	4.61044	0.168188	9.0445	2.71622e-06	0.000185334
97998	chr15	3437	Deptor	protein-coding	DEP domain containing MTOR-interacting protein	-1.71403	6.8484	-8.89194	2.86356e-06	0.000194466
245527	chrX	5819	Eda2r	protein-coding	ectodysplasin A2 receptor	3.58685	4.29627	8.93633	2.93869e-06	0.00019863
16832	chr6	1290	Ldhb	protein-coding	lactate dehydrogenase B	1.61864	4.85543	8.84043	3.01075e-06	0.00020255
108096	chr6	2539	Slco1a5	protein-coding	solute carrier organic anion transporter family, member 1a5	1.98847	4.7224	8.78157	3.20082e-06	0.000214336
12338	chrX	3554	Capn6	protein-coding	calpain 6	5.01974	2.48258	8.90792	3.22897e-06	0.00021522
15431	chr2	1011	Hoxd11	protein-coding	homeobox D11	3.38545	-1.56857	8.79977	3.26819e-06	0.00021683
56047	chr17	2115	Msln	protein-coding	mesothelin	4.71173	4.58566	8.87564	3.28468e-06	0.000216925
271127	chr13	4974	Adamts16	protein-coding	a disintegrin-like and metallopeptidase (reprolysin type) with thrombospondin type 1 motif, 16	3.99402	-1.36258	8.81598	3.30231e-06	0.000217093
225518	chr18	2601	Prdm6	protein-coding	PR domain containing 6	3.43188	-1.42698	8.70073	3.61385e-06	0.000236493
19713	chr6	7341	Ret	protein-coding	ret proto-oncogene	2.35373	2.23214	8.64816	3.67865e-06	0.000239645
16994	chr17	1095	Ltb	protein-coding	lymphotoxin B	3.27675	1.58015	8.65626	3.75504e-06	0.000243519
80976	chr2	3751	Syt13	protein-coding	synaptotagmin XIII	3.46053	1.26957	8.64236	3.83636e-06	0.000247678
406217	chrX	784	Bex4	protein-coding	brain expressed X-linked 4	3.71245	-1.17061	8.64596	3.86406e-06	0.000248352
246316	chr5	1927	Lgi2	protein-coding	leucine-rich repeat LGI family, member 2	2.9654	2.25281	8.60655	3.90248e-06	0.000249707
384009	chr4	2019	Glipr2	protein-coding	GLI pathogenesis-related 2	2.62402	2.60574	8.58619	3.94141e-06	0.000251081
353282	chr2	9136	Sfmbt2	protein-coding	Scm-like with four mbt domains 2	3.38356	1.41287	8.59658	4.00481e-06	0.000253997
245880	chr5	2685	Wasf3	protein-coding	WAS protein family, member 3	3.4574	-0.813334	8.58399	4.06845e-06	0.000256901
14063	chr13	2768	F2rl1	protein-coding	coagulation factor II (thrombin) receptor-like 1	1.87313	6.30749	8.49357	4.26893e-06	0.000267446
19016	chr6	1984	Pparg	protein-coding	peroxisome proliferator activated receptor gamma	3.0814	1.89433	8.52114	4.2726e-06	0.000267446
20887	chr7	1370	Sult1a1	protein-coding	sulfotransferase family 1A, phenol-preferring, member 1	1.81416	3.50565	8.4796	4.32775e-06	0.000269725
20618	chr14	732	Sncg	protein-coding	synuclein, gamma	3.06171	3.8858	8.49335	4.47498e-06	0.0002777
104360	chr9	1851	Isl2	protein-coding	insulin related protein 2 (islet 2)	3.30263	-1.14656	8.47168	4.53179e-06	0.000280018
26968	chr9	2355	Islr	protein-coding	immunoglobulin superfamily containing leucine-rich repeat	3.57639	0.61505	8.45757	4.65038e-06	0.000285338
12578	chr4	1136	Cdkn2a	protein-coding	cyclin-dependent kinase inhibitor 2A	3.62986	5.65897	8.47671	4.65752e-06	0.000285338
18504	chr19	3029	Pax2	protein-coding	paired box 2	3.11377	-1.57015	8.42719	4.7084e-06	0.000286138
243725	chr6	9547	Ppp1r9a	protein-coding	protein phosphatase 1, regulatory (inhibitor) subunit 9A	3.53827	2.64553	8.44346	4.71033e-06	0.000286138
20378	chr2	2920	Frzb	protein-coding	frizzled-related protein	4.37702	0.224896	8.47236	4.75199e-06	0.000287455
27999	chr6	2739	Fam3c	protein-coding	family with sequence similarity 3, member C	2.15472	5.64397	8.39716	4.81574e-06	0.000290093
83691	chr1	4006	Crispld1	protein-coding	cysteine-rich secretory protein LCCL domain containing 1	3.19192	1.71316	8.35524	5.08538e-06	0.000305059
140709	chr5	2705	Col26a1	protein-coding	collagen, type XXVI, alpha 1	5.49299	-0.338109	8.44395	5.15871e-06	0.000308174
18074	chr14	4884	Nid2	protein-coding	nidogen 2	4.86207	-0.151805	8.38403	5.32587e-06	0.000316845
23886	chr8	1084	Gdf15	protein-coding	growth differentiation factor 15	3.78959	3.03639	8.32371	5.48879e-06	0.000325194
21859	chr10	4681	Timp3	protein-coding	tissue inhibitor of metalloproteinase 3	2.20129	8.55997	8.22007	5.68491e-06	0.000335433
14314	chr16	3609	Fstl1	protein-coding	follistatin-like 1	3.60534	3.6867	8.26807	5.76703e-06	0.00033889
14957	chr13	2977	Hist1h1d	protein-coding	histone cluster 1, H1d	-2.8523	1.06743	-8.15042	6.21923e-06	0.000363977
75801	chr12	1910	4930447C04Rik	protein-coding	RIKEN cDNA 4930447C04 gene	4.19628	-1.52245	8.18619	6.33929e-06	0.000369501
15403	chr6	699	Hoxa6	protein-coding	homeobox A6	3.42983	-1.37534	8.13595	6.45516e-06	0.000373842
226866	chr1	2748	Sbspon	protein-coding	somatomedin B and thrombospondin, type 1 domain containing	3.15215	1.37102	8.12376	6.46571e-06	0.000373842
19734	chr1	2335	Rgs16	protein-coding	regulator of G-protein signaling 16	5.88231	2.2234	8.23096	6.6726e-06	0.000384262
18606	chr15	3398	Enpp2	protein-coding	ectonucleotide pyrophosphatase/phosphodiesterase 2	3.66011	1.79433	8.10015	6.77147e-06	0.000387974
98303	chr1	2180	D630023F18Rik	protein-coding	RIKEN cDNA D630023F18 gene	3.67096	1.08401	8.09789	6.79096e-06	0.000387974
15401	chr6	1528	Hoxa4	protein-coding	homeobox A4	3.95105	-1.13798	8.07865	7.02035e-06	0.000399494
20473	chr17	3680	Six3	protein-coding	sine oculis-related homeobox 3	3.96336	-0.746506	8.07015	7.08803e-06	0.000401757
14067	chr1	7406	F5	protein-coding	coagulation factor V	4.55789	2.75433	8.10483	7.15622e-06	0.000403006
268977	chr17	8137	Ltbp1	protein-coding	latent transforming growth factor beta binding protein 1	2.11103	6.94718	8.01539	7.16605e-06	0.000403006
73230	chr9	3793	Bmper	protein-coding	BMP-binding endothelial regulator	2.38809	1.05589	7.98636	7.30407e-06	0.00040917
387191	chr11	102	Mir196a-1	ncRNA	microRNA 196a-1	4.272	-0.207274	8.03354	7.47847e-06	0.000417316
18088	chr2	2448	Nkx2-2	protein-coding	NK2 homeobox 2	3.27291	-1.3283	7.95772	7.75205e-06	0.000430912
16873	chr5	2736	Lhx5	protein-coding	LIM homeobox protein 5	4.30893	-0.989042	7.98054	7.92871e-06	0.000439037
68790	chr8	2380	Fendrr	ncRNA	Foxf1 adjacent non-coding developmental regulatory RNA	4.29847	-1.07774	7.9716	8.00108e-06	0.000441347
227541	chr2	7111	Camk1d	protein-coding	calcium/calmodulin-dependent protein kinase ID	3.3925	0.546638	7.92065	8.10723e-06	0.000445495
22762	chr15	4974	Zfpm2	protein-coding	zinc finger protein, multitype 2	4.80672	1.03731	7.98916	8.19119e-06	0.000448398
12876	chr8	2103	Cpe	protein-coding	carboxypeptidase E	1.59652	9.33148	7.84021	8.45645e-06	0.000461165
53623	chrX	5192	Gria3	protein-coding	glutamate receptor, ionotropic, AMPA3 (alpha 3)	3.33338	3.54482	7.88507	8.54923e-06	0.000464465
22420	chr1	2068	Wnt6	protein-coding	wingless-type MMTV integration site family, member 6	2.97076	2.19896	7.82473	8.84525e-06	0.000478741
13107	chr7	1820	Cyp2f2	protein-coding	cytochrome P450, family 2, subfamily f, polypeptide 2	3.12859	5.05419	7.83927	8.90868e-06	0.000480368
242608	chr4	3168	Podn	protein-coding	podocan	3.48978	0.0856363	7.8288	8.99137e-06	0.000481294
216225	chr10	5331	Slc5a8	protein-coding	solute carrier family 5 (iodide transporter), member 8	2.26403	6.55064	7.80633	8.99272e-06	0.000481294
140792	chr18	3322	Colec12	protein-coding	collectin sub-family member 12	3.56059	1.58146	7.81151	9.19064e-06	0.000490065
13591	chr11	2248	Ebf1	protein-coding	early B cell factor 1	4.24018	-1.07202	7.83694	9.22786e-06	0.000490234
224454	chr17	3115	Zdhhc14	protein-coding	zinc finger, DHHC domain containing 14	1.94669	3.32543	7.75322	9.32189e-06	0.000493409
242553	chr4	4801	Kank4	protein-coding	KN motif and ankyrin repeat domains 4	1.87329	4.76961	7.7283	9.57124e-06	0.000504751
23934	chr15	1368	Ly6h	protein-coding	lymphocyte antigen 6 complex, locus H	3.34435	-1.23434	7.75567	9.67732e-06	0.000508483
14783	chr11	5158	Grb10	protein-coding	growth factor receptor bound protein 10	1.88028	4.91091	7.70717	9.796e-06	0.000512847
232313	chr6	1826	Gxylt2	protein-coding	glucoside xylosyltransferase 2	1.89143	3.11578	7.69513	9.92747e-06	0.000517847
329941	chr4	4331	Col8a2	protein-coding	collagen, type VIII, alpha 2	1.81004	3.68822	7.66696	1.02313e-05	0.000531767
15446	chr8	1719	Hpgd	protein-coding	hydroxyprostaglandin dehydrogenase 15 (NAD)	2.85431	2.72737	7.67415	1.03862e-05	0.000537879
17314	chr7	819	Mgmt	protein-coding	O-6-methylguanine-DNA methyltransferase	2.79114	3.69133	7.65917	1.07117e-05	0.000552494
58234	chr15	7131	Shank3	protein-coding	SH3/ankyrin domain gene 3	3.05425	0.578009	7.64989	1.07452e-05	0.000552494
108653	chr6	4017	Rimklb	protein-coding	ribosomal modification protein rimK-like family member B	4.24663	0.610524	7.69472	1.07858e-05	0.000552611
80883	chr3	5481	Ntng1	protein-coding	netrin G1	3.28993	2.28919	7.63929	1.09742e-05	0.000559722
109050	chr3	4781	Fam212b	protein-coding	family with sequence similarity 212, member B	2.06465	4.46279	7.60395	1.10024e-05	0.000559722
67703	chr9	4908	Kirrel3	protein-coding	kin of IRRE like 3 (Drosophila)	3.97407	2.18369	7.65232	1.13434e-05	0.000575039
19649	chr9	4726	Robo3	protein-coding	roundabout guidance receptor 3	3.92559	-0.579459	7.62623	1.14564e-05	0.00057873
239650	chr15	2329	Ccdc184	protein-coding	coiled-coil domain containing 184	3.38309	-1.45892	7.58697	1.16759e-05	0.000587755
13110	chr4	3595	Cyp2j6	protein-coding	cytochrome P450, family 2, subfamily j, polypeptide 6	1.49363	3.60228	7.50794	1.21811e-05	0.000611048
20617	chr6	1463	Snca	protein-coding	synuclein, alpha	3.38107	-0.202641	7.54066	1.22935e-05	0.000614547
71584	chrX	2595	Gdpd2	protein-coding	glycerophosphodiester phosphodiesterase domain containing 2	2.14096	2.06919	7.49463	1.24422e-05	0.000619829
74199	chr17	2720	Vit	protein-coding	vitrin	3.86416	-0.92337	7.51354	1.29532e-05	0.000643058
56336	chr2	4205	B4galt5	protein-coding	UDP-Gal:betaGlcNAc beta 1,4-galactosyltransferase, polypeptide 5	3.15064	1.41963	7.46309	1.32831e-05	0.000654499
12638	chr6	6305	Cftr	protein-coding	cystic fibrosis transmembrane conductance regulator	4.23197	0.394339	7.50513	1.33098e-05	0.000654499
231014	chr5	4627	9330182L06Rik	protein-coding	RIKEN cDNA 9330182L06 gene	2.56554	-0.0250196	7.44219	1.33268e-05	0.000654499
67576	chr3	1950	4930429B21Rik	ncRNA	RIKEN cDNA 4930429B21 gene	2.65955	-0.209025	7.44208	1.33655e-05	0.000654499
252864	chr2	3346	Dusp15	protein-coding	dual specificity phosphatase-like 15	3.79214	-0.387874	7.45284	1.38214e-05	0.00067453
69248	chr14	1149	2610035F20Rik	ncRNA	RIKEN cDNA 2610035F20 gene	3.08682	-1.56427	7.38409	1.44864e-05	0.000704598
13522	chr14	3863	Adam28	protein-coding	a disintegrin and metallopeptidase domain 28	3.87555	0.714066	7.40592	1.46323e-05	0.000709207
53901	chr17	3710	Rcan2	protein-coding	regulator of calcineurin 2	3.10145	-1.71623	7.37292	1.46797e-05	0.000709207
16665	chr11	1720	Krt15	protein-coding	keratin 15	2.24979	4.50976	7.35398	1.48394e-05	0.000714523
227632	chr2	6102	Kcnt1	protein-coding	potassium channel, subfamily T, member 1	4.33941	-0.504017	7.40818	1.49274e-05	0.000716367
27384	chr13	1232	Akr1c13	protein-coding	aldo-keto reductase family 1, member C13	2.45307	1.69547	7.32452	1.51804e-05	0.00072393
24050	chr15	4731	Sept3	protein-coding	septin 3	3.70755	-1.46153	7.36626	1.51856e-05	0.00072393
216445	chr10	1811	Arhgap9	protein-coding	Rho GTPase activating protein 9	2.56887	0.516423	7.32274	1.52594e-05	0.000725049
22361	chr10	2416	Vnn1	protein-coding	vanin 1	4.16187	2.41453	7.38664	1.54089e-05	0.000729743
12575	chr17	2026	Cdkn1a	protein-coding	cyclin-dependent kinase inhibitor 1A (P21)	2.39047	7.97697	7.30828	1.56797e-05	0.000740134
72148	chr8	2463	Tdrp	protein-coding	testis development related protein	2.57536	2.32912	7.29381	1.57747e-05	0.000742182
12151	chr2	3594	Bmi1	protein-coding	Bmi1 polycomb ring finger oncogene	1.50187	6.04675	7.25642	1.61912e-05	0.000759301
65100	chr14	2383	Zic5	protein-coding	zinc finger protein of the cerebellum 5	3.24359	-1.43257	7.27844	1.64452e-05	0.000768706
18542	chr5	1539	Pcolce	protein-coding	procollagen C-endopeptidase enhancer protein	2.11575	3.2626	7.22462	1.6895e-05	0.000787176
13179	chr10	2084	Dcn	protein-coding	decorin	3.80941	2.86262	7.28565	1.69947e-05	0.000789267
96935	chr1	2035	Susd4	protein-coding	sushi domain containing 4	2.63868	1.80815	7.20712	1.74583e-05	0.000808188
15430	chr2	1789	Hoxd10	protein-coding	homeobox D10	3.03056	-1.69488	7.20446	1.77532e-05	0.000819208
63993	chr17	5180	Slc5a7	protein-coding	solute carrier family 5 (choline transporter), member 7	3.48979	1.72464	7.20499	1.80889e-05	0.000828487
74176	chr2	2531	Tgm5	protein-coding	transglutaminase 5	3.78279	-0.630887	7.21595	1.81053e-05	0.000828487
67867	chr7	4261	Lrrc28	protein-coding	leucine rich repeat containing 28	1.64227	3.91995	7.15889	1.81269e-05	0.000828487
98496	chr1	2667	Pid1	protein-coding	phosphotyrosine interaction domain containing 1	2.07328	2.35064	7.15675	1.82579e-05	0.000831834
140577	chr4	4817	Ankrd6	protein-coding	ankyrin repeat domain 6	2.87004	1.50697	7.1595	1.85894e-05	0.000844263
69066	chr11	1100	1810010H24Rik	protein-coding	RIKEN cDNA 1810010H24 gene	2.57524	2.6218	7.1468	1.8684e-05	0.000845889
52187	chr4	5047	Rragd	protein-coding	Ras-related GTP binding D	4.33827	1.71013	7.22076	1.879e-05	0.000848022
237091	chrX	1774	Lhfpl1	protein-coding	lipoma HMGIC fusion partner-like 1	3.29003	-0.961938	7.155	1.89996e-05	0.000854803
56742	chr3	1773	Psrc1	protein-coding	proline/serine-rich coiled-coil 1	2.19074	6.11109	7.13356	1.90772e-05	0.000855622
20928	chr6	7538	Abcc9	protein-coding	ATP-binding cassette, sub-family C (CFTR/MRP), member 9	3.49527	-1.1177	7.15062	1.92699e-05	0.000861579
225583	chr18	1943	A730017C20Rik	protein-coding	RIKEN cDNA A730017C20 gene	3.69532	-1.19704	7.15001	1.94625e-05	0.000865105
19296	chr15	3074	Pvt1	ncRNA	plasmacytoma variant translocation 1	1.81222	3.59476	7.09322	1.95887e-05	0.000865105
330409	chr6	9213	Cecr2	protein-coding	cat eye syndrome chromosome region, candidate 2	3.47562	2.03793	7.13431	1.96216e-05	0.000865105
269132	chr1	4056	Colgalt2	protein-coding	collagen beta(1-O)galactosyltransferase 2	2.91548	0.75939	7.11408	1.96291e-05	0.000865105
76484	chr7	7303	Kndc1	protein-coding	kinase non-catalytic C-lobe domain (KIND) containing 1	3.24792	-1.50434	7.12454	1.96492e-05	0.000865105
74338	chr13	2439	Slc6a19	protein-coding	solute carrier family 6 (neurotransmitter transporter), member 19	-3.0391	0.847628	-7.11114	1.97891e-05	0.000868609
66240	chrX	1446	Kcne1l	protein-coding	potassium voltage-gated channel, Isk-related family, member 1-like, pseudogene	4.05364	0.15106	7.13972	2.004e-05	0.000876948
226251	chr19	7073	Ablim1	protein-coding	actin-binding LIM protein 1	1.94594	5.12115	7.06714	2.03607e-05	0.000885509
229791	chr3	5690	Plppr4	protein-coding	phospholipid phosphatase related 4	2.94817	2.03439	7.08157	2.04127e-05	0.000885509
27280	chr1	1467	Phlda3	protein-coding	pleckstrin homology like domain, family A, member 3	1.70508	7.68395	7.05447	2.04759e-05	0.000885509
76453	chr7	3226	Prss23	protein-coding	protease, serine 23	2.00445	6.29285	7.06733	2.05362e-05	0.000885509
69784	chr10	1194	1500009L16Rik	protein-coding	RIKEN cDNA 1500009L16 gene	3.57866	0.28583	7.09898	2.05432e-05	0.000885509
277360	chr2	6530	Prex1	protein-coding	phosphatidylinositol-3,4,5-trisphosphate-dependent Rac exchange factor 1	1.91221	4.24381	7.04274	2.0801e-05	0.000893945
17681	chr1	1717	Msc	protein-coding	musculin	4.255	0.573435	7.10376	2.11081e-05	0.000904446
21367	chr1	9535	Cntn2	protein-coding	contactin 2	4.57624	2.21703	7.09792	2.19286e-05	0.000936812
16011	chr1	5854	Igfbp5	protein-coding	insulin-like growth factor binding protein 5	1.72428	10.9254	6.99075	2.20677e-05	0.000939966
12490	chr1	2621	Cd34	protein-coding	CD34 antigen	2.93202	0.89207	6.99443	2.25973e-05	0.000958216
109676	chr3	7547	Ank2	protein-coding	ankyrin 2, brain	2.59623	-0.832661	6.98352	2.26293e-05	0.000958216
213417	chr1	4269	Klhdc8a	protein-coding	kelch domain containing 8A	1.68817	3.44251	6.9602	2.28702e-05	0.000965577
110805	chr4	1116	Foxe1	protein-coding	forkhead box E1	3.66277	0.157319	7.00696	2.29769e-05	0.000967246
22355	chr12	3385	Vipr2	protein-coding	vasoactive intestinal peptide receptor 2	3.43224	-1.19086	6.98978	2.31992e-05	0.000973758
11694	chr3	1867	Alx3	protein-coding	aristaless-like homeobox 3	2.93184	-1.81422	6.95058	2.37984e-05	0.000996007
11685	chr11	2309	Alox12e	protein-coding	arachidonate lipoxygenase, epidermal	4.30772	1.68302	7.01177	2.39353e-05	0.000998832
14456	chr8	2593	Gas6	protein-coding	growth arrest specific 6	1.6327	9.197	6.90528	2.43967e-05	0.00101514
22268	chr16	1769	Upk1b	protein-coding	uroplakin 1B	3.73704	2.61961	6.92248	2.58612e-05	0.00107298
21417	chr18	5806	Zeb1	protein-coding	zinc finger E-box binding homeobox 1	3.16237	-0.189489	6.87522	2.62695e-05	0.00108679
11695	chr2	5203	Alx4	protein-coding	aristaless-like homeobox 4	4.94648	0.889782	6.94771	2.66605e-05	0.0010998
232670	chr6	1959	Tspan33	protein-coding	tetraspanin 33	1.48924	5.03181	6.82668	2.67726e-05	0.00110127
107831	chr15	6227	Adgrb1	protein-coding	adhesion G protein-coupled receptor B1	2.12781	3.11164	6.82927	2.68677e-05	0.0011018
18295	chr13	2540	Ogn	protein-coding	osteoglycin	4.55868	1.16068	6.9214	2.69764e-05	0.0011018
381270	chr1	4187	March4	protein-coding	membrane-associated ring finger (C3HC4) 4	3.58746	-0.0609545	6.86726	2.70283e-05	0.0011018
74762	chr17	7566	Mdga1	protein-coding	MAM domain containing glycosylphosphatidylinositol anchor 1	2.37553	0.948216	6.82687	2.70915e-05	0.0011018
16560	chr1	8257	Kif1a	protein-coding	kinesin family member 1A	2.82134	3.02598	6.82039	2.78598e-05	0.00112985
81904	chr7	828	Cacng7	protein-coding	calcium channel, voltage-dependent, gamma subunit 7	3.84063	-0.226468	6.82899	2.86432e-05	0.00115836
75625	chrX	1398	Mageh1	protein-coding	melanoma antigen, family H, 1	2.61479	2.62058	6.76711	2.93064e-05	0.00118186
12288	chr6	9053	Cacna1c	protein-coding	calcium channel, voltage-dependent, L type, alpha 1C subunit	2.74374	1.73436	6.75678	2.98005e-05	0.00119843
723820	chr6	85	Mir196b	ncRNA	microRNA 196b	2.70526	-1.77793	6.74857	3.00579e-05	0.00120542
399558	chr12	7099	Flrt2	protein-coding	fibronectin leucine rich transmembrane protein 2	2.72153	3.06422	6.74004	3.03943e-05	0.00121305
108699	chr2	4934	Chn1	protein-coding	chimerin 1	4.82064	1.0238	6.83078	3.04622e-05	0.00121305
19227	chr6	1512	Pthlh	protein-coding	parathyroid hormone-like peptide	1.93211	5.13489	6.72944	3.06171e-05	0.00121305
12879	chr12	1838	Cys1	protein-coding	cystin 1	2.82487	-0.802636	6.73612	3.06417e-05	0.00121305
22223	chr5	1147	Uchl1	protein-coding	ubiquitin carboxy-terminal hydrolase L1	4.54222	-0.510279	6.80144	3.06695e-05	0.00121305
210044	chr13	4211	Adcy2	protein-coding	adenylate cyclase 2	5.19015	1.76579	6.82945	3.10785e-05	0.00122585
15400	chr6	2543	Hoxa3	protein-coding	homeobox A3	3.37022	-0.748351	6.74028	3.11783e-05	0.00122643
14598	chr10	2022	Ggt1	protein-coding	gamma-glutamyltransferase 1	2.24489	3.79821	6.68851	3.19107e-05	0.00125182
100040736	chr4	2876	Foxd2os	ncRNA	forkhead box D2, opposite strand	3.08044	0.253436	6.70742	3.20422e-05	0.00125357
19223	chr2	1751	Ptgis	protein-coding	prostaglandin I2 (prostacyclin) synthase	5.2293	1.11228	6.80154	3.22023e-05	0.00125641
52615	chr11	4373	Suz12	protein-coding	suppressor of zeste 12 homolog (Drosophila)	-1.37251	5.6066	-6.66835	3.23914e-05	0.00126038
12831	chr2	8402	Col5a1	protein-coding	collagen, type V, alpha 1	1.8277	5.07679	6.64661	3.335e-05	0.00129079
22063	chr9	3014	Trpc1	protein-coding	transient receptor potential cation channel, subfamily C, member 1	2.60469	1.55245	6.65995	3.33603e-05	0.00129079
13507	chr18	5305	Dsc3	protein-coding	desmocollin 3	3.29923	1.29169	6.67924	3.3472e-05	0.00129079
225743	chr18	7300	Rnf165	protein-coding	ring finger protein 165	2.44046	0.0740715	6.65176	3.35317e-05	0.00129079
12700	chr9	2161	Cish	protein-coding	cytokine inducible SH2-containing protein	2.06765	3.32731	6.63637	3.38824e-05	0.00130081
63954	chr4	595	Rbp7	protein-coding	retinol binding protein 7, cellular	-3.21027	3.36015	-6.66028	3.45959e-05	0.00132363
110310	chr15	1586	Krt7	protein-coding	keratin 7	1.65443	9.17505	6.61377	3.46605e-05	0.00132363
17101	chr13	11806	Lyst	protein-coding	lysosomal trafficking regulator	-1.61145	6.04409	-6.59397	3.55003e-05	0.00135078
108760	chr12	3920	Galnt16	protein-coding	UDP-N-acetyl-alpha-D-galactosamine:polypeptide N-acetylgalactosaminyltransferase 16	3.00847	-0.0259817	6.61964	3.55591e-05	0.00135078
320452	chr7	2361	P4ha3	protein-coding	procollagen-proline, 2-oxoglutarate 4-dioxygenase (proline 4-hydroxylase), alpha polypeptide III	3.5232	0.790938	6.60409	3.70751e-05	0.00140466
330953	chr9	3798	Hcn4	protein-coding	hyperpolarization-activated, cyclic nucleotide-gated K+ 4	3.22443	-1.81144	6.58201	3.75804e-05	0.00142007
11689	chr6	2827	Alox5	protein-coding	arachidonate 5-lipoxygenase	4.06232	0.222539	6.58236	3.91038e-05	0.00147376
12159	chr14	1994	Bmp4	protein-coding	bone morphogenetic protein 4	4.29057	-0.0358609	6.58917	3.92296e-05	0.00147464
228061	chr2	7359	Agps	protein-coding	alkylglycerone phosphate synthase	-1.35558	7.84464	-6.49151	4.02323e-05	0.0015084
242523	chr4	4073	Dmrta1	protein-coding	doublesex and mab-3 related transcription factor like family A1	5.0207	1.31576	6.60643	4.04152e-05	0.00151132
55990	chr1	3336	Fmo2	protein-coding	flavin containing monooxygenase 2	1.82583	8.17137	6.4874	4.07121e-05	0.00151848
22417	chr4	3823	Wnt4	protein-coding	wingless-type MMTV integration site family, member 4	2.3718	5.4585	6.49119	4.1311e-05	0.00153683
226999	chr1	3493	Slc9a2	protein-coding	solute carrier family 9 (sodium/hydrogen exchanger), member 2	2.3835	0.754853	6.45433	4.26941e-05	0.00158419
16149	chr18	1415	Cd74	protein-coding	CD74 antigen (invariant polypeptide of major histocompatibility complex, class II antigen-associated)	3.22557	0.565191	6.47308	4.3006e-05	0.00159167
12522	chr13	2145	Cd83	protein-coding	CD83 antigen	2.91676	-1.57503	6.44315	4.40672e-05	0.00162676
69219	chr3	3747	Ddah1	protein-coding	dimethylarginine dimethylaminohydrolase 1	2.52273	1.05722	6.42978	4.41946e-05	0.00162729
15394	chr6	2474	Hoxa1	protein-coding	homeobox A1	3.10726	-1.32978	6.44085	4.45397e-05	0.00163581
244886	chr9	2407	Tmem266	protein-coding	transmembrane protein 266	2.28514	0.907481	6.41319	4.48286e-05	0.00164223
67874	chr2	1460	Rprm	protein-coding	reprimo, TP53 dependent G2 arrest mediator candidate	2.50871	-1.2346	6.40503	4.55633e-05	0.00166491
67405	chr10	1180	Nts	protein-coding	neurotensin	3.28108	-2.26256	6.39583	4.74826e-05	0.00173065
27140	chr11	1532	Tlx3	protein-coding	T cell leukemia, homeobox 3	4.27464	1.85873	6.43916	4.78666e-05	0.00174024
13521	chr18	3863	Slc26a2	protein-coding	solute carrier family 26 (sulfate transporter), member 2	-1.26146	5.61471	-6.33777	4.87259e-05	0.00176702
67801	chr8	1889	Pllp	protein-coding	plasma membrane proteolipid	2.45798	1.4876	6.34393	4.91193e-05	0.00177681
14119	chr18	10480	Fbn2	protein-coding	fibrillin 2	3.89594	0.351394	6.38697	4.94629e-05	0.00178475
320429	chr9	10520	Trank1	protein-coding	tetratricopeptide repeat and ankyrin repeat containing 1	3.16368	0.907327	6.35346	4.98198e-05	0.00179314
107765	chr19	1765	Ankrd1	protein-coding	ankyrin repeat domain 1 (cardiac muscle)	3.79316	2.56081	6.37997	5.02986e-05	0.00180586
14765	chrX	1801	Gpr50	protein-coding	G-protein-coupled receptor 50	3.10001	-1.63552	6.34155	5.04342e-05	0.00180622
109222	chr3	1411	Rarres1	protein-coding	retinoic acid receptor responder (tazarotene induced) 1	2.54923	0.0145447	6.32175	5.06504e-05	0.00180946
14362	chr5	4378	Fzd1	protein-coding	frizzled class receptor 1	1.55767	6.52659	6.30126	5.10625e-05	0.00181967
627626	chr17	6890	Ptchd4	protein-coding	patched domain containing 4	2.96059	-0.557604	6.31601	5.17847e-05	0.00184085
15417	chr11	2701	Hoxb9	protein-coding	homeobox B9	5.60826	1.3151	6.4083	5.32223e-05	0.00188729
102278	chr8	2405	Cpne7	protein-coding	copine VII	3.32014	1.57921	6.29959	5.37065e-05	0.00189979
170770	chr7	1976	Bbc3	protein-coding	BCL2 binding component 3	1.68268	5.23162	6.25498	5.41845e-05	0.00190357
56807	chr9	3191	Scamp5	protein-coding	secretory carrier membrane protein 5	1.93175	2.92773	6.25685	5.4205e-05	0.00190357
229706	chr3	6308	Slc6a17	protein-coding	solute carrier family 6 (neurotransmitter transporter), member 17	3.7152	-1.04985	6.30724	5.421e-05	0.00190357
235180	chr9	1285	Fez1	protein-coding	fasciculation and elongation protein zeta 1 (zygin I)	2.70891	-0.821973	6.26226	5.49052e-05	0.00192329
13345	chr1	1312	Twist2	protein-coding	twist basic helix-loop-helix transcription factor 2	3.70925	-0.169695	6.29203	5.52501e-05	0.00193067
99031	chr2	8041	Osbpl6	protein-coding	oxysterol binding protein-like 6	2.2085	2.38941	6.22506	5.67273e-05	0.00197607
23972	chr19	3796	Papss2	protein-coding	3'-phosphoadenosine 5'-phosphosulfate synthase 2	2.18978	1.40378	6.2234	5.68239e-05	0.00197607
16526	chr1	3959	Kcnk2	protein-coding	potassium channel, subfamily K, member 2	2.3207	1.9481	6.21636	5.75147e-05	0.00199528
12826	chr8	6615	Col4a1	protein-coding	collagen, type IV, alpha 1	1.89085	9.25872	6.1981	5.83771e-05	0.0020192
71884	chr1	1711	Chit1	protein-coding	chitinase 1 (chitotriosidase)	-2.45773	1.11943	-6.20621	5.84849e-05	0.0020192
14623	chr14	2476	Gjb6	protein-coding	gap junction protein, beta 6	3.14269	-1.49527	6.22436	5.86299e-05	0.00201937
20715	chr12	1949	Serpina3g	protein-coding	serine (or cysteine) peptidase inhibitor, clade A, member 3G	3.1737	1.15198	6.2234	5.87821e-05	0.00201978
217593	chr12	2766	Slc25a21	protein-coding	solute carrier family 25 (mitochondrial oxodicarboxylate carrier), member 21	2.96782	-1.33821	6.20746	5.94645e-05	0.00203396
21826	chr17	5922	Thbs2	protein-coding	thrombospondin 2	2.43656	2.1888	6.19082	5.96092e-05	0.00203396
58226	chr17	8228	Cacna1h	protein-coding	calcium channel, voltage-dependent, T type, alpha 1H subunit	3.5922	-0.234936	6.22618	5.97392e-05	0.00203396
18109	chr12	2596	Mycn	protein-coding	v-myc avian myelocytomatosis viral related oncogene, neuroblastoma derived	2.78522	-1.1225	6.19796	5.97599e-05	0.00203396
242509	chr4	6453	Bnc2	protein-coding	basonuclin 2	3.04105	-1.44897	6.20365	5.99379e-05	0.0020352
20429	chr3	1595	Shox2	protein-coding	short stature homeobox 2	3.53951	-1.194	6.21748	6.02518e-05	0.00204105
23794	chr16	8104	Adamts5	protein-coding	a disintegrin-like and metallopeptidase (reprolysin type) with thrombospondin type 1 motif, 5 (aggrecanase-2)	1.98214	3.16257	6.16812	6.0738e-05	0.00205143
239463	chr15	2089	Fam83a	protein-coding	family with sequence similarity 83, member A	2.29899	2.85703	6.17188	6.08434e-05	0.00205143
545291	chr19	2175	Hpse2	protein-coding	heparanase 2	2.6641	1.77706	6.1744	6.132e-05	0.00206267
242939	chr5	2173	Cpz	protein-coding	carboxypeptidase Z	4.01178	-0.735061	6.21921	6.15679e-05	0.00206618
60322	chrX	2196	Chst7	protein-coding	carbohydrate (N-acetylglucosamino) sulfotransferase 7	3.01051	-0.857777	6.16886	6.25903e-05	0.00209561
21380	chr16	1777	Tbx1	protein-coding	T-box 1	3.39741	0.543036	6.17336	6.33231e-05	0.00211523
11600	chr15	4078	Angpt1	protein-coding	angiopoietin 1	1.33624	5.49962	6.12476	6.3877e-05	0.00212879
54141	chr11	3822	Spag5	protein-coding	sperm associated antigen 5	-1.64711	4.57767	-6.09552	6.6416e-05	0.00220829
16949	chr9	3338	Loxl1	protein-coding	lysyl oxidase-like 1	2.44655	4.13064	6.10715	6.71935e-05	0.002229
329078	chr19	5023	Emx2os	ncRNA	Emx2 opposite strand/antisense transcript (non-protein coding)	3.04641	-1.46845	6.10998	6.76236e-05	0.00223811
67374	chr16	4822	Jam2	protein-coding	junction adhesion molecule 2	1.75386	3.3568	6.07986	6.78337e-05	0.00223991
18187	chr1	8122	Nrp2	protein-coding	neuropilin 2	2.01468	3.56555	6.07141	6.88205e-05	0.0022673
12591	chr5	2145	Cdx2	protein-coding	caudal type homeobox 2	3.0395	-1.56328	6.0736	7.08632e-05	0.00232926
233744	chr7	6166	Spon1	protein-coding	spondin 1, (f-spondin) extracellular matrix protein	2.66709	6.2483	6.05925	7.19965e-05	0.00236113
245555	chrX	10891	C77370	protein-coding	expressed sequence C77370	3.68112	0.081654	6.08199	7.22556e-05	0.00236424
338365	chr10	4386	Slc41a2	protein-coding	solute carrier family 41, member 2	1.94265	3.6525	6.02457	7.30412e-05	0.0023828
80892	chr3	13874	Zfhx4	protein-coding	zinc finger homeodomain 4	2.8683	3.84103	6.05284	7.31539e-05	0.0023828
83603	chr9	3054	Elovl4	protein-coding	elongation of very long chain fatty acids (FEN1/Elo2, SUR4/Elo3, yeast)-like 4	2.61105	1.99374	6.01701	7.50085e-05	0.00243769
13081	chr2	3296	Cyp24a1	protein-coding	cytochrome P450, family 24, subfamily a, polypeptide 1	3.19272	-0.781382	6.02661	7.58418e-05	0.00245922
328783	chr17	2628	Mslnl	protein-coding	mesothelin-like	2.57988	-0.14688	6.00094	7.65158e-05	0.0024755
192663	chr9	3626	Abcg4	protein-coding	ATP-binding cassette, sub-family G (WHITE), member 4	2.26692	0.765664	5.97677	7.82441e-05	0.00252574
29820	chr14	4777	Tnfrsf19	protein-coding	tumor necrosis factor receptor superfamily, member 19	2.5883	2.40465	5.96995	7.97002e-05	0.00256699
12843	chr6	5143	Col1a2	protein-coding	collagen, type I, alpha 2	2.47716	2.90025	5.95471	8.10131e-05	0.00260345
71690	chr13	2103	Esm1	protein-coding	endothelial cell-specific molecule 1	3.42915	-0.916023	5.97679	8.18579e-05	0.00262474
24014	chr1	4758	Rnasel	protein-coding	ribonuclease L (2', 5'-oligoisoadenylate synthetase-dependent)	1.94328	2.28402	5.92628	8.30415e-05	0.00265677
212448	chr10	5644	9330159F19Rik	protein-coding	RIKEN cDNA 9330159F19 gene	3.76945	0.0696952	5.97347	8.36342e-05	0.0026652
19194	chr2	961	Bpifa2	protein-coding	BPI fold containing family A, member 2	2.76074	-0.688622	5.93758	8.36752e-05	0.0026652
17242	chr2	1306	Mdk	protein-coding	midkine	1.99818	2.67391	5.9141	8.44569e-05	0.00267956
15242	chr19	1771	Hhex	protein-coding	hematopoietically expressed homeobox	3.36103	-0.302091	5.95011	8.44982e-05	0.00267956
74091	chr1	1403	Npl	protein-coding	N-acetylneuraminate pyruvate lyase	3.20734	-1.25199	5.92351	8.68759e-05	0.0027489
240675	chr19	3882	Vwa2	protein-coding	von Willebrand factor A domain containing 2	2.33079	1.512	5.89562	8.71796e-05	0.00275247
16840	chr14	1436	Cnmd	protein-coding	chondromodulin	3.01615	0.0558497	5.90846	8.78598e-05	0.00276787
20564	chr11	4996	Slit3	protein-coding	slit homolog 3 (Drosophila)	3.46985	2.2302	5.9225	8.91346e-05	0.0028019
20230	chr17	6788	Satb1	protein-coding	special AT-rich sequence binding protein 1	2.78076	2.67984	5.88375	9.09323e-05	0.00285218
78772	chr1	2736	Hhipl2	protein-coding	hedgehog interacting protein-like 2	-1.95205	6.37589	-5.85716	9.19933e-05	0.00287495
216188	chr10	6030	Aldh1l2	protein-coding	aldehyde dehydrogenase 1 family, member L2	-1.44379	4.23358	-5.84322	9.22224e-05	0.00287495
216739	chr11	3074	Acsl6	protein-coding	acyl-CoA synthetase long-chain family member 6	2.76626	-1.56759	5.86193	9.2476e-05	0.00287495
73710	chr13	1922	Tubb2b	protein-coding	tubulin, beta 2B class IIB	1.37809	4.77522	5.84088	9.24894e-05	0.00287495
67254	chr16	2355	2900011O08Rik	protein-coding	RIKEN cDNA 2900011O08 gene	3.04749	-1.68975	5.86929	9.26567e-05	0.00287495
268567	chr12	3961	Tmem229b	protein-coding	transmembrane protein 229B	1.3698	5.33278	5.82197	9.48323e-05	0.00293613
21385	chr11	3562	Tbx2	protein-coding	T-box 2	2.51432	1.49952	5.82067	9.68012e-05	0.00299066
26564	chr13	3970	Ror2	protein-coding	receptor tyrosine kinase-like orphan receptor 2	1.73115	2.66853	5.78561	9.97337e-05	0.00306868
232983	chr7	760	Cxcl17	protein-coding	chemokine (C-X-C motif) ligand 17	1.95255	6.06801	5.79594	9.97527e-05	0.00306868
236539	chr3	1871	Phgdh	protein-coding	3-phosphoglycerate dehydrogenase	1.869	2.82116	5.78082	0.000100537	0.00308621
69590	chr13	1016	Gpx8	protein-coding	glutathione peroxidase 8 (putative)	1.64748	4.71795	5.77613	0.000100926	0.00309156
234673	chr8	2699	Ces2e	protein-coding	carboxylesterase 2E	4.64642	0.0559329	5.8649	0.00010232	0.00312759
270162	chr9	2605	Elmod1	protein-coding	ELMO/CED-12 domain containing 1	3.10013	-1.38085	5.77003	0.000106002	0.0032333
20404	chr4	2807	Sh3gl2	protein-coding	SH3-domain GRB2-like 2	3.35632	-0.355199	5.75838	0.000108987	0.00331731
20311	chr5	1655	Cxcl5	protein-coding	chemokine (C-X-C motif) ligand 5	2.19106	8.11845	5.72798	0.000109734	0.00333298
12156	chr2	2515	Bmp2	protein-coding	bone morphogenetic protein 2	2.95962	0.833035	5.73794	0.000109975	0.00333328
209645	chr2	3837	Bend7	protein-coding	BEN domain containing 7	1.53052	3.23877	5.70946	0.000110244	0.00333442
23985	chr12	3083	Slc26a4	protein-coding	solute carrier family 26, member 4	2.94134	-1.80542	5.73336	0.000110566	0.00333714
72902	chr8	3282	Spock3	protein-coding	sparc/osteonectin, cwcv and kazal-like domains proteoglycan 3	3.19864	-2.2702	5.72122	0.000113703	0.00342464
73182	chr3	4501	Pear1	protein-coding	platelet endothelial aggregation receptor 1	1.58934	3.80392	5.68353	0.000114191	0.00342511
68549	chr1	5416	Sgol2a	protein-coding	shugoshin-like 2a (S. pombe)	-1.53508	2.98476	-5.67987	0.000114716	0.00342511
121021	chr9	8050	Cspg4	protein-coding	chondroitin sulfate proteoglycan 4	3.10287	0.889146	5.71102	0.000114761	0.00342511
64176	chr7	5706	Sv2b	protein-coding	synaptic vesicle glycoprotein 2 b	2.94778	-0.999887	5.70497	0.000114903	0.00342511
22326	chr19	1017	Vax1	protein-coding	ventral anterior homeobox 1	2.74532	-1.80053	5.69825	0.000114983	0.00342511
22778	chr11	5163	Ikzf1	protein-coding	IKAROS family zinc finger 1	1.56364	2.93921	5.67722	0.000115146	0.00342511
210719	chr18	3201	Mkx	protein-coding	mohawk homeobox	1.76943	2.6817	5.67033	0.000116424	0.00345599
103712	chr11	1598	6330403K07Rik	protein-coding	RIKEN cDNA 6330403K07 gene	2.54914	1.07891	5.67858	0.000117222	0.00347168
21942	chr4	2221	Tnfrsf9	protein-coding	tumor necrosis factor receptor superfamily, member 9	2.62162	-0.439233	5.67914	0.000117435	0.00347168
110789	chr13	19328	Adgrv1	protein-coding	adhesion G protein-coupled receptor V1	3.10939	0.755348	5.68783	0.000118445	0.00349437
12279	chr15	1767	C9	protein-coding	complement component 9	-2.42117	0.926768	-5.63957	0.000123049	0.00362278
76219	chrX	1580	Arxes1	protein-coding	adipocyte-related X-chromosome expressed sequence 1	2.86744	-1.00097	5.64412	0.000124325	0.00365288
55987	chr7	3506	Cpxm2	protein-coding	carboxypeptidase X 2 (M14 family)	2.90245	2.80441	5.64735	0.000125312	0.00367423
594844	chrX	1115	Tceal3	protein-coding	transcription elongation factor A (SII)-like 3	2.95018	0.5716	5.63943	0.000125563	0.00367423
16875	chr3	1978	Lhx8	protein-coding	LIM homeobox protein 8	2.80637	-1.49121	5.63257	0.000125969	0.00367864
22402	chr15	5022	Wisp1	protein-coding	WNT1 inducible signaling pathway protein 1	2.68491	1.07892	5.61529	0.00012834	0.0037403
84111	chr3	1163	Gpr87	protein-coding	G protein-coupled receptor 87	2.70531	1.19833	5.58935	0.000133055	0.00386987
67260	chr8	3668	Cers4	protein-coding	ceramide synthase 4	1.82413	3.11087	5.57007	0.000133439	0.00387322
105298	chr13	2387	Epdr1	protein-coding	ependymin related protein 1 (zebrafish)	1.30606	4.20143	5.55066	0.000136535	0.00395446
13143	chr9	1769	Dapk2	protein-coding	death-associated protein kinase 2	1.9247	2.82567	5.55236	0.000136899	0.00395446
329650	chr3	10249	Med12l	protein-coding	mediator complex subunit 12-like	2.91166	0.101277	5.57383	0.000137062	0.00395446
50786	chrX	4286	Hs6st2	protein-coding	heparan sulfate 6-O-sulfotransferase 2	2.40629	3.03097	5.53362	0.000142747	0.00411025
20274	chr2	9813	Scn9a	protein-coding	sodium channel, voltage-gated, type IX, alpha	2.69049	-1.6226	5.53504	0.000143221	0.00411567
58178	chr19	8088	Sorcs1	protein-coding	sortilin-related VPS10 domain containing receptor 1	4.00614	-0.811886	5.56653	0.000146283	0.0041953
270893	chr11	4105	Tmem132e	protein-coding	transmembrane protein 132E	3.57	-0.113742	5.54392	0.000147423	0.00421959
83674	chr19	5040	Cnnm1	protein-coding	cyclin M1	2.74423	-2.35732	5.50736	0.000149082	0.0042586
21835	chr7	1038	Thrsp	protein-coding	thyroid hormone responsive	2.32748	0.699814	5.49385	0.000149679	0.0042672
232370	chr6	4007	Clstn3	protein-coding	calsyntenin 3	3.48608	0.396795	5.50628	0.000154587	0.00439841
18576	chr7	5286	Pde3b	protein-coding	phosphodiesterase 3B, cGMP-inhibited	2.99091	-0.799663	5.4832	0.000155766	0.00442322
58801	chr18	2654	Pmaip1	protein-coding	phorbol-12-myristate-13-acetate-induced protein 1	2.58121	4.91497	5.4556	0.000160727	0.00455509
18162	chr15	6927	Npr3	protein-coding	natriuretic peptide receptor 3	3.49418	-0.176761	5.4745	0.000161595	0.0045707
329942	chr4	13731	Csmd2	protein-coding	CUB and Sushi multiple domains 2	3.25737	-1.38369	5.45992	0.000162913	0.00459892
20315	chr6	7161	Cxcl12	protein-coding	chemokine (C-X-C motif) ligand 12	1.81318	7.07126	5.42255	0.000164959	0.00464759
69480	chr12	2042	Ttc9	protein-coding	tetratricopeptide repeat domain 9	2.05511	2.33845	5.4153	0.000165663	0.00465829
53324	chr5	2551	Nptx2	protein-coding	neuronal pentraxin 2	4.37286	0.891987	5.49161	0.000167247	0.00469367
15413	chr11	1896	Hoxb5	protein-coding	homeobox B5	3.02545	-0.769681	5.42252	0.000169682	0.00475274
20349	chr5	6861	Sema3e	protein-coding	sema domain, immunoglobulin domain (Ig), short basic domain, secreted, (semaphorin) 3E	1.93837	2.65789	5.37933	0.000173741	0.00485698
16980	chr1	3346	Lrrn2	protein-coding	leucine rich repeat protein 2, neuronal	3.75027	0.653	5.43536	0.000174745	0.00487559
667281	chr10	952	H60b	protein-coding	histocompatibility 60b	2.39569	-1.41129	5.37335	0.000177184	0.00493408
110595	chr6	1416	Timp4	protein-coding	tissue inhibitor of metalloproteinase 4	3.4865	3.95597	5.40529	0.000179653	0.00499317
218772	chr14	2775	Rarb	protein-coding	retinoic acid receptor, beta	1.58736	4.18462	5.34757	0.000180813	0.00501573
380785	chr12	2712	Begain	protein-coding	brain-enriched guanylate kinase-associated	1.92711	3.57028	5.33634	0.000184415	0.00510581
64931	chr9	1841	Izumo1r	protein-coding	IZUMO1 receptor, JUNO	2.98065	-0.0239726	5.34917	0.000187557	0.00518284
67896	chr16	3648	Ccdc80	protein-coding	coiled-coil domain containing 80	3.42009	0.554014	5.33706	0.000194958	0.00537702
236920	chrX	4963	Stard8	protein-coding	START domain containing 8	1.52926	4.19969	5.27277	0.000200651	0.00552348
56198	chr4	4532	Heyl	protein-coding	hairy/enhancer-of-split related with YRPW motif-like	2.68361	0.687511	5.28531	0.000202507	0.00556391
192212	chr2	4266	Prom2	protein-coding	prominin 2	1.24775	6.35837	5.25449	0.000205666	0.00563994
76477	chr9	1866	Pcolce2	protein-coding	procollagen C-endopeptidase enhancer 2	2.65467	-1.43232	5.26777	0.000207328	0.00567473
27015	chr13	4226	Polk	protein-coding	polymerase (DNA directed), kappa	1.03335	5.53074	5.24049	0.000209722	0.00572248
15894	chr9	2540	Icam1	protein-coding	intercellular adhesion molecule 1	1.48609	8.06166	5.24062	0.000209868	0.00572248
110637	chr9	3488	Grik4	protein-coding	glutamate receptor, ionotropic, kainate 4	2.95875	-1.80751	5.26153	0.000211924	0.00576763
14969	chr17	1669	H2-Eb1	protein-coding	histocompatibility 2, class II antigen E beta	2.96405	0.446956	5.25616	0.000213591	0.00580203
17002	chr9	2742	Ltf	protein-coding	lactotransferrin	1.44781	11.8173	5.22229	0.000215316	0.00582425
93695	chr6	3798	Gpnmb	protein-coding	glycoprotein (transmembrane) nmb	3.18474	-0.411332	5.25794	0.000215339	0.00582425
243937	chr7	4411	Zfp536	protein-coding	zinc finger protein 536	2.66293	-2.15757	5.2402	0.000215623	0.00582425
14588	chr2	955	Gfra4	protein-coding	glial cell line derived neurotrophic factor family receptor alpha 4	2.24326	1.41321	5.21091	0.000221513	0.00597215
93961	chr16	5328	B3galt5	protein-coding	UDP-Gal:betaGlcNAc beta 1,3-galactosyltransferase, polypeptide 5	2.29435	1.6389	5.19807	0.000225911	0.00607933
21345	chr9	1586	Tagln	protein-coding	transgelin	1.84295	7.48857	5.19215	0.000227599	0.00611333
232016	chr6	3284	Ccdc129	protein-coding	coiled-coil domain containing 129	1.53108	5.34311	5.18155	0.000228808	0.00613436
225362	chr18	1926	Reep2	protein-coding	receptor accessory protein 2	1.99633	0.284608	5.17119	0.000232931	0.0062333
235086	chr9	4751	Igsf9b	protein-coding	immunoglobulin superfamily, member 9B	2.43048	0.793621	5.16664	0.00023725	0.00633708
231503	chr5	3084	Tmem150c	protein-coding	transmembrane protein 150C	2.60064	1.62187	5.16904	0.000237923	0.0063433
74041	chr7	3450	Ddias	protein-coding	DNA damage-induced apoptosis suppressor	1.66072	3.47146	5.14604	0.000240199	0.00639213
53313	chr11	4606	Atp2a3	protein-coding	ATPase, Ca++ transporting, ubiquitous	2.43306	5.53011	5.16224	0.000240986	0.00640124
230828	chr4	5825	Il22ra1	protein-coding	interleukin 22 receptor, alpha 1	-1.91074	0.588569	-5.14078	0.000242822	0.00643813
56320	chr13	3047	Dbn1	protein-coding	drebrin 1	1.32607	5.8353	5.13145	0.000244766	0.00647775
228846	chr2	5107	D630003M21Rik	protein-coding	RIKEN cDNA D630003M21 gene	2.27139	1.73756	5.13593	0.000246595	0.00650563
22141	chr7	5941	Tub	protein-coding	tubby candidate gene	3.12923	-0.774026	5.15963	0.000246939	0.00650563
320174	chr13	2305	A830082K12Rik	ncRNA	RIKEN cDNA A830082K12 gene	2.91578	-1.41405	5.15103	0.000247432	0.00650563
59033	chr15	11793	Slc4a8	protein-coding	solute carrier family 4 (anion exchanger), member 8	3.1367	-0.57263	5.15794	0.000247627	0.00650563
207596	chr9	9030	Thsd4	protein-coding	thrombospondin, type I, domain containing 4	1.2898	6.54306	5.09837	0.000256558	0.00672798
100689	chr5	2237	Spon2	protein-coding	spondin 2, extracellular matrix protein	3.06668	3.8718	5.12639	0.000260573	0.00682085
54420	chr16	2358	Cldn8	protein-coding	claudin 8	1.89993	3.21871	5.08604	0.000262492	0.0068586
72789	chr3	5320	Veph1	protein-coding	ventricular zone expressed PH domain-containing 1	2.67486	-1.26194	5.0981	0.000264081	0.00688764
17536	chr2	5267	Meis2	protein-coding	Meis homeobox 2	3.21646	2.15763	5.10115	0.00027222	0.00708708
18491	chr4	11027	Pappa	protein-coding	pregnancy-associated plasma protein A	2.16739	3.82213	5.06644	0.000273996	0.00711654
14190	chr5	3769	Fgl2	protein-coding	fibrinogen-like protein 2	2.65739	-1.79407	5.07105	0.00027434	0.00711654
72147	chr2	3336	Zbtb46	protein-coding	zinc finger and BTB domain containing 46	2.20588	1.78182	5.05806	0.000275138	0.00712439
13656	chr6	2100	Egr4	protein-coding	early growth response 4	2.5325	3.0006	5.06428	0.000278148	0.00718941
26434	chr2	3177	Prnd	protein-coding	prion protein dublet	3.24863	0.24546	5.0699	0.000282597	0.00729015
227929	chr2	5735	Cytip	protein-coding	cytohesin 1 interacting protein	1.70053	6.19128	5.03754	0.000283058	0.00729015
58994	chr8	5148	Smpd3	protein-coding	sphingomyelin phosphodiesterase 3, neutral	2.07955	0.441384	5.032	0.000284708	0.00731954
268527	chr12	8260	Greb1	protein-coding	gene regulated by estrogen in breast cancer protein	3.63892	0.268177	5.08225	0.000286163	0.00734383
12570	chr1	2704	Cdk5r2	protein-coding	cyclin-dependent kinase 5, regulatory subunit 2 (p39)	2.64321	-1.02845	5.0276	0.000291895	0.00746324
19266	chr4	8504	Ptprd	protein-coding	protein tyrosine phosphatase, receptor type, D	4.14321	-1.46073	5.08115	0.000292152	0.00746324
19130	chr1	4139	Prox1	protein-coding	prospero homeobox 1	2.818	-0.198169	5.03172	0.000292371	0.00746324
23828	chr10	1607	Bves	protein-coding	blood vessel epicardial substance	2.34976	-1.82805	5.01258	0.000295054	0.00751789
11468	chr6	1315	Actg2	protein-coding	actin, gamma 2, smooth muscle, enteric	3.1817	2.45132	5.04274	0.000295556	0.00751789
230991	chr4	2144	Fndc10	protein-coding	fibronectin type III domain containing 10	1.07176	4.53739	4.99692	0.000296672	0.00753296
224796	chr17	5870	Clic5	protein-coding	chloride intracellular channel 5	2.37332	-1.45156	4.99562	0.000302614	0.00764446
381175	chr18	1525	Ccdc68	protein-coding	coiled-coil domain containing 68	1.6159	4.04864	4.98444	0.000302634	0.00764446
269831	chr6	2490	Tspan12	protein-coding	tetraspanin 12	1.45094	4.60528	4.98361	0.000302656	0.00764446
14761	chr6	1140	Gpr27	protein-coding	G protein-coupled receptor 27	2.80771	-0.784847	5.00495	0.000303773	0.00765924
232077	chr6	1206	Foxi3	protein-coding	forkhead box I3	2.87529	-1.99833	5.0049	0.000304743	0.00766323
67790	chrX	3362	Rab39b	protein-coding	RAB39B, member RAS oncogene family	2.37113	-0.6088	4.98959	0.000305241	0.00766323
270190	chr9	4667	Ephb1	protein-coding	Eph receptor B1	1.84459	2.58695	4.97981	0.000305528	0.00766323
16597	chr14	5742	Klf12	protein-coding	Kruppel-like factor 12	2.16403	1.74545	4.98151	0.000306889	0.00768397
74342	chr6	2521	Lrrtm1	protein-coding	leucine rich repeat transmembrane neuronal 1	2.54562	-1.54104	4.98584	0.00030886	0.0077199
212712	chr1	5286	Satb2	protein-coding	special AT-rich sequence binding protein 2	2.44426	0.730066	4.98185	0.000309473	0.00772181
320343	chr2	3660	Lypd6	protein-coding	LY6/PLAUR domain containing 6	2.50671	-0.406163	4.98135	0.000310416	0.00773195
12819	chr4	5319	Col15a1	protein-coding	collagen, type XV, alpha 1	2.54458	-0.969594	4.96568	0.000318016	0.00790756
21948	chr17	842	Cd70	protein-coding	CD70 antigen	3.05758	-0.870034	4.97637	0.000320454	0.00795445
12654	chr1	1689	Chil1	protein-coding	chitinase-like 1	-1.67421	13.1774	-4.93443	0.000325545	0.0080669
140493	chr3	7617	Kcnn3	protein-coding	potassium intermediate/small conductance calcium-activated channel, subfamily N, member 3	2.69451	-1.19346	4.9498	0.000327463	0.0081005
241727	chr2	4689	Snph	protein-coding	syntaphilin	2.25808	1.73604	4.93673	0.000328377	0.00810917
238393	chr12	2290	Serpina3f	protein-coding	serine (or cysteine) peptidase inhibitor, clade A, member 3F	2.63638	-0.591424	4.94042	0.000331147	0.00816358
56177	chr2	3428	Olfm1	protein-coding	olfactomedin 1	2.85681	2.65917	4.94853	0.000333373	0.00820439
236727	chrX	2469	Slc9a7	protein-coding	solute carrier family 9 (sodium/hydrogen exchanger), member 7	1.85254	1.03718	4.91608	0.000335156	0.00821234
12398	chr8	7964	Cbfa2t3	protein-coding	core-binding factor, runt domain, alpha subunit 2, translocated to, 3 (human)	1.78126	1.007	4.91525	0.000335191	0.00821234
226922	chr1	6980	Kcnq5	protein-coding	potassium voltage-gated channel, subfamily Q, member 5	2.18668	-0.580612	4.92073	0.000335407	0.00821234
18584	chr7	2683	Pde8a	protein-coding	phosphodiesterase 8A	2.20912	0.743532	4.91875	0.000336591	0.00822733
18858	chr11	1801	Pmp22	protein-coding	peripheral myelin protein 22	1.17767	4.75351	4.90599	0.000338446	0.00825865
16533	chr11	4188	Kcnmb1	protein-coding	potassium large conductance calcium-activated channel, subfamily M, beta member 1	2.35265	3.04922	4.91714	0.000341809	0.0083266
210027	chr8	2784	Slc35f3	protein-coding	solute carrier family 35, member F3	2.68564	2.36491	4.92318	0.000343239	0.00834731
65962	chr17	2257	Slc9a3r2	protein-coding	solute carrier family 9 (sodium/hydrogen exchanger), member 3 regulator 2	1.02155	6.01719	4.87892	0.000352027	0.00854659
77630	chr5	3119	Prdm8	protein-coding	PR domain containing 8	3.11326	-1.22958	4.9116	0.000353243	0.00856167
19038	chr18	1286	Ppic	protein-coding	peptidylprolyl isomerase C	1.30447	5.5489	4.87451	0.000354406	0.00857542
105827	chr15	3214	Amigo2	protein-coding	adhesion molecule with Ig like domain 2	1.61658	2.4201	4.87255	0.000356027	0.00860021
26458	chr2	2301	Slc27a2	protein-coding	solute carrier family 27 (fatty acid transporter), member 2	3.14745	-1.11263	4.89981	0.000360043	0.00868265
18553	chr7	4298	Pcsk6	protein-coding	proprotein convertase subtilisin/kexin type 6	1.53236	4.21914	4.86079	0.000361947	0.00871396
15425	chr15	1592	Hoxc6	protein-coding	homeobox C6	2.43926	0.324261	4.87244	0.0003629	0.00872233
13837	chr16	3978	Epha3	protein-coding	Eph receptor A3	2.42716	-0.482517	4.86302	0.000367784	0.00882498
76884	chr11	7029	Cyfip2	protein-coding	cytoplasmic FMR1 interacting protein 2	3.22592	-0.00944712	4.8841	0.000369975	0.00886278
22286	chr7	1160	Utf1	protein-coding	undifferentiated embryonic cell transcription factor 1	2.62976	-1.64151	4.86163	0.0003715	0.00888389
21388	chr5	3941	Tbx5	protein-coding	T-box 5	2.81662	-1.42784	4.86621	0.00037209	0.00888389
20278	chr7	2965	Scnn1g	protein-coding	sodium channel, nonvoltage-gated 1 gamma	2.08222	1.408	4.8446	0.000373833	0.00890554
17301	chr4	2619	Foxd2	protein-coding	forkhead box D2	3.08936	1.51565	4.87727	0.000374234	0.00890554
14073	chr4	3816	Faah	protein-coding	fatty acid amide hydrolase	1.21848	5.7552	4.83561	0.000375084	0.00891102
17684	chr10	1969	Cited2	protein-coding	Cbp/p300-interacting transactivator, with Glu/Asp-rich carboxy-terminal domain, 2	-1.76163	8.33814	-4.83776	0.000378325	0.00897322
13371	chr12	5815	Dio2	protein-coding	deiodinase, iodothyronine, type II	3.27505	2.27609	4.87503	0.000379187	0.00897807
327799	chr10	3957	Usp44	protein-coding	ubiquitin specific peptidase 44	2.46947	-0.905487	4.84151	0.000380187	0.00897807
19276	chr12	4688	Ptprn2	protein-coding	protein tyrosine phosphatase, receptor type, N polypeptide 2	2.78001	-1.33101	4.84897	0.000381003	0.00897807
59036	chr12	3761	Dact1	protein-coding	dishevelled-binding antagonist of beta-catenin 1	2.87615	1.5993	4.85776	0.000381024	0.00897807
67416	chrX	3778	Armcx2	protein-coding	armadillo repeat containing, X-linked 2	0.98734	5.55952	4.8191	0.000384219	0.00903857
67622	chr11	1725	Mxra7	protein-coding	matrix-remodelling associated 7	1.3483	3.15837	4.81261	0.000388064	0.00911412
12903	chr9	741	Crabp1	protein-coding	cellular retinoic acid binding protein I	2.4769	-1.81273	4.82498	0.000389657	0.00913028
69398	chr9	2375	Cdhr4	protein-coding	cadherin-related family member 4	-2.32347	2.79682	-4.8262	0.00039002	0.00913028
20204	chr2	1129	Prrx2	protein-coding	paired related homeobox 2	1.97859	2.23776	4.80318	0.000396327	0.00926285
319996	chr2	4367	Casc4	protein-coding	cancer susceptibility candidate 4	1.16577	5.6706	4.79554	0.000397778	0.00928171
217430	chr12	2305	Pqlc3	protein-coding	PQ loop repeat containing	1.59601	4.47829	4.77563	0.000410349	0.00955954
320158	chr8	4179	Zmat4	protein-coding	zinc finger, matrin type 4	3.26	-1.70589	4.8068	0.000415474	0.00966329
56264	chr2	2421	Cpxm1	protein-coding	carboxypeptidase X 1 (M14 family)	2.18113	0.199792	4.76811	0.000419532	0.00974194
633285	chr3	1789	Rbm46	protein-coding	RNA binding motif protein 46	2.362	0.839776	4.76626	0.000423154	0.00981023
330096	chr5	3754	Shisa3	protein-coding	shisa family member 3	2.52206	-1.65054	4.76891	0.000424057	0.00981535
66205	chr2	1257	Cd302	protein-coding	CD302 antigen	1.42184	2.7595	4.74347	0.000429796	0.00993222
320563	chr9	4993	Islr2	protein-coding	immunoglobulin superfamily containing leucine-rich repeat 2	2.66617	-0.26574	4.75964	0.000432551	0.00996693
210297	chrX	3616	Lrch2	protein-coding	leucine-rich repeats and calponin homology (CH) domain containing 2	2.43571	-0.37495	4.75305	0.000432683	0.00996693
108105	chr16	4872	B3gnt5	protein-coding	UDP-GlcNAc:betaGal beta-1,3-N-acetylglucosaminyltransferase 5	2.48101	-1.9801	4.75168	0.000434319	0.00998865
18442	chr7	3000	P2ry2	protein-coding	purinergic receptor P2Y, G-protein coupled 2	1.68767	2.97404	4.7354	0.000435897	0.0100089
14178	chr2	2672	Fgf7	protein-coding	fibroblast growth factor 7	3.09932	-0.973044	4.76139	0.000440654	0.0100878
279706	chrX	1128	Nup62cl	protein-coding	nucleoporin 62 C-terminal like	2.64403	-0.796541	4.74637	0.000440731	0.0100878
78283	chrX	3854	Map7d2	protein-coding	MAP7 domain containing 2	2.71998	0.519351	4.74606	0.000442436	0.0100973
214575	chr1	3443	Tdrd5	protein-coding	tudor domain containing 5	2.33797	-1.57943	4.73504	0.00044283	0.0100973
23844	chr3	2935	Clca1	protein-coding	chloride channel accessory 1	-2.87727	3.34979	-4.75532	0.00044325	0.0100973
26879	chr3	1901	B3galnt1	protein-coding	UDP-GalNAc:betaGlcNAc beta 1,3-galactosaminyltransferase, polypeptide 1	2.5713	-1.68455	4.73278	0.000448331	0.0101886
666794	chr13	3224	Rbm24	protein-coding	RNA binding motif protein 24	2.67544	-1.49974	4.73529	0.000448675	0.0101886
20666	chr12	8451	Sox11	protein-coding	SRY (sex determining region Y)-box 11	3.07321	0.770346	4.74287	0.000452354	0.010256
17690	chr5	1551	Msi1	protein-coding	musashi RNA-binding protein 1	2.01065	1.33001	4.70559	0.000458209	0.0103724
18383	chr15	2818	Tnfrsf11b	protein-coding	tumor necrosis factor receptor superfamily, member 11b (osteoprotegerin)	2.75837	2.66119	4.72614	0.000460251	0.0103868
224530	chr17	1991	Acat3	protein-coding	acetyl-Coenzyme A acetyltransferase 3	-1.86866	2.02428	-4.70043	0.000460365	0.0103868
14264	chr1	2859	Fmod	protein-coding	fibromodulin	2.50139	2.88942	4.71747	0.00046101	0.0103868
407788	chr17	1969	BC051142	protein-coding	cDNA sequence BC051142	2.63287	-0.92027	4.7121	0.000463577	0.0104054
76615	chr8	1356	Got1l1	protein-coding	glutamic-oxaloacetic transaminase 1-like 1	2.39811	-1.48382	4.70541	0.000463784	0.0104054
76257	chr9	2726	Slc38a3	protein-coding	solute carrier family 38, member 3	1.74311	3.39048	4.69376	0.000464006	0.0104054
243328	chr5	2789	Slc29a4	protein-coding	solute carrier family 29 (nucleoside transporters), member 4	1.54276	2.35839	4.6895	0.000465941	0.0104249
77739	chr4	7839	Adamtsl1	protein-coding	ADAMTS-like 1	3.76354	-0.454943	4.75401	0.000466324	0.0104249
319909	chr2	2944	Ism1	protein-coding	isthmin 1, angiogenesis inhibitor	2.59826	3.68549	4.71137	0.000467092	0.0104259
545260	chr18	1722	Arsi	protein-coding	arylsulfatase i	2.51601	-1.72723	4.68844	0.000477866	0.0106499
269642	chr5	6529	Nat8l	protein-coding	N-acetyltransferase 8-like	2.40506	-1.63703	4.68081	0.000481246	0.0107087
70984	chr9	2981	4931406C07Rik	protein-coding	RIKEN cDNA 4931406C07 gene	-1.49973	9.26081	-4.66269	0.000484759	0.0107702
54381	chr15	2013	Cpq	protein-coding	carboxypeptidase Q	1.36203	5.26817	4.6587	0.000487312	0.0108102
140494	chr6	3285	Atp6v0a4	protein-coding	ATPase, H+ transporting, lysosomal V0 subunit A4	-2.1266	4.97271	-4.66961	0.00048866	0.0108234
66222	chr13	1918	Serpinb1a	protein-coding	serine (or cysteine) peptidase inhibitor, clade B, member 1a	2.83825	-1.59494	4.68207	0.000489494	0.0108253
217738	chr12	1425	Ism2	protein-coding	isthmin 2	2.30872	0.394682	4.66585	0.000490412	0.0108289
70617	chr3	1603	5730508B09Rik	protein-coding	RIKEN cDNA 5730508B09 gene	1.43535	3.0176	4.65098	0.000493113	0.0108719
12495	chr19	4197	Entpd1	protein-coding	ectonucleoside triphosphate diphosphohydrolase 1	1.80004	3.63613	4.64128	0.000502194	0.0110341
50779	chr12	2626	Rgs6	protein-coding	regulator of G-protein signaling 6	2.95868	-1.09042	4.66852	0.000502571	0.0110341
207911	chr15	2189	Mchr1	protein-coding	melanin-concentrating hormone receptor 1	2.75535	-0.0465376	4.66072	0.000503406	0.0110341
229699	chr3	2186	Slc16a4	protein-coding	solute carrier family 16 (monocarboxylic acid transporters), member 4	1.91189	1.58351	4.64086	0.000503537	0.0110341
170638	chr4	4652	Hpcal4	protein-coding	hippocalcin-like 4	3.54781	1.53299	4.69148	0.000505651	0.0110636
12023	chr9	1791	Barx2	protein-coding	BarH-like homeobox 2	1.27205	5.97284	4.63135	0.000507483	0.011075
414084	chr6	3769	Tnip3	protein-coding	TNFAIP3 interacting protein 3	1.99768	4.4874	4.64171	0.000507712	0.011075
12767	chr1	1814	Cxcr4	protein-coding	chemokine (C-X-C motif) receptor 4	-1.60518	5.51355	-4.6312	0.000512384	0.01116
235281	chr9	4606	Scn3b	protein-coding	sodium channel, voltage-gated, type III, beta	2.58955	-1.20209	4.63222	0.000521468	0.0113408
242316	chr4	3532	Gdf6	protein-coding	growth differentiation factor 6	2.91663	-1.86521	4.6275	0.000533397	0.0115827
20868	chr11	5073	Stk10	protein-coding	serine/threonine kinase 10	1.19765	3.9314	4.59283	0.000537529	0.0116548
68567	chr5	1331	Cgref1	protein-coding	cell growth regulator with EF hand domain 1	1.78552	2.27404	4.59454	0.000538482	0.0116579
209743	chr9	4250	AF529169	protein-coding	cDNA sequence AF529169	2.21667	-1.13357	4.58867	0.000548931	0.0118663
223227	chr14	3798	Sox21	protein-coding	SRY (sex determining region Y)-box 21	2.26096	2.56026	4.5875	0.000551961	0.0119005
21824	chr2	3718	Thbd	protein-coding	thrombomodulin	2.35389	-0.039052	4.58791	0.000552165	0.0119005
319765	chr16	3899	Igf2bp2	protein-coding	insulin-like growth factor 2 mRNA binding protein 2	1.29522	4.92417	4.56899	0.000557226	0.0119916
384569	chr7	8372	Nova2	protein-coding	neuro-oncological ventral antigen 2	2.77356	-1.93463	4.5914	0.000559262	0.0120175
240913	chr1	3673	Adamts4	protein-coding	a disintegrin-like and metallopeptidase (reprolysin type) with thrombospondin type 1 motif, 4	-1.34372	3.20497	-4.56153	0.000563595	0.0120925
12716	chr2	1589	Ckmt1	protein-coding	creatine kinase, mitochondrial 1, ubiquitous	1.5222	5.3753	4.56444	0.000565815	0.0121221
319586	chr10	4390	Celf5	protein-coding	CUGBP, Elav-like family member 5	1.86394	2.05384	4.55972	0.000568218	0.0121555
11629	chr17	875	Aif1	protein-coding	allograft inflammatory factor 1	2.43578	-0.405989	4.55435	0.000582687	0.012439
240638	chr19	3870	Slc16a12	protein-coding	solute carrier family 16 (monocarboxylic acid transporters), member 12	3.49994	1.55293	4.59497	0.000583201	0.012439
18163	chr15	5947	Ctnnd2	protein-coding	catenin (cadherin associated protein), delta 2	1.58335	4.06458	4.53812	0.000584699	0.0124525
212933	chr1	3540	Pm20d1	protein-coding	peptidase M20 domain containing 1	2.18114	1.36457	4.54069	0.000589473	0.0125357
20336	chr6	3723	Exoc4	protein-coding	exocyst complex component 4	1.29257	6.34672	4.52971	0.000591181	0.0125534
15439	chr8	1345	Hp	protein-coding	haptoglobin	2.01571	8.93308	4.53672	0.000594609	0.0126076
67412	chr10	3948	Soga3	protein-coding	SOGA family member 3	3.32792	0.945764	4.56994	0.00059973	0.0126975
70370	chr2	2909	Fbln7	protein-coding	fibulin 7	1.68254	2.08641	4.51531	0.000605857	0.0128084
239652	chr15	3673	Zfp641	protein-coding	zinc finger protein 641	1.90278	3.04034	4.51367	0.000609619	0.012869
18992	chr4	6272	Pou3f2	protein-coding	POU domain, class 3, transcription factor 2	3.44871	-0.689972	4.55705	0.000611166	0.0128708
83397	chr10	6247	Akap12	protein-coding	A kinase (PRKA) anchor protein (gravin) 12	-1.32223	5.1523	-4.50653	0.000612299	0.0128708
26913	chr13	4141	Gprin1	protein-coding	G protein-regulated inducer of neurite outgrowth 1	2.34378	-1.10282	4.51919	0.000612386	0.0128708
329160	chr1	3728	9130024F11Rik	ncRNA	RIKEN cDNA 9130024F11 gene	2.04697	-0.687734	4.50641	0.000618477	0.0129656
74480	chr14	7422	Samd4	protein-coding	sterile alpha motif domain containing 4	2.11759	3.73762	4.51228	0.000618698	0.0129656
216881	chr11	2739	Wscd1	protein-coding	WSC domain containing 1	2.54016	-0.778675	4.5027	0.000632926	0.0132379
12552	chr8	4216	Cdh11	protein-coding	cadherin 11	2.31726	0.0872339	4.4962	0.00063353	0.0132379
16598	chr8	1816	Klf2	protein-coding	Kruppel-like factor 2 (lung)	-1.08442	6.97681	-4.48224	0.000634996	0.0132383
20319	chr3	2001	Sfrp2	protein-coding	secreted frizzled-related protein 2	2.78447	-0.141874	4.50764	0.000635388	0.0132383
211712	chr14	5525	Pcdh9	protein-coding	protocadherin 9	3.75456	0.507586	4.52195	0.000661649	0.0137656
59091	chr2	4255	Jph2	protein-coding	junctophilin 2	1.63591	2.21356	4.44769	0.000670917	0.0139321
210162	chr7	4584	Zkscan2	protein-coding	zinc finger with KRAB and SCAN domains 2	2.51672	-1.75469	4.46313	0.000671591	0.0139321
16165	chrX	1536	Il13ra2	protein-coding	interleukin 13 receptor, alpha 2	2.93395	-1.10462	4.47402	0.000674006	0.0139621
64082	chr16	2205	Popdc2	protein-coding	popeye domain containing 2	2.66778	-0.990308	4.46116	0.000678252	0.0140299
16667	chr11	1511	Krt17	protein-coding	keratin 17	1.53645	7.16787	4.44321	0.000679566	0.0140369
16010	chr11	2069	Igfbp4	protein-coding	insulin-like growth factor binding protein 4	2.04975	6.45897	4.44792	0.000680844	0.0140431
67293	chr12	854	3110039M20Rik	ncRNA	RIKEN cDNA 3110039M20 gene	2.03194	-1.7477	4.44148	0.000682379	0.0140547
71601	chr7	2897	Ceacam20	protein-coding	carcinoembryonic antigen-related cell adhesion molecule 20	-2.41669	2.52726	-4.45118	0.000686024	0.0141096
15203	chrX	5934	Heph	protein-coding	hephaestin	1.62979	3.73832	4.42969	0.000689506	0.0141609
52850	chr5	6486	Sgsm1	protein-coding	small G protein signaling modulator 1	1.68317	1.91876	4.42494	0.000694983	0.0142531
13813	chr9	3715	Eomes	protein-coding	eomesodermin	3.11538	-1.27386	4.45739	0.000698282	0.0143004
320111	chr17	3553	Prr18	protein-coding	proline rich 18	2.82844	-0.0576349	4.44588	0.000699839	0.0143115
75906	chr10	3950	Fam184a	protein-coding	family with sequence similarity 184, member A	2.32415	-0.283762	4.43017	0.000700815	0.0143115
12291	chr11	8223	Cacna1g	protein-coding	calcium channel, voltage-dependent, T type, alpha 1G subunit	2.17207	3.71409	4.42577	0.000706785	0.014413
19695	chr6	774	Reg3g	protein-coding	regenerating islet-derived 3 gamma	2.75256	-0.143549	4.43543	0.000708423	0.014426
69327	chr2	804	1700007K13Rik	protein-coding	RIKEN cDNA 1700007K13 gene	1.89829	1.19178	4.40982	0.000713882	0.0145166
258022	chr2	1110	Olfr1318	protein-coding	olfactory receptor 1318	2.25832	-1.90174	4.40753	0.000723798	0.0146975
223921	chr15	1816	Aaas	protein-coding	achalasia, adrenocortical insufficiency, alacrimia	1.2663	5.14647	4.39325	0.000727259	0.014747
68027	chr17	1696	Tmem178	protein-coding	transmembrane protein 178	2.95667	-1.08669	4.42066	0.0007324	0.0148303
17001	chr11	588	Ltc4s	protein-coding	leukotriene C4 synthase	2.44557	0.0603995	4.39583	0.000742277	0.0150092
18053	chr11	3409	Ngfr	protein-coding	nerve growth factor receptor (TNFR superfamily, member 16)	2.33797	1.85996	4.38886	0.000747032	0.0150842
99681	chr3	5823	Tchh	protein-coding	trichohyalin	1.75095	2.82137	4.36648	0.000760736	0.0153253
382018	chr8	7960	Unc13a	protein-coding	unc-13 homolog A (C. elegans)	-2.13267	1.12426	-4.37205	0.000761103	0.0153253
20538	chr8	6073	Slc6a2	protein-coding	solute carrier family 6 (neurotransmitter transporter, noradrenalin), member 2	1.7488	4.50724	4.3692	0.000762717	0.0153364
54519	chr2	2540	Apbb1ip	protein-coding	amyloid beta (A4) precursor protein-binding, family B, member 1 interacting protein	1.94126	0.266499	4.36409	0.000766428	0.0153895
13024	chr13	1394	Ctla2a	protein-coding	cytotoxic T lymphocyte-associated protein 2 alpha	2.50095	4.87642	4.37919	0.000768674	0.0153951
50708	chr13	1561	Hist1h1c	protein-coding	histone cluster 1, H1c	-1.57257	6.48864	-4.36247	0.000768846	0.0153951
280621	chr7	1215	Selenov	protein-coding	selenoprotein V	2.33439	-1.89182	4.3689	0.000770205	0.0154009
21939	chr2	1784	Cd40	protein-coding	CD40 antigen	2.80481	0.359507	4.37596	0.000778374	0.0155426
21838	chr9	1735	Thy1	protein-coding	thymus cell antigen 1, theta	3.67551	-0.585594	4.40984	0.000782276	0.0155839
26424	chr1	3857	Nr5a2	protein-coding	nuclear receptor subfamily 5, group A, member 2	2.55832	-0.0476139	4.36444	0.000782868	0.0155839
19739	chr11	8531	Rgs9	protein-coding	regulator of G-protein signaling 9	1.76493	1.80997	4.34727	0.000783685	0.0155839
19662	chr19	1297	Rbp4	protein-coding	retinol binding protein 4, plasma	2.09827	0.493168	4.33995	0.000798787	0.0158622
68659	chr3	6627	Fam198b	protein-coding	family with sequence similarity 198, member B	1.52886	2.95799	4.32347	0.000810477	0.016072
229595	chr3	3856	Adamtsl4	protein-coding	ADAMTS-like 4	1.55446	6.13586	4.32706	0.000811584	0.016072
64177	chr6	2928	Trpv6	protein-coding	transient receptor potential cation channel, subfamily V, member 6	1.22838	5.62364	4.31426	0.000820845	0.0162331
286942	chr11	3433	Kif19a	protein-coding	kinesin family member 19A	2.31866	0.448167	4.32183	0.000827693	0.0163461
21858	chr11	3622	Timp2	protein-coding	tissue inhibitor of metalloproteinase 2	1.19312	8.27452	4.3025	0.000835807	0.0164837
20296	chr11	806	Ccl2	protein-coding	chemokine (C-C motif) ligand 2	2.12931	2.49597	4.30868	0.000839088	0.0165258
71874	chr1	2362	2310007B03Rik	protein-coding	RIKEN cDNA 2310007B03 gene	2.7515	0.689793	4.31775	0.000849419	0.0167064
100048658	chr9	2209	Ddx43	protein-coding	DEAD (Asp-Glu-Ala-Asp) box polypeptide 43	2.26545	-0.638139	4.29761	0.00085758	0.0168439
29870	chr15	2780	Gtse1	protein-coding	G two S phase expressed protein 1	1.14341	4.5502	4.28066	0.000864377	0.0169362
67149	chr4	2552	Nkain1	protein-coding	Na+/K+ transporting ATPase interacting 1	2.31301	1.88127	4.29348	0.000864631	0.0169362
394432	chr1	3294	Ugt1a7c	protein-coding	UDP glucuronosyltransferase 1 family, polypeptide A7C	2.30324	-1.92952	4.28053	0.000881837	0.0172497
26357	chr6	2491	Abcg2	protein-coding	ATP-binding cassette, sub-family G (WHITE), member 2	1.33501	3.19257	4.26265	0.000889154	0.0173693
72225	chr4	2315	1700003M07Rik	ncRNA	RIKEN cDNA 1700003M07 gene	2.2515	-1.47166	4.2673	0.000898381	0.0175257
240028	chr17	5181	Lnpep	protein-coding	leucyl/cystinyl aminopeptidase	-1.01778	5.73647	-4.25166	0.000903938	0.0176103
30937	chr6	1728	Lmcd1	protein-coding	LIM and cysteine-rich domains 1	2.99898	2.29738	4.26729	0.000937536	0.0182401
320024	chr3	4394	Nceh1	protein-coding	neutral cholesterol ester hydrolase 1	1.55399	2.98647	4.22191	0.000948482	0.0184044
18104	chr8	1552	Nqo1	protein-coding	NAD(P)H dehydrogenase, quinone 1	-1.36237	5.99047	-4.22473	0.000949064	0.0184044
114301	chr3	2394	Palmd	protein-coding	palmdelphin	1.43361	6.39877	4.22447	0.000949812	0.0184044
52897	chr11	4545	Rbfox3	protein-coding	RNA binding protein, fox-1 homolog (C. elegans) 3	2.43136	-0.739102	4.23278	0.00095485	0.0184443
20849	chr1	2981	Stat4	protein-coding	signal transducer and activator of transcription 4	2.96826	1.10381	4.2542	0.000955216	0.0184443
14675	chr19	3383	Gna14	protein-coding	guanine nucleotide binding protein, alpha 14	1.29818	5.72749	4.21598	0.000955718	0.0184443
13048	chr5	5113	Cux2	protein-coding	cut-like homeobox 2	2.83604	-0.320006	4.24237	0.000959515	0.0184928
214239	chr2	4716	A430105I19Rik	protein-coding	RIKEN cDNA A430105I19 gene	2.27954	2.76665	4.20807	0.000992605	0.0191048
224129	chr16	5060	Adcy5	protein-coding	adenylate cyclase 5	2.60559	-0.406584	4.21227	0.00099392	0.0191048
21419	chr1	6391	Tfap2b	protein-coding	transcription factor AP-2 beta	-0.975652	6.52904	-4.18704	0.000999306	0.0191827
194237	chr4	4067	Rimkla	protein-coding	ribosomal modification protein rimK-like family member A	2.46365	-1.85281	4.19163	0.00101974	0.0195489
20289	chr15	1136	Scx	protein-coding	scleraxis	1.63093	2.88591	4.17298	0.00102443	0.0196126
13638	chr3	1225	Efna3	protein-coding	ephrin A3	1.76946	2.73171	4.17181	0.00102853	0.019665
14199	chrX	2875	Fhl1	protein-coding	four and a half LIM domains 1	2.2513	1.36688	4.17947	0.00103022	0.0196712
18008	chr3	6126	Nes	protein-coding	nestin	1.78857	5.24046	4.15554	0.00106194	0.02025
217721	chr12	3435	Mfsd7c	protein-coding	major facilitator superfamily domain containing 7C	-1.28385	4.96023	-4.14164	0.00107303	0.0203899
171388	chr3	1788	Bnipl	protein-coding	BCL2/adenovirus E1B 19kD interacting protein like	-1.22354	4.58472	-4.14145	0.00107319	0.0203899
69540	chr7	1354	Klk10	protein-coding	kallikrein related-peptidase 10	-2.44318	2.46738	-4.16233	0.00107353	0.0203899
71310	chr8	5848	Tbc1d9	protein-coding	TBC1 domain family, member 9	1.42721	4.4703	4.13803	0.00107982	0.0204825
72135	chr9	1745	Pygo1	protein-coding	pygopus 1	2.15108	0.774166	4.13893	0.00109385	0.0207212
58242	chrX	2623	Nudt11	protein-coding	nudix (nucleoside diphosphate linked moiety X)-type motif 11	2.33066	-0.43397	4.13921	0.00110084	0.0208262
233271	chr7	5274	Luzp2	protein-coding	leucine zipper protein 2	2.36949	0.729304	4.13755	0.00110552	0.0208874
57429	chr8	1160	Sult5a1	protein-coding	sulfotransferase family 5A, member 1	2.17663	1.57483	4.12849	0.00111293	0.0209999
72535	chr4	2302	Aldh1b1	protein-coding	aldehyde dehydrogenase 1 family, member B1	1.74711	0.626074	4.11467	0.0011243	0.0211865
241520	chr2	3394	Fam171b	protein-coding	family with sequence similarity 171, member B	3.00317	-1.04489	4.13028	0.00115541	0.0217443
319239	chr9	3791	Npsr1	protein-coding	neuropeptide S receptor 1	2.16224	-1.45594	4.10351	0.00115695	0.021745
17954	chrX	2606	Nap1l2	protein-coding	nucleosome assembly protein 1-like 2	2.14967	-1.81339	4.10203	0.00115915	0.0217578
100038347	chr7	2678	Fam174b	protein-coding	family with sequence similarity 174, member B	1.3916	2.13229	4.08976	0.00116443	0.0218286
170720	chr11	3958	Card14	protein-coding	caspase recruitment domain family, member 14	-1.98532	1.12279	-4.09011	0.00117497	0.0219975
20346	chr5	7288	Sema3a	protein-coding	sema domain, immunoglobulin domain (Ig), short basic domain, secreted, (semaphorin) 3A	2.40205	-1.59581	4.09838	0.0011776	0.022018
269437	chr3	6276	Plch1	protein-coding	phospholipase C, eta 1	2.2434	-1.16018	4.08937	0.0011866	0.0221576
319482	chr7	7922	9530053A07Rik	protein-coding	RIKEN cDNA 9530053A07 gene	2.22805	2.16166	4.07777	0.00121004	0.0225661
22634	chr10	5260	Plagl1	protein-coding	pleiomorphic adenoma gene-like 1	1.44783	3.52186	4.06457	0.00121189	0.0225713
329065	chr19	3072	Scd4	protein-coding	stearoyl-coenzyme A desaturase 4	-1.89339	0.953228	-4.06756	0.00121452	0.0225911
66573	chr14	4476	Dzip1	protein-coding	DAZ interacting protein 1	1.47031	4.38274	4.06127	0.0012191	0.022647
108000	chr1	11130	Cenpf	protein-coding	centromere protein F	-1.77274	2.5642	-4.05973	0.00122634	0.0227522
74253	chr6	2282	Klrg2	protein-coding	killer cell lectin-like receptor subfamily G, member 2	1.95638	2.44091	4.05585	0.0012392	0.0229612
239273	chr14	5895	Abcc4	protein-coding	ATP-binding cassette, sub-family C (CFTR/MRP), member 4	2.27019	4.39157	4.0617	0.00124846	0.023103
56710	chr4	3354	Brinp1	protein-coding	bone morphogenic protein/retinoic acid inducible neural specific 1	2.97587	3.15789	4.07968	0.00125781	0.0232461
66931	chr17	1878	1700010I14Rik	protein-coding	RIKEN cDNA 1700010I14 gene	1.55398	2.19047	4.03168	0.00127762	0.0235544
14221	chr2	2427	Fjx1	protein-coding	four jointed box 1 (Drosophila)	1.92306	4.33199	4.03962	0.00127776	0.0235544
16882	chr11	5945	Lig3	protein-coding	ligase III, DNA, ATP-dependent	-1.29094	6.9515	-4.02318	0.00130002	0.0239341
18783	chr1	2846	Pla2g4a	protein-coding	phospholipase A2, group IVA (cytosolic, calcium-dependent)	-1.28957	6.45127	-4.02125	0.00130399	0.0239764
210274	chr7	7029	Shank2	protein-coding	SH3/ankyrin domain gene 2	1.28832	4.39732	4.01276	0.00131399	0.0241295
20965	chr6	5646	Syn2	protein-coding	synapsin II	1.56301	6.43229	4.0072	0.00133579	0.0244986
21933	chr14	3179	Tnfrsf10b	protein-coding	tumor necrosis factor receptor superfamily, member 10b	1.3195	5.18251	4.00002	0.0013409	0.0245609
109663	chr15	915	Hoxc11	protein-coding	homeobox C11	1.87252	-1.99812	4.00256	0.00134531	0.0246105
11687	chr11	2414	Alox15	protein-coding	arachidonate 15-lipoxygenase	1.79496	1.07022	4.00035	0.00134766	0.0246222
20672	chr2	1619	Sox18	protein-coding	SRY (sex determining region Y)-box 18	1.91872	-1.51505	4.00114	0.00134993	0.0246323
106522	chr17	2454	Pkdcc	protein-coding	protein kinase domain containing, cytoplasmic	1.32145	3.13505	3.99332	0.00135519	0.0246971
110895	chr1	3822	Slc9a4	protein-coding	solute carrier family 9 (sodium/hydrogen exchanger), member 4	2.10724	-1.37507	4.00054	0.00135901	0.0247353
11745	chr5	1597	Anxa3	protein-coding	annexin A3	1.30217	8.37948	3.98138	0.00138095	0.025103
214162	chr9	16439	Kmt2a	protein-coding	lysine (K)-specific methyltransferase 2A	-1.22284	7.57747	-3.97848	0.001387	0.0251811
244757	chr9	3686	Glb1l2	protein-coding	galactosidase, beta 1-like 2	1.44136	2.25799	3.97791	0.00138963	0.025197
17701	chr5	1931	Msx1	protein-coding	msh homeobox 1	1.89238	0.232475	3.98049	0.00139395	0.0252152
14247	chr9	3087	Fli1	protein-coding	Friend leukemia integration 1	2.11712	-1.16519	3.98471	0.00139413	0.0252152
407831	chr17	1779	Tmem204	protein-coding	transmembrane protein 204	2.32089	-0.811186	3.98703	0.00140015	0.0252923
56788	chr7	3563	Scube2	protein-coding	signal peptide, CUB domain, EGF-like 2	2.108	-1.90279	3.97954	0.0014052	0.0253517
494504	chr18	2799	Apcdd1	protein-coding	adenomatosis polyposis coli down-regulated 1	2.09339	0.609251	3.97476	0.00141521	0.0255004
22329	chr3	3398	Vcam1	protein-coding	vascular cell adhesion molecule 1	2.03482	5.7294	3.97366	0.00142308	0.0256101
26380	chr12	4621	Esrrb	protein-coding	estrogen related receptor, beta	2.38063	-1.66509	3.97591	0.00142898	0.0256841
69329	chr4	1716	Cfap206	protein-coding	cilia and flagella associated protein 206	2.51161	-1.24891	3.97661	0.00143633	0.025754
21877	chr11	1369	Tk1	protein-coding	thymidine kinase 1	-1.44862	3.74421	-3.95629	0.00143821	0.025754
12827	chr8	6426	Col4a2	protein-coding	collagen, type IV, alpha 2	1.33863	8.84548	3.95566	0.00143869	0.025754
13537	chr2	1618	Dusp2	protein-coding	dual specificity phosphatase 2	2.96012	-0.987545	3.99047	0.00144002	0.025754
14180	chr14	4139	Fgf9	protein-coding	fibroblast growth factor 9	3.31214	-0.780018	4.0005	0.0014509	0.0259164
18828	chr9	1900	Plscr2	protein-coding	phospholipid scramblase 2	1.55739	4.18945	3.95166	0.00145847	0.0260194
215446	chr9	3453	Entpd3	protein-coding	ectonucleoside triphosphate diphosphohydrolase 3	1.80044	3.21037	3.94507	0.00147405	0.0262648
15007	chr17	1473	H2-Q10	protein-coding	histocompatibility 2, Q region locus 10	1.65405	1.52356	3.94092	0.00147727	0.0262896
433485	chr2	2055	Syndig1	protein-coding	synapse differentiation inducing 1	2.5351	0.376417	3.95673	0.00148448	0.0263853
50915	chr2	1968	Grb14	protein-coding	growth factor receptor bound protein 14	1.50103	3.07992	3.9355	0.00148722	0.0264013
14167	chr16	3287	Fgf12	protein-coding	fibroblast growth factor 12	2.27721	-1.4055	3.94592	0.00149232	0.0264592
70887	chrX	1382	Dmrtc1a	protein-coding	DMRT-like family C1a	2.46238	-1.03876	3.94452	0.00150835	0.0267094
72898	chr5	1587	Asphd2	protein-coding	aspartate beta-hydroxylase domain containing 2	2.11008	-1.82645	3.93442	0.00151014	0.0267094
22422	chr15	4415	Wnt7b	protein-coding	wingless-type MMTV integration site family, member 7B	1.36051	6.53433	3.92668	0.00151498	0.0267622
192190	chr15	12750	Pkhd1l1	protein-coding	polycystic kidney and hepatic disease 1-like 1	2.28823	0.796867	3.93451	0.00152053	0.0268273
13079	chr17	1923	Cyp21a1	protein-coding	cytochrome P450, family 21, subfamily a, polypeptide 1	2.77202	0.165835	3.94392	0.0015348	0.0270167
18526	chr3	11797	Pcdh10	protein-coding	protocadherin 10	2.70006	-0.096433	3.94132	0.00153502	0.0270167
434215	chr7	3817	Lrrc32	protein-coding	leucine rich repeat containing 32	1.33481	5.78662	3.91721	0.00153776	0.0270319
53867	chr9	6086	Col5a3	protein-coding	collagen, type V, alpha 3	2.50143	-0.859692	3.9322	0.0015414	0.0270628
19024	chr7	4733	Ppfibp2	protein-coding	PTPRF interacting protein, binding protein 2 (liprin beta 2)	-1.41337	6.08084	-3.90299	0.00157367	0.0275957
271970	chr3	3690	Arsj	protein-coding	arylsulfatase J	1.86951	1.16948	3.90037	0.00158291	0.0277241
18996	chr14	3801	Pou4f1	protein-coding	POU domain, class 4, transcription factor 1	1.97779	0.179357	3.89152	0.00161037	0.0281707
20514	chr7	2758	Slc1a5	protein-coding	solute carrier family 1 (neutral amino acid transporter), member 5	1.02363	5.32105	3.86589	0.00165887	0.0289784
93960	chr8	4459	Nkd1	protein-coding	naked cuticle 1 homolog (Drosophila)	2.30689	1.25911	3.88011	0.00166057	0.0289784
54598	chr2	4737	Calcrl	protein-coding	calcitonin receptor-like	1.68397	2.50628	3.86292	0.00167403	0.029178
78560	chr8	5517	Adgra2	protein-coding	adhesion G protein-coupled receptor A2	1.85683	1.34395	3.86363	0.00167831	0.0292172
58909	chr6	4293	Fam13a	protein-coding	family with sequence similarity 13, member A	-2.00601	5.19261	-3.86571	0.00168902	0.0293682
211468	chr17	4072	Kcnh8	protein-coding	potassium voltage-gated channel, subfamily H (eag-related), member 8	2.15717	-1.09966	3.86437	0.00169254	0.0293939
72780	chr10	2397	Rspo3	protein-coding	R-spondin 3	2.06737	-1.73126	3.86025	0.00169818	0.0294563
13614	chr13	2344	Edn1	protein-coding	endothelin 1	2.54678	4.07048	3.87262	0.00170992	0.0296242
12007	chr5	1315	Azgp1	protein-coding	alpha-2-glycoprotein 1, zinc	2.40341	-1.19355	3.86113	0.00171975	0.0297588
17136	chr7	2427	Mag	protein-coding	myelin-associated glycoprotein	1.96843	-1.85412	3.84182	0.00174356	0.0301126
64378	chr3	3450	Gpr88	protein-coding	G-protein coupled receptor 88	2.67178	-0.680681	3.86102	0.00174438	0.0301126
140483	chr2	1640	Hnmt	protein-coding	histamine N-methyltransferase	2.47077	0.954724	3.85144	0.0017527	0.0302198
50525	chr16	2466	Spag6l	protein-coding	sperm associated antigen 6-like	2.53368	-1.36006	3.85144	0.00175838	0.0302481
66406	chr19	1374	Sac3d1	protein-coding	SAC3 domain containing 1	1.13598	4.3061	3.82951	0.00175854	0.0302481
76829	chr2	1774	Dok5	protein-coding	docking protein 5	2.76931	-0.602612	3.85513	0.00177094	0.0303879
105171	chr13	4089	Arrdc3	protein-coding	arrestin domain containing 3	-1.38349	7.22847	-3.82857	0.00177189	0.0303879
14804	chr6	3024	Grid2	protein-coding	glutamate receptor, ionotropic, delta 2	1.84734	0.0530365	3.8293	0.001773	0.0303879
69226	chr18	1894	Snx24	protein-coding	sorting nexing 24	1.2918	2.4046	3.82214	0.00178012	0.0304736
71566	chr9	2929	Clmp	protein-coding	CXADR-like membrane protein	2.86029	1.30337	3.85752	0.00178356	0.0304963
52250	chr6	3804	Reep1	protein-coding	receptor accessory protein 1	1.43327	3.87867	3.81747	0.001795	0.0306556
13610	chr13	4484	S1pr3	protein-coding	sphingosine-1-phosphate receptor 3	2.28525	-1.09902	3.82703	0.00180713	0.0308261
11819	chr7	4870	Nr2f2	protein-coding	nuclear receptor subfamily 2, group F, member 2	1.7987	2.69847	3.81538	0.00181103	0.0308474
13214	chr8	916	Defb1	protein-coding	defensin beta 1	1.6512	2.5576	3.813	0.00181266	0.0308474
16523	chr6	2188	Kcnj8	protein-coding	potassium inwardly-rectifying channel, subfamily J, member 8	2.6035	-0.543162	3.831	0.00182433	0.0310092
94180	chr9	2775	Acsbg1	protein-coding	acyl-CoA synthetase bubblegum family member 1	-2.82204	1.93129	-3.83694	0.00183977	0.0312349
20112	chr17	5406	Rps6ka2	protein-coding	ribosomal protein S6 kinase, polypeptide 2	1.39873	2.67421	3.79917	0.00184809	0.0313391
20355	chr6	5014	Sema4f	protein-coding	sema domain, immunoglobulin domain (Ig), TM domain, and short cytoplasmic domain	2.43848	-0.70903	3.81228	0.00186427	0.0315763
14102	chr19	1801	Fas	protein-coding	Fas (TNF receptor superfamily member 6)	1.11334	4.08218	3.79048	0.00187223	0.031674
12667	chr16	3275	Chrd	protein-coding	chordin	1.59649	0.804535	3.79095	0.00187656	0.0317099
237504	chr10	2118	Rassf9	protein-coding	Ras association (RalGDS/AF-6) domain family (N-terminal) member 9	1.06544	4.24908	3.78818	0.00187909	0.0317155
272382	chr7	2786	Spib	protein-coding	Spi-B transcription factor (Spi-1/PU.1 related)	-2.36175	-0.857819	-3.80242	0.00188719	0.0318148
30936	chr4	2060	Slc46a2	protein-coding	solute carrier family 46, member 2	2.19131	0.104548	3.79094	0.00190802	0.0321283
99010	chr2	1902	Lpcat4	protein-coding	lysophosphatidylcholine acyltransferase 4	1.68288	4.80307	3.77904	0.00192546	0.0323488
381217	chr19	2548	Fam189a2	protein-coding	family with sequence similarity 189, member A2	1.68397	5.14851	3.77901	0.0019256	0.0323488
12443	chr7	3796	Ccnd1	protein-coding	cyclin D1	1.28841	9.7663	3.76812	0.00194166	0.0325806
235345	chr9	775	4833427G06Rik	protein-coding	RIKEN cDNA 4833427G06 gene	2.02072	-0.708783	3.77256	0.00195298	0.0327322
319973	chr4	957	A630077J23Rik	ncRNA	RIKEN cDNA A630077J23 gene	-1.46203	2.53599	-3.76239	0.00196186	0.0328429
74122	chr6	2850	Tmem43	protein-coding	transmembrane protein 43	1.23011	6.96098	3.7588	0.00197873	0.0330869
76217	chr18	3511	Jakmip2	protein-coding	janus kinase and microtubule interacting protein 2	2.15715	-1.18097	3.76221	0.00199614	0.0333392
171211	chr13	8103	Edaradd	protein-coding	EDAR (ectodysplasin-A receptor)-associated death domain	2.2204	-0.378729	3.76239	0.00200081	0.0333785
12411	chr17	2418	Cbs	protein-coding	cystathionine beta-synthase	1.86018	3.68318	3.75387	0.00201331	0.0335481
76747	chr2	573	Dapl1	protein-coding	death associated protein-like 1	2.86564	0.286082	3.77804	0.00202995	0.0337864
18779	chr2	7112	Pla2r1	protein-coding	phospholipase A2 receptor 1	1.46132	1.84533	3.73789	0.00204102	0.0339314
76252	chr6	1835	Atp6v0e2	protein-coding	ATPase, H+ transporting, lysosomal V0 subunit E2	1.34983	3.78733	3.73026	0.0020646	0.0342838
331374	chrX	7158	Dgkk	protein-coding	diacylglycerol kinase kappa	2.70948	-0.728871	3.75641	0.00207207	0.0343682
260299	chr7	2155	Cadm4	protein-coding	cell adhesion molecule 4	0.911309	5.40716	3.72512	0.00208013	0.0344621
12759	chr14	1808	Clu	protein-coding	clusterin	1.25441	11.2594	3.72404	0.00208457	0.034496
16008	chr1	1330	Igfbp2	protein-coding	insulin-like growth factor binding protein 2	1.74728	6.08264	3.7294	0.00208871	0.0345248
329934	chr4	2528	Foxo6	protein-coding	forkhead box O6	1.40522	3.26814	3.72206	0.00209292	0.0345548
75104	chr5	2147	Mmd2	protein-coding	monocyte to macrophage differentiation-associated 2	2.66747	-1.14971	3.74495	0.00210603	0.0347314
67122	chr2	2582	Nrarp	protein-coding	Notch-regulated ankyrin repeat protein	1.11126	6.83296	3.71258	0.00212293	0.03497
319997	chr1	1936	A630001G21Rik	protein-coding	RIKEN cDNA A630001G21 gene	1.81664	-0.370361	3.71345	0.00213621	0.0351399
108897	chr2	2953	Aif1l	protein-coding	allograft inflammatory factor 1-like	2.11865	1.05592	3.71895	0.00213812	0.0351399
11815	chr16	1862	Apod	protein-coding	apolipoprotein D	-1.89518	9.91713	-3.71108	0.00215977	0.0354553
29859	chr15	2383	Sult4a1	protein-coding	sulfotransferase family 4A, member 1	2.54608	0.573487	3.7246	0.00216232	0.0354567
75480	chr2	735	1700003F12Rik	protein-coding	RIKEN cDNA 1700003F12 gene	2.14402	-1.60263	3.71082	0.00216881	0.0355226
78177	chr2	5093	Ninl	protein-coding	ninein-like	1.15908	4.00989	3.6973	0.00217626	0.0355756
217154	chr11	3049	Stac2	protein-coding	SH3 and cysteine rich domain 2	-1.34598	8.19786	-3.69992	0.00217902	0.0355756
223838	chr15	8772	Adamts20	protein-coding	a disintegrin-like and metallopeptidase (reprolysin type) with thrombospondin type 1 motif, 20	2.67062	0.0994364	3.72391	0.00218014	0.0355756
78303	chr11	620	Hist3h2ba	protein-coding	histone cluster 3, H2ba	2.12875	-1.20839	3.70674	0.00218193	0.0355756
74012	chr3	4197	Rap2b	protein-coding	RAP2B, member of RAS oncogene family	1.02486	5.54631	3.69262	0.0021925	0.0357075
17122	chr5	1179	Mxd4	protein-coding	Max dimerization protein 4	1.03081	6.88324	3.69141	0.00219681	0.0357372
54353	chr6	1639	Skap2	protein-coding	src family associated phosphoprotein 2	0.922052	5.79238	3.68004	0.00223762	0.0363601
76976	chrX	1540	Arxes2	protein-coding	adipocyte-related X-chromosome expressed sequence 2	2.2355	0.652991	3.6851	0.00227058	0.0368541
14234	chr8	2725	Foxc2	protein-coding	forkhead box C2	1.6419	1.7295	3.6682	0.00229053	0.0371359
59083	chr16	1784	Fetub	protein-coding	fetuin beta	2.60882	2.77185	3.69353	0.00229485	0.0371641
50790	chrX	5280	Acsl4	protein-coding	acyl-CoA synthetase long-chain family member 4	-1.15824	8.38561	-3.66376	0.0022979	0.0371718
94088	chr7	3827	Trim6	protein-coding	tripartite motif-containing 6	2.22005	-0.926481	3.66972	0.00232676	0.0375814
19091	chr19	7378	Prkg1	protein-coding	protein kinase, cGMP-dependent, type I	1.36247	3.71464	3.65571	0.00232995	0.0375814
67573	chr19	5437	Loxl4	protein-coding	lysyl oxidase-like 4	1.8835	3.04232	3.66387	0.00233105	0.0375814
106042	chr15	4085	Prickle1	protein-coding	prickle planar cell polarity protein 1	1.33135	4.52873	3.65402	0.00233593	0.0376179
224405	chr16	2035	Cyyr1	protein-coding	cysteine and tyrosine-rich protein 1	2.52571	-0.953077	3.66785	0.00237022	0.0381275
237387	chr10	4296	Lrrc3	protein-coding	leucine rich repeat containing 3	1.47237	2.44448	3.64249	0.00238274	0.038286
212190	chr4	2924	Ubxn10	protein-coding	UBX domain protein 10	1.62176	1.29404	3.6418	0.00239025	0.0383263
75320	chr6	6433	Etnk1	protein-coding	ethanolamine kinase 1	-1.17685	8.12597	-3.63945	0.00239057	0.0383263
70354	chr2	6797	Secisbp2l	protein-coding	SECIS binding protein 2-like	-0.984005	7.56552	-3.63736	0.00239826	0.0383987
70835	chr17	1324	Prss22	protein-coding	protease, serine 22	1.62954	4.42951	3.64219	0.00240042	0.0383987
235380	chr9	10614	Dmxl2	protein-coding	Dmx-like 2	1.53459	2.89345	3.63574	0.00241084	0.0385066
18111	chr2	1213	Nnat	protein-coding	neuronatin	1.78762	1.44556	3.63824	0.00241251	0.0385066
53620	chr6	1648	Vamp5	protein-coding	vesicle-associated membrane protein 5	1.2258	4.44939	3.63176	0.00242095	0.0385969
12816	chr9	11659	Col12a1	protein-coding	collagen, type XII, alpha 1	2.26972	4.02126	3.64921	0.00242353	0.0385969
387314	chr6	8346	Tmtc1	protein-coding	transmembrane and tetratricopeptide repeat containing 1	1.74353	3.04787	3.63203	0.00243556	0.0387456
69993	chr6	3404	Chn2	protein-coding	chimerin 2	-1.36218	4.05502	-3.62438	0.00245179	0.0389607
16193	chr5	1087	Il6	protein-coding	interleukin 6	2.91948	-1.488	3.66066	0.00245633	0.0389898
64929	chr14	3053	Scel	protein-coding	sciellin	2.049	-1.3843	3.61804	0.00251415	0.0398637
20603	chrX	3377	Sms	protein-coding	spermine synthase	-0.971439	3.97882	-3.60609	0.00252349	0.0399677
11625	chr16	1474	Ahsg	protein-coding	alpha-2-HS-glycoprotein	2.85843	-1.62097	3.63948	0.00253376	0.0400351
208936	chr8	4855	Adamts18	protein-coding	a disintegrin-like and metallopeptidase (reprolysin type) with thrombospondin type 1 motif, 18	1.87923	1.38823	3.60973	0.00253388	0.0400351
116914	chr1	3546	Slc19a2	protein-coding	solute carrier family 19 (thiamine transporter), member 2	1.23031	5.50015	3.60411	0.00253609	0.0400351
106014	chr15	3041	Fam19a5	protein-coding	family with sequence similarity 19, member A5	2.07813	1.92379	3.60932	0.00255326	0.0402621
66042	chr12	1751	Sostdc1	protein-coding	sclerostin domain containing 1	1.21661	6.0747	3.59943	0.00256353	0.0403799
50527	chr14	4418	Ero1l	protein-coding	ERO1-like (S. cerevisiae)	-1.80039	7.83464	-3.60175	0.00257349	0.0404923
14579	chr4	2257	Gem	protein-coding	GTP binding protein (gene overexpressed in skeletal muscle)	1.69077	3.53229	3.59949	0.00257631	0.0404924
232187	chr6	2493	Smyd5	protein-coding	SET and MYND domain containing 5	-1.1596	5.7161	-3.58804	0.00259934	0.0408099
71406	chr4	4086	5430416O09Rik	protein-coding	RIKEN cDNA 5430416O09 gene	-1.63109	3.29591	-3.58322	0.00263052	0.0412545
243374	chr6	3700	Gimap8	protein-coding	GTPase, IMAP family member 8	2.39287	1.21355	3.59959	0.00263846	0.0413339
21908	chr19	2030	Tlx1	protein-coding	T cell leukemia, homeobox 1	2.06488	-1.60744	3.58368	0.00266155	0.0416504
22038	chr9	2141	Plscr1	protein-coding	phospholipid scramblase 1	0.899878	6.35948	3.57268	0.00266487	0.041657
223920	chr15	2126	Soat2	protein-coding	sterol O-acyltransferase 2	-2.2255	-0.961613	-3.58279	0.00268404	0.0419113
216148	chr10	3961	Shc2	protein-coding	SHC (Src homology 2 domain containing) transforming protein 2	2.40897	0.61871	3.5853	0.00269777	0.0420799
228765	chr2	1385	Sdcbp2	protein-coding	syndecan binding protein (syntenin) 2	1.59976	1.67164	3.56605	0.00270401	0.0421316
78925	chr13	2665	Srd5a1	protein-coding	steroid 5 alpha-reductase 1	1.39269	4.86616	3.56575	0.00271079	0.0421916
319478	chr3	5619	Cxxc4	protein-coding	CXXC finger 4	2.2206	0.973311	3.57017	0.00273977	0.0425966
71093	chr6	2355	Atoh8	protein-coding	atonal bHLH transcription factor 8	2.43135	-1.30401	3.57516	0.00274662	0.042657
71279	chr10	5240	Slc29a3	protein-coding	solute carrier family 29 (nucleoside transporters), member 3	-1.11753	6.67245	-3.54809	0.00277454	0.0430442
282663	chr13	1718	Serpinb1b	protein-coding	serine (or cysteine) peptidase inhibitor, clade B, member 1b	2.40384	-1.57368	3.56694	0.00277997	0.0430821
30052	chrX	2193	Pcsk1n	protein-coding	proprotein convertase subtilisin/kexin type 1 inhibitor	1.9957	-0.346589	3.55366	0.00278882	0.0431727
74574	chr18	3219	Lvrn	protein-coding	laeverin	2.46679	0.178347	3.56178	0.00281351	0.0435081
56045	chr2	4010	Samhd1	protein-coding	SAM domain and HD domain, 1	-0.90442	6.32939	-3.53412	0.00283837	0.0438456
140474	chr16	11281	Muc4	protein-coding	mucin 4	-2.18404	0.961876	-3.54639	0.00284449	0.0438929
11754	chr11	4396	Aoc3	protein-coding	amine oxidase, copper containing 3	1.75271	-0.0281393	3.53584	0.00285027	0.043935
381293	chr1	8770	Kif14	protein-coding	kinesin family member 14	-1.41609	1.19344	-3.5297	0.00286325	0.0440879
30049	chr19	3470	Scd3	protein-coding	stearoyl-coenzyme A desaturase 3	-1.29494	1.85404	-3.52725	0.00287239	0.0441814
27206	chrX	6604	Nrk	protein-coding	Nik related kinase	1.83097	-1.67886	3.53092	0.00287943	0.0442424
79221	chr12	4428	Hdac9	protein-coding	histone deacetylase 9	1.87284	-1.17628	3.52962	0.00288924	0.0443458
14118	chr2	9900	Fbn1	protein-coding	fibrillin 1	2.14223	4.10428	3.53526	0.00290497	0.0445397
54525	chr19	6966	Syt7	protein-coding	synaptotagmin VII	2.2743	0.336768	3.52973	0.00293648	0.0449317
269109	chr1	4630	Dpp10	protein-coding	dipeptidylpeptidase 10	-2.54362	0.226037	-3.53856	0.00293677	0.0449317
234094	chr8	5474	Arhgef10	protein-coding	Rho guanine nucleotide exchange factor (GEF) 10	0.923583	6.45088	3.50689	0.002968	0.0453613
666938	chr5	7935	Bend4	protein-coding	BEN domain containing 4	1.66093	0.117577	3.50577	0.00298853	0.0456265
54140	chr10	2671	Avpr1a	protein-coding	arginine vasopressin receptor 1A	3.087	2.35219	3.55116	0.00299303	0.0456469
78070	chr7	2794	Cpt1c	protein-coding	carnitine palmitoyltransferase 1c	1.6707	5.34115	3.507	0.00299621	0.045647
386655	chr7	1288	Eid2	protein-coding	EP300 interacting inhibitor of differentiation 2	1.55419	2.63959	3.5012	0.00300535	0.0457163
102371	chr9	2283	Myzap	protein-coding	myocardial zonula adherens protein	1.26238	2.89593	3.49867	0.0030098	0.0457163
12006	chr11	4260	Axin2	protein-coding	axin 2	1.47458	2.77579	3.49956	0.00301029	0.0457163
14275	chr7	1407	Folr1	protein-coding	folate receptor 1 (adult)	-1.91883	4.20369	-3.50495	0.00302692	0.0459205
14615	chr11	2906	Gjc1	protein-coding	gap junction protein, gamma 1	1.83333	-0.00903682	3.49992	0.00303041	0.045925
252974	chr10	2163	Tspear	protein-coding	thrombospondin type laminin G domain and EAR repeats	1.82523	-0.00552405	3.49798	0.00303941	0.046013
269295	chr2	1263	Rtn4rl2	protein-coding	reticulon 4 receptor-like 2	1.97888	-2.18437	3.49428	0.0030736	0.0464817
22022	chr5	1814	Tpst2	protein-coding	protein-tyrosine sulfotransferase 2	0.950883	5.80876	3.47942	0.00310497	0.0469068
73569	chr16	3331	Vgll3	protein-coding	vestigial like family member 3	2.45616	0.956768	3.50236	0.00311701	0.0470395
70045	chr14	756	2610528A11Rik	protein-coding	RIKEN cDNA 2610528A11 gene	-3.84251	3.52428	-3.55701	0.00312494	0.0471097
15218	chr11	2503	Foxn1	protein-coding	forkhead box N1	1.92916	-0.238818	3.47906	0.00314622	0.0473808
26464	chr10	1811	Vnn3	protein-coding	vanin 3	1.80522	2.97448	3.47467	0.00317041	0.0476953
109242	chr4	5598	Kif24	protein-coding	kinesin family member 24	-1.3874	1.78396	-3.45132	0.00325615	0.0489341
13527	chr18	6588	Dtna	protein-coding	dystrobrevin alpha	1.37464	2.99659	3.44892	0.00326872	0.0490716
109979	chr5	1564	Art3	protein-coding	ADP-ribosyltransferase 3	1.97508	1.20971	3.45311	0.0032897	0.0493352
242667	chr4	3817	Dlgap3	protein-coding	discs, large (Drosophila) homolog-associated protein 3	1.87345	-0.453951	3.45026	0.00329345	0.04934
244853	chr9	3173	Nxpe4	protein-coding	neurexophilin and PC-esterase domain family, member 4	2.03335	0.283483	3.44735	0.00332883	0.0498183
71724	chr1	4360	Aox3	protein-coding	aldehyde oxidase 3	1.67573	2.3136	3.43963	0.00333379	0.0498406
385643	chr16	2522	Kng2	protein-coding	kininogen 2	2.03592	-0.745053	3.44468	0.00334395	0.0499407

## Sheet: Luminal significant RNA-seq
GeneID	Chr	Length	Symbol	type_of_gene	description	logFC	AveExpr	Treat t-statistic	Treat P-value	Treat FDR
15229	chr13	2461	Foxd1	protein-coding	forkhead box D1	8.2386	0.984637	41.4081	1.95443e-12	2.81379e-08
15228	chr12	3985	Foxg1	protein-coding	forkhead box G1	7.76697	0.963225	35.1619	9.2941e-12	4.17699e-08
22160	chr12	1630	Twist1	protein-coding	twist basic helix-loop-helix transcription factor 1	7.10642	2.21075	34.2989	1.15212e-11	4.17699e-08
12444	chr6	5772	Ccnd2	protein-coding	cyclin D2	5.62906	6.26715	34.2538	1.16052e-11	4.17699e-08
18505	chr1	3868	Pax3	protein-coding	paired box 3	7.70253	0.932333	32.1528	2.19272e-11	5.84805e-08
19245	chr15	4619	Ptp4a3	protein-coding	protein tyrosine phosphatase 4a3	3.39876	5.84785	31.2319	2.43719e-11	5.84805e-08
18741	chr3	2748	Pitx2	protein-coding	paired-like homeodomain transcription factor 2	7.47721	0.77077	30.5563	3.54799e-11	7.29719e-08
26927	chr9	2520	Foxl2	protein-coding	forkhead box L2	6.11747	0.393908	29.3808	4.90234e-11	8.35097e-08
13799	chr5	3537	En2	protein-coding	engrailed 2	7.1306	0.656038	29.3121	5.22045e-11	8.35097e-08
22771	chr9	3350	Zic1	protein-coding	zinc finger protein of the cerebellum 1	7.42733	0.753039	28.5647	6.76357e-11	9.73751e-08
18511	chr12	2574	Pax9	protein-coding	paired box 9	6.84171	0.515484	27.6992	8.88466e-11	1.10199e-07
378700	chr2	1821	Bpifb3	protein-coding	BPI fold containing family B, member 3	7.59168	0.572268	27.6849	9.18514e-11	1.10199e-07
574519	chr6	2118	Vax2os	ncRNA	ventral anterior homeobox 2, opposite strand	5.88454	-0.0676211	26.9492	1.11159e-10	1.18158e-07
18089	chr19	2112	Nkx2-3	protein-coding	NK2 homeobox 3	7.10804	0.334716	26.9801	1.15502e-10	1.18158e-07
638345	chr17	876	Sbpl	protein-coding	spermine binding protein-like	7.71941	0.964815	26.8645	1.23107e-10	1.18158e-07
12022	chr13	1361	Barx1	protein-coding	BarH-like homeobox 1	6.34423	-0.0270286	26.386	1.38707e-10	1.24811e-07
381373	chr2	2813	Sp9	protein-coding	trans-acting transcription factor 9	6.54822	0.18188	25.2314	2.1462e-10	1.6634e-07
269643	chr5	4031	Ppp2r2c	protein-coding	protein phosphatase 2, regulatory subunit B, gamma	6.44741	0.0806024	25.0838	2.26085e-10	1.6634e-07
226049	chr19	2337	Dmrt2	protein-coding	doublesex and mab-3 related transcription factor 2	6.42212	0.303862	25.0758	2.2654e-10	1.6634e-07
18503	chr2	2639	Pax1	protein-coding	paired box 1	5.72645	-0.320329	24.9481	2.31075e-10	1.6634e-07
22419	chr6	2371	Wnt5b	protein-coding	wingless-type MMTV integration site family, member 5B	2.228	6.18039	24.4416	2.47925e-10	1.66747e-07
18740	chr13	2448	Pitx1	protein-coding	paired-like homeodomain transcription factor 1	7.48529	1.49698	24.8764	2.54806e-10	1.66747e-07
225631	chr18	13391	Onecut2	protein-coding	one cut domain, family member 2	6.66983	0.380078	24.6618	2.68295e-10	1.67941e-07
114873	chr9	6885	Dscaml1	protein-coding	Down syndrome cell adhesion molecule like 1	5.90079	1.82678	24.304	2.98918e-10	1.7164e-07
26564	chr13	3970	Ror2	protein-coding	receptor tyrosine kinase-like orphan receptor 2	4.48502	2.66853	24.1107	3.03542e-10	1.7164e-07
620253	chr17	610	Dcpp3	protein-coding	demilune cell and parotid protein 3	8.81126	3.20473	24.5293	3.19208e-10	1.7164e-07
209448	chr15	1914	Hoxc10	protein-coding	homeobox C10	5.97235	-0.188682	24.1239	3.21893e-10	1.7164e-07
195208	chr13	8042	Dcdc2a	protein-coding	doublecortin domain containing 2a	6.06051	1.81205	23.6667	3.87876e-10	1.99438e-07
381399	chr2	2115	Bpifb4	protein-coding	BPI fold containing family B, member 4	4.15679	3.0436	23.2057	4.31344e-10	2.1414e-07
76365	chr9	4679	Tbx18	protein-coding	T-box18	7.71083	1.00267	23.2774	4.84623e-10	2.32571e-07
19281	chr2	6449	Ptprt	protein-coding	protein tyrosine phosphatase, receptor type, T	3.67959	3.11671	22.5981	5.45081e-10	2.53146e-07
15395	chr6	3142	Hoxa10	protein-coding	homeobox A10	6.75895	0.636732	22.7915	5.71739e-10	2.57229e-07
24113	chr6	1233	Vax2	protein-coding	ventral anterior homeobox 2	5.50266	0.080876	22.1153	7.23133e-10	3.15483e-07
76527	chr8	1838	Il34	protein-coding	interleukin 34	3.08029	3.59047	21.5931	8.23478e-10	3.46353e-07
320145	chr12	4480	Sp8	protein-coding	trans-acting transcription factor 8	5.99516	-0.166822	21.7965	8.47991e-10	3.46353e-07
20390	chr14	1326	Sftpd	protein-coding	surfactant associated protein D	4.4358	6.36254	21.691	8.66062e-10	3.46353e-07
216049	chr10	4257	Zfp365	protein-coding	zinc finger protein 365	4.65462	1.64034	21.4741	9.22312e-10	3.58879e-07
22401	chr3	7784	Zmat3	protein-coding	zinc finger matrin type 3	2.28624	5.69689	21.1734	9.74387e-10	3.69164e-07
15433	chr2	2482	Hoxd13	protein-coding	homeobox D13	6.2082	-0.0939738	21.3715	1.032e-09	3.80965e-07
13175	chr3	12995	Dclk1	protein-coding	doublecortin-like kinase 1	3.03456	5.6179	20.9883	1.07738e-09	3.87308e-07
13798	chr1	2554	En1	protein-coding	engrailed 1	5.905	-0.301385	21.1942	1.10298e-09	3.87308e-07
107587	chr15	1710	Osr2	protein-coding	odd-skipped related 2	7.84843	1.60582	21.2522	1.15946e-09	3.89449e-07
333182	chr7	604	Cox6b2	protein-coding	cytochrome c oxidase subunit VIb polypeptide 2	4.66036	2.83354	20.9572	1.16318e-09	3.89449e-07
16665	chr11	1720	Krt15	protein-coding	keratin 15	4.3764	4.50976	20.5118	1.4677e-09	4.75459e-07
20708	chr13	1859	Serpinb6b	protein-coding	serine (or cysteine) peptidase inhibitor, clade B, member 6b	3.57341	4.18132	20.3198	1.49192e-09	4.75459e-07
140486	chr11	8382	Igf2bp1	protein-coding	insulin-like growth factor 2 mRNA binding protein 1	5.70334	-0.0741522	20.4739	1.51914e-09	4.75459e-07
630537	chr17	611	Dcpp2	protein-coding	demilune cell and parotid protein 2	6.07601	0.137522	20.458	1.55476e-09	4.76252e-07
20674	chr3	2457	Sox2	protein-coding	SRY (sex determining region Y)-box 2	5.68383	-0.411192	20.1012	1.80715e-09	5.42033e-07
19699	chr5	11702	Reln	protein-coding	reelin	6.33382	2.37474	20.0613	1.8927e-09	5.56106e-07
56739	chr14	2055	Rec8	protein-coding	REC8 meiotic recombination protein	6.44914	2.36315	19.9814	1.97502e-09	5.68687e-07
15397	chr6	1839	Hoxa11os	ncRNA	homeobox A11, opposite strand	5.05783	-0.675477	19.4649	2.38628e-09	6.63779e-07
13592	chr14	4342	Ebf2	protein-coding	early B cell factor 2	5.77784	-0.145955	19.5195	2.39748e-09	6.63779e-07
18186	chr8	5921	Nrp1	protein-coding	neuropilin 1	3.63168	4.4909	19.2744	2.46717e-09	6.70185e-07
15396	chr6	2244	Hoxa11	protein-coding	homeobox A11	4.92815	-0.89751	19.2606	2.62226e-09	6.99125e-07
20472	chr17	2108	Six2	protein-coding	sine oculis-related homeobox 2	6.55788	0.328732	19.3261	2.72169e-09	7.04518e-07
13593	chr7	5023	Ebf3	protein-coding	early B cell factor 3	7.25907	0.883921	19.3652	2.74426e-09	7.04518e-07
15436	chr2	2560	Hoxd4	protein-coding	homeobox D4	5.19709	-0.495968	19.1592	2.7893e-09	7.04518e-07
21333	chr6	1034	Tac1	protein-coding	tachykinin 1	3.98269	2.48119	18.9051	3.0043e-09	7.35727e-07
15427	chr15	1719	Hoxc9	protein-coding	homeobox C9	5.85266	0.138953	19.0594	3.01507e-09	7.35727e-07
12877	chr7	3114	Cpeb1	protein-coding	cytoplasmic polyadenylation element binding protein 1	3.44638	2.27849	18.8057	3.09341e-09	7.40051e-07
19194	chr2	961	Bpifa2	protein-coding	BPI fold containing family A, member 2	6.26492	-0.688622	18.9839	3.18525e-09	7.40051e-07
22431	chr2	3092	Wt1	protein-coding	Wilms tumor 1 homolog	5.33881	-0.53378	18.9038	3.18699e-09	7.40051e-07
15402	chr6	1877	Hoxa5	protein-coding	homeobox A5	5.50193	-0.25395	18.8104	3.36371e-09	7.68689e-07
59091	chr2	4255	Jph2	protein-coding	junctophilin 2	4.15329	2.21356	18.4955	3.72215e-09	8.37309e-07
140488	chr6	4347	Igf2bp3	protein-coding	insulin-like growth factor 2 mRNA binding protein 3	3.90291	2.60303	18.3089	4.05462e-09	8.98066e-07
18094	chr12	1260	Nkx2-9	protein-coding	NK2 homeobox 9	6.16557	-0.311164	18.4131	4.23474e-09	9.21026e-07
14257	chr11	5839	Flt4	protein-coding	FMS-like tyrosine kinase 4	4.4944	1.73438	18.2494	4.28622e-09	9.21026e-07
18802	chr1	3121	Plcd4	protein-coding	phospholipase C, delta 4	6.06646	1.07129	18.1168	4.91618e-09	1.04086e-06
216225	chr10	5331	Slc5a8	protein-coding	solute carrier family 5 (iodide transporter), member 8	3.73722	6.55064	17.9492	5.04138e-09	1.05189e-06
22066	chr3	4992	Trpc4	protein-coding	transient receptor potential cation channel, subfamily C, member 4	4.88567	-0.678058	17.7332	5.71688e-09	1.1758e-06
21785	chr17	571	Tff2	protein-coding	trefoil factor 2 (spasmolytic protein 1)	5.86235	-0.475182	17.7523	5.90523e-09	1.19743e-06
18508	chr2	3681	Pax6	protein-coding	paired box 6	6.33998	0.805742	17.7579	6.00688e-09	1.20112e-06
16814	chr19	864	Lbx1	protein-coding	ladybird homeobox homolog 1 (Drosophila)	4.76062	-0.966398	17.5924	6.12986e-09	1.20893e-06
22772	chr14	2967	Zic2	protein-coding	zinc finger protein of the cerebellum 2	5.63403	-0.142066	17.6067	6.32003e-09	1.22959e-06
17105	chr10	1057	Lyz2	protein-coding	lysozyme 2	6.20525	0.570801	17.6195	6.43112e-09	1.23452e-06
17002	chr9	2742	Ltf	protein-coding	lactotransferrin	2.92015	11.8173	17.3099	6.65009e-09	1.25198e-06
768252	chr9	3732	Foxl2os	ncRNA	forkhead box L2, opposite strand	5.90488	0.188204	17.5071	6.74528e-09	1.25198e-06
13184	chr17	617	Dcpp1	protein-coding	demilune cell and parotid protein 1	6.79522	2.07064	17.6337	6.78299e-09	1.25198e-06
15227	chr8	1062	Foxf1	protein-coding	forkhead box F1	5.08228	0.0182691	17.3876	6.9428e-09	1.26526e-06
14314	chr16	3609	Fstl1	protein-coding	follistatin-like 1	5.7923	3.6867	17.4584	7.14842e-09	1.27832e-06
16876	chr1	5750	Lhx9	protein-coding	LIM homeobox protein 9	5.41817	-0.414424	17.3498	7.19207e-09	1.27832e-06
228801	chr2	1712	Bpifb1	protein-coding	BPI fold containing family B, member 1	6.23532	3.16938	17.4198	7.43681e-09	1.2969e-06
15408	chr11	1313	Hoxb13	protein-coding	homeobox B13	6.37643	0.342882	17.3533	7.47673e-09	1.2969e-06
21384	chr3	3567	Tbx15	protein-coding	T-box 15	6.61819	2.355	17.3765	7.7333e-09	1.32543e-06
108096	chr6	2539	Slco1a5	protein-coding	solute carrier organic anion transporter family, member 1a5	2.79137	4.7224	16.9079	8.26714e-09	1.40026e-06
242620	chr4	2947	Dmrta2	protein-coding	doublesex and mab-3 related transcription factor like family A2	4.57169	3.62294	17.0336	8.54068e-09	1.42977e-06
216285	chr10	2493	Alx1	protein-coding	ALX homeobox 1	5.44955	0.077911	16.973	8.85686e-09	1.46566e-06
14465	chr18	3194	Gata6	protein-coding	GATA binding protein 6	5.48666	0.133645	16.9393	9.03865e-09	1.47874e-06
12319	chr4	5722	Car8	protein-coding	carbonic anhydrase 8	1.78754	5.7222	16.6752	9.26861e-09	1.48928e-06
15376	chr2	2127	Foxa2	protein-coding	forkhead box A2	6.33295	1.67788	16.9492	9.3186e-09	1.48928e-06
16560	chr1	8257	Kif1a	protein-coding	kinesin family member 1A	5.10019	3.02598	16.8651	9.41338e-09	1.48928e-06
16392	chr13	2526	Isl1	protein-coding	ISL1 transcription factor, LIM/homeodomain	5.23164	-0.353849	16.7617	9.87006e-09	1.54456e-06
23984	chr17	7717	Pde10a	protein-coding	phosphodiesterase 10A	5.53279	0.775983	16.7152	1.0266e-08	1.58924e-06
19296	chr15	3074	Pvt1	ncRNA	plasmacytoma variant translocation 1	2.91227	3.59476	16.4743	1.05879e-08	1.62163e-06
14261	chr1	2326	Fmo1	protein-coding	flavin containing monooxygenase 1	3.92291	2.6682	16.4521	1.11139e-08	1.66982e-06
84004	chr9	2892	Mcam	protein-coding	melanoma cell adhesion molecule	3.9485	6.09946	16.5119	1.11345e-08	1.66982e-06
12338	chrX	3554	Capn6	protein-coding	calpain 6	7.38413	2.48258	16.7265	1.13983e-08	1.69007e-06
15404	chr6	1952	Hoxa7	protein-coding	homeobox A7	4.84792	-0.616668	16.4481	1.15901e-08	1.69007e-06
67874	chr2	1460	Rprm	protein-coding	reprimo, TP53 dependent G2 arrest mediator candidate	4.61303	-1.2346	16.4253	1.16217e-08	1.69007e-06
18091	chr17	1524	Nkx2-5	protein-coding	NK2 homeobox 5	5.60893	-0.350055	16.418	1.21928e-08	1.7554e-06
100043902	chr17	7127	Six3os1	ncRNA	SIX homeobox 3, opposite strand 1	4.62379	-0.885709	16.2563	1.28133e-08	1.82647e-06
29870	chr15	2780	Gtse1	protein-coding	G two S phase expressed protein 1	2.29649	4.5502	16.0677	1.32017e-08	1.84638e-06
13865	chr13	2432	Nr2f1	protein-coding	nuclear receptor subfamily 2, group F, member 1	5.86966	0.00575834	16.2981	1.32095e-08	1.84638e-06
21380	chr16	1777	Tbx1	protein-coding	T-box 1	6.59312	0.543036	16.1519	1.48161e-08	2.05103e-06
21385	chr11	3562	Tbx2	protein-coding	T-box 2	4.90734	1.49952	15.9709	1.53207e-08	2.10019e-06
24136	chr2	9113	Zeb2	protein-coding	zinc finger E-box binding homeobox 2	6.00032	0.144176	16.0365	1.5463e-08	2.10019e-06
71685	chr17	2467	Galnt14	protein-coding	UDP-N-acetyl-alpha-D-galactosamine:polypeptide N-acetylgalactosaminyltransferase 14	4.17624	-0.584124	15.8573	1.58672e-08	2.13496e-06
11514	chr15	5039	Adcy8	protein-coding	adenylate cyclase 8	6.44199	0.864285	15.95	1.65699e-08	2.19964e-06
98496	chr1	2667	Pid1	protein-coding	phosphotyrosine interaction domain containing 1	3.25339	2.35064	15.7153	1.66535e-08	2.19964e-06
15422	chr15	2433	Hoxc13	protein-coding	homeobox C13	5.41986	-0.390869	15.8153	1.71775e-08	2.24822e-06
78896	chr1	888	1500015O10Rik	protein-coding	RIKEN cDNA 1500015O10 gene	2.94502	5.13961	15.5896	1.77787e-08	2.30594e-06
14836	chr12	1174	Gsc	protein-coding	goosecoid homeobox	5.90186	0.157197	15.7263	1.84936e-08	2.37076e-06
217830	chr12	3229	9030617O03Rik	protein-coding	RIKEN cDNA 9030617O03 gene	2.17966	4.64045	15.4804	1.86753e-08	2.37076e-06
107448	chr13	3974	Unc5a	protein-coding	unc-5 netrin receptor A	4.45872	0.20729	15.5954	1.87724e-08	2.37076e-06
224419	chr16	1652	Map3k7cl	protein-coding	Map3k7 C-terminal like	5.74384	0.486893	15.6008	1.98002e-08	2.47881e-06
15415	chr11	1269	Hoxb7	protein-coding	homeobox B7	4.6613	0.360388	15.4789	2.0318e-08	2.52171e-06
67606	chr2	2069	Fibin	protein-coding	fin bud initiation factor homolog (zebrafish)	3.12107	3.88781	15.3508	2.06512e-08	2.53108e-06
13107	chr7	1820	Cyp2f2	protein-coding	cytochrome P450, family 2, subfamily f, polypeptide 2	4.68931	5.05419	15.4922	2.08651e-08	2.53108e-06
68852	chr19	2583	Lrrn4cl	protein-coding	LRRN4 C-terminal like	-3.48436	2.79048	-15.3502	2.09209e-08	2.53108e-06
106952	chr18	5499	Arap3	protein-coding	ArfGAP with RhoGAP domain, ankyrin repeat and PH domain 3	4.42628	1.0918	15.3669	2.15231e-08	2.58223e-06
226594	chr1	2670	Rcsd1	protein-coding	RCSD domain containing 1	2.47633	3.25915	15.2232	2.19499e-08	2.61167e-06
14461	chr6	3243	Gata2	protein-coding	GATA binding protein 2	4.92972	-0.537232	15.3426	2.23339e-08	2.63559e-06
15438	chr2	2100	Hoxd9	protein-coding	homeobox D9	5.91302	0.142799	15.3808	2.27806e-08	2.66644e-06
629059	chr14	3557	Fam124a	protein-coding	family with sequence similarity 124, member A	4.37512	-1.03959	15.201	2.37691e-08	2.75971e-06
20689	chr18	6903	Sall3	protein-coding	sal-like 3 (Drosophila)	5.44144	-0.174736	15.258	2.40572e-08	2.77081e-06
68659	chr3	6627	Fam198b	protein-coding	family with sequence similarity 198, member B	3.26623	2.95799	15.0416	2.50943e-08	2.86733e-06
22774	chr9	4088	Zic4	protein-coding	zinc finger protein of the cerebellum 4	3.98869	-1.08009	15.0557	2.55759e-08	2.89934e-06
14238	chr13	2366	Foxf2	protein-coding	forkhead box F2	5.12477	0.254827	15.0674	2.66819e-08	3.00108e-06
100038347	chr7	2678	Fam174b	protein-coding	family with sequence similarity 174, member B	2.96857	2.13229	14.8012	2.88861e-08	3.22382e-06
15437	chr2	1424	Hoxd8	protein-coding	homeobox D8	6.22718	0.520505	14.9865	2.94309e-08	3.25936e-06
224860	chr17	4051	Plcl2	protein-coding	phospholipase C-like 2	2.56719	2.09561	14.7007	3.04585e-08	3.34742e-06
15425	chr15	1592	Hoxc6	protein-coding	homeobox C6	5.19022	0.324261	14.8207	3.12192e-08	3.40503e-06
14463	chr14	3393	Gata4	protein-coding	GATA binding protein 4	6.85176	1.02676	14.8933	3.24796e-08	3.51585e-06
16842	chr3	2460	Lef1	protein-coding	lymphoid enhancer binding factor 1	5.23842	-0.548481	14.6844	3.41017e-08	3.66389e-06
13849	chr1	1665	Ephx1	protein-coding	epoxide hydrolase 1, microsomal	1.62511	8.08017	14.3173	3.84953e-08	4.10531e-06
53623	chrX	5192	Gria3	protein-coding	glutamate receptor, ionotropic, AMPA3 (alpha 3)	4.68934	3.54482	14.4217	4.06369e-08	4.30183e-06
240590	chr19	2391	Dmrt3	protein-coding	doublesex and mab-3 related transcription factor 3	6.12174	0.112258	14.4393	4.14549e-08	4.35501e-06
15371	chr5	1508	Hmx1	protein-coding	H6 homeobox 1	4.79422	-0.595328	14.3386	4.17443e-08	4.35501e-06
16531	chr14	7827	Kcnma1	protein-coding	potassium large conductance calcium-activated channel, subfamily M, alpha member 1	4.41446	2.35341	14.2864	4.24652e-08	4.39835e-06
19716	chrX	866	Bex1	protein-coding	brain expressed X-linked 1	4.33036	-0.75514	14.1312	4.68334e-08	4.81615e-06
17984	chr7	1652	Ndn	protein-coding	necdin	4.13588	0.881366	14.0638	4.85512e-08	4.92862e-06
68048	chr7	2580	Aen	protein-coding	apoptosis enhancing nuclease	2.11114	4.989	13.9677	4.86118e-08	4.92862e-06
14067	chr1	7406	F5	protein-coding	coagulation factor V	6.25943	2.75433	14.1776	5.10039e-08	5.11474e-06
17701	chr5	1931	Msx1	protein-coding	msh homeobox 1	4.33901	0.232475	13.9981	5.11581e-08	5.11474e-06
268510	chr11	4254	Mgat5b	protein-coding	mannoside acetylglucosaminyltransferase 5, isoenzyme B	4.22037	-0.801975	13.9185	5.36604e-08	5.32792e-06
15405	chr6	2272	Hoxa9	protein-coding	homeobox A9	4.51569	-0.967603	13.8967	5.51561e-08	5.43892e-06
242553	chr4	4801	Kank4	protein-coding	KN motif and ankyrin repeat domains 4	2.46007	4.76961	13.7762	5.55642e-08	5.44189e-06
236539	chr3	1871	Phgdh	protein-coding	3-phosphoglycerate dehydrogenase	3.08376	2.82116	13.7781	5.64115e-08	5.47066e-06
12028	chr7	869	Bax	protein-coding	BCL2-associated X protein	1.86439	6.39913	13.7361	5.6618e-08	5.47066e-06
16002	chr7	4236	Igf2	protein-coding	insulin-like growth factor 2	6.05679	1.21164	13.8894	5.9323e-08	5.69382e-06
16431	chrX	1632	Itm2a	protein-coding	integral membrane protein 2A	3.88794	1.37583	13.7355	5.98231e-08	5.7038e-06
73884	chr1	12621	Zdbf2	protein-coding	zinc finger, DBF-type containing 2	5.59161	0.66854	13.8347	6.03109e-08	5.71248e-06
13797	chr19	2598	Emx2	protein-coding	empty spiracles homeobox 2	5.26813	-0.457519	13.786	6.14316e-08	5.78059e-06
12450	chr11	3487	Ccng1	protein-coding	cyclin G1	1.80401	8.62905	13.5759	6.30807e-08	5.89723e-06
20618	chr14	732	Sncg	protein-coding	synuclein, gamma	3.84055	3.8858	13.6733	6.41726e-08	5.9606e-06
20473	chr17	3680	Six3	protein-coding	sine oculis-related homeobox 3	5.27023	-0.746506	13.7073	6.47898e-08	5.97935e-06
100039596	chr1	501	Tcf24	protein-coding	transcription factor 24	3.46727	-0.0870324	13.5824	6.52727e-08	5.98555e-06
58234	chr15	7131	Shank3	protein-coding	SH3/ankyrin domain gene 3	4.16745	0.578009	13.593	6.66755e-08	6.07549e-06
18096	chr5	1808	Nkx6-1	protein-coding	NK6 homeobox 1	4.22397	-0.79933	13.5634	6.81984e-08	6.17517e-06
68895	chr5	1126	Rasl11a	protein-coding	RAS-like, family 11, member A	3.13008	2.46821	13.4583	7.02194e-08	6.27006e-06
320939	chr4	5677	5930403L14Rik	ncRNA	RIKEN cDNA 5930403L14 gene	3.91971	-1.21692	13.4972	7.04431e-08	6.27006e-06
67801	chr8	1889	Pllp	protein-coding	plasma membrane proteolipid	3.83694	1.4876	13.4899	7.05528e-08	6.27006e-06
11689	chr6	2827	Alox5	protein-coding	arachidonate 5-lipoxygenase	6.45915	0.222539	13.6184	7.24362e-08	6.3964e-06
379043	chr10	1274	Raet1e	protein-coding	retinoic acid early transcript 1E	3.95963	1.01652	13.4457	7.30988e-08	6.3964e-06
72148	chr8	2463	Tdrp	protein-coding	testis development related protein	3.57488	2.32912	13.419	7.33074e-08	6.3964e-06
207839	chr15	5769	Galnt6	protein-coding	UDP-N-acetyl-alpha-D-galactosamine:polypeptide N-acetylgalactosaminyltransferase 6	6.66037	2.31217	13.5933	7.65706e-08	6.64088e-06
20378	chr2	2920	Frzb	protein-coding	frizzled-related protein	5.48458	0.224896	13.4072	8.02986e-08	6.92251e-06
71724	chr1	4360	Aox3	protein-coding	aldehyde oxidase 3	4.00221	2.3136	13.1978	8.69798e-08	7.45386e-06
20465	chr16	3670	Sim2	protein-coding	single-minded homolog 2 (Drosophila)	6.25284	0.572014	13.266	9.15517e-08	7.79923e-06
13110	chr4	3595	Cyp2j6	protein-coding	cytochrome P450, family 2, subfamily j, polypeptide 6	1.86308	3.60228	12.934	9.86789e-08	8.35694e-06
13507	chr18	5305	Dsc3	protein-coding	desmocollin 3	4.91795	1.29169	13.0589	9.98578e-08	8.38037e-06
18423	chr11	2825	Otx1	protein-coding	orthodenticle homeobox 1	5.91014	0.377181	13.1175	1.0012e-07	8.38037e-06
13522	chr14	3863	Adam28	protein-coding	a disintegrin and metallopeptidase domain 28	5.31584	0.714066	13.0405	1.02991e-07	8.44699e-06
83395	chr11	3375	Sp6	protein-coding	trans-acting transcription factor 6	3.01629	2.53359	12.9038	1.03162e-07	8.44699e-06
15426	chr15	2369	Hoxc8	protein-coding	homeobox C8	3.88354	-1.25233	12.9475	1.0327e-07	8.44699e-06
59058	chr3	3190	Bhlhe22	protein-coding	basic helix-loop-helix family, member e22	5.09139	0.0466105	13.0156	1.03777e-07	8.44699e-06
104360	chr9	1851	Isl2	protein-coding	insulin related protein 2 (islet 2)	3.97565	-1.14656	12.9451	1.03849e-07	8.44699e-06
67412	chr10	3948	Soga3	protein-coding	SOGA family member 3	6.99634	0.945764	13.0824	1.10523e-07	8.93931e-06
15414	chr11	1322	Hoxb6	protein-coding	homeobox B6	3.58335	0.241654	12.7642	1.16348e-07	9.35787e-06
20514	chr7	2758	Slc1a5	protein-coding	solute carrier family 1 (neutral amino acid transporter), member 5	1.75681	5.32105	12.6483	1.21097e-07	9.68576e-06
246316	chr5	1927	Lgi2	protein-coding	leucine-rich repeat LGI family, member 2	3.45015	2.25281	12.6873	1.22369e-07	9.71734e-06
228846	chr2	5107	D630003M21Rik	protein-coding	RIKEN cDNA D630003M21 gene	3.99316	1.73756	12.7122	1.22842e-07	9.71734e-06
15284	chr1	2149	Hlx	protein-coding	H2.0-like homeobox	3.67838	-1.16856	12.6698	1.25038e-07	9.83701e-06
108017	chr6	554	Fxyd4	protein-coding	FXYD domain-containing ion transport regulator 4	-3.73345	2.28673	-12.6516	1.2699e-07	9.93626e-06
55987	chr7	3506	Cpxm2	protein-coding	carboxypeptidase X 2 (M14 family)	4.84477	2.80441	12.7134	1.31119e-07	1.02039e-05
243931	chr7	5002	Tshz3	protein-coding	teashirt zinc finger family member 3	3.20667	0.974815	12.5701	1.32103e-07	1.02252e-05
12575	chr17	2026	Cdkn1a	protein-coding	cyclin-dependent kinase inhibitor 1A (P21)	3.12534	7.97697	12.5939	1.33129e-07	1.02495e-05
16909	chr2	1900	Lmo2	protein-coding	LIM domain only 2	4.138	-0.733807	12.5281	1.41357e-07	1.08251e-05
245880	chr5	2685	Wasf3	protein-coding	WAS protein family, member 3	3.99467	-0.813334	12.4796	1.45589e-07	1.10902e-05
56079	chr4	4831	Astn2	protein-coding	astrotactin 2	3.79801	0.505931	12.4531	1.47239e-07	1.11569e-05
76980	chr13	2682	Ube2ql1	protein-coding	ubiquitin-conjugating enzyme E2Q family-like 1	3.5993	0.128634	12.388	1.53258e-07	1.15522e-05
268977	chr17	8137	Ltbp1	protein-coding	latent transforming growth factor beta binding protein 1	2.49464	6.94718	12.2845	1.64237e-07	1.23152e-05
20249	chr19	4837	Scd1	protein-coding	stearoyl-Coenzyme A desaturase 1	-2.54911	10.2552	-12.2306	1.66606e-07	1.24281e-05
18993	chr1	3065	Pou3f3	protein-coding	POU domain, class 3, transcription factor 3	4.69566	-0.349489	12.3309	1.67638e-07	1.24406e-05
380785	chr12	2712	Begain	protein-coding	brain-enriched guanylate kinase-associated	3.09334	3.57028	12.2146	1.71211e-07	1.26407e-05
14062	chr13	3296	F2r	protein-coding	coagulation factor II (thrombin) receptor	3.53039	3.34175	12.2254	1.7398e-07	1.27795e-05
320038	chr6	4247	Dlx6os1	ncRNA	distal-less homeobox 6, opposite strand 1	3.77966	-0.799125	12.2074	1.76638e-07	1.29089e-05
52850	chr5	6486	Sgsm1	protein-coding	small G protein signaling modulator 1	3.04764	1.91876	12.1528	1.79083e-07	1.30215e-05
26968	chr9	2355	Islr	protein-coding	immunoglobulin superfamily containing leucine-rich repeat	4.10489	0.61505	12.1884	1.81664e-07	1.31071e-05
227541	chr2	7111	Camk1d	protein-coding	calcium/calmodulin-dependent protein kinase ID	4.11169	0.546638	12.1858	1.82081e-07	1.31071e-05
211550	chr3	2137	Tifa	protein-coding	TRAF-interacting protein with forkhead-associated domain	2.7431	1.81063	12.0979	1.84986e-07	1.325e-05
21387	chr11	3257	Tbx4	protein-coding	T-box 4	4.55789	-1.32338	12.1782	1.86774e-07	1.33118e-05
77552	chr1	1190	Shisa4	protein-coding	shisa family member 4	2.08696	4.36669	12.0266	1.92745e-07	1.36697e-05
15434	chr2	2902	Hoxd3	protein-coding	homeobox D3	3.73722	-1.2093	12.0805	1.94036e-07	1.36938e-05
13396	chr6	1071	Dlx6	protein-coding	distal-less homeobox 6	3.62046	-1.18324	12.0599	1.9616e-07	1.37762e-05
277360	chr2	6530	Prex1	protein-coding	phosphatidylinositol-3,4,5-trisphosphate-dependent Rac exchange factor 1	2.42839	4.24381	11.9801	2.00806e-07	1.40211e-05
94224	chr17	854	Srd5a2	protein-coding	steroid 5 alpha-reductase 2	3.79118	-1.36239	12.0311	2.01906e-07	1.40211e-05
100736249	chr6	798	Mira	ncRNA	mistral long non-coding RNA	4.39626	-0.914963	12.0612	2.02569e-07	1.40211e-05
26757	chr7	2643	Dpysl4	protein-coding	dihydropyrimidinase-like 4	5.00748	-0.137251	12.0752	2.0604e-07	1.41931e-05
18126	chr11	3990	Nos2	protein-coding	nitric oxide synthase 2, inducible	-3.81591	5.02808	-12.0178	2.09726e-07	1.4363e-05
15423	chr15	1983	Hoxc4	protein-coding	homeobox C4	4.24912	-0.16384	12.0021	2.10502e-07	1.4363e-05
19649	chr9	4726	Robo3	protein-coding	roundabout guidance receptor 3	4.86337	-0.579459	11.9622	2.23101e-07	1.51509e-05
105859	chr15	2490	Csdc2	protein-coding	cold shock domain containing C2, RNA binding	-1.52233	6.26857	-11.7924	2.29684e-07	1.55247e-05
23794	chr16	8104	Adamts5	protein-coding	a disintegrin-like and metallopeptidase (reprolysin type) with thrombospondin type 1 motif, 5 (aggrecanase-2)	2.76709	3.16257	11.7985	2.3272e-07	1.56564e-05
19734	chr1	2335	Rgs16	protein-coding	regulator of G-protein signaling 16	6.86306	2.2234	11.9472	2.52822e-07	1.67278e-05
21349	chr4	4161	Tal1	protein-coding	T cell acute lymphocytic leukemia 1	4.61789	-0.777096	11.7827	2.53337e-07	1.67278e-05
353282	chr2	9136	Sfmbt2	protein-coding	Scm-like with four mbt domains 2	3.70297	1.41287	11.7303	2.53527e-07	1.67278e-05
22420	chr1	2068	Wnt6	protein-coding	wingless-type MMTV integration site family, member 6	3.50176	2.19896	11.7162	2.54258e-07	1.67278e-05
69066	chr11	1100	1810010H24Rik	protein-coding	RIKEN cDNA 1810010H24 gene	3.24601	2.6218	11.703	2.54458e-07	1.67278e-05
64406	chr2	2097	Sp5	protein-coding	trans-acting transcription factor 5	5.59195	0.481479	11.8279	2.55617e-07	1.67278e-05
58198	chr8	5258	Sall1	protein-coding	sal-like 1 (Drosophila)	4.61729	-0.775252	11.765	2.56831e-07	1.67312e-05
16994	chr17	1095	Ltb	protein-coding	lymphotoxin B	3.55327	1.58015	11.6908	2.59875e-07	1.68532e-05
20715	chr12	1949	Serpina3g	protein-coding	serine (or cysteine) peptidase inhibitor, clade A, member 3G	4.56781	1.15198	11.7268	2.63975e-07	1.70423e-05
56742	chr3	1773	Psrc1	protein-coding	proline/serine-rich coiled-coil 1	2.7247	6.11109	11.642	2.69422e-07	1.72234e-05
20392	chr6	1875	Sgce	protein-coding	sarcoglycan, epsilon	4.81469	0.109917	11.7129	2.69845e-07	1.72234e-05
19695	chr6	774	Reg3g	protein-coding	regenerating islet-derived 3 gamma	5.26638	-0.143549	11.7322	2.71315e-07	1.72234e-05
56089	chr11	1221	Ramp3	protein-coding	receptor (calcitonin) activity modifying protein 3	4.05771	-0.490477	11.6614	2.71564e-07	1.72234e-05
240675	chr19	3882	Vwa2	protein-coding	von Willebrand factor A domain containing 2	3.391	1.512	11.6056	2.7605e-07	1.73608e-05
18088	chr2	2448	Nkx2-2	protein-coding	NK2 homeobox 2	3.79121	-1.3283	11.6255	2.76142e-07	1.73608e-05
237091	chrX	1774	Lhfpl1	protein-coding	lipoma HMGIC fusion partner-like 1	4.17463	-0.961938	11.6287	2.80019e-07	1.7429e-05
12971	chr7	1256	Crym	protein-coding	crystallin, mu	4.39287	-0.526432	11.6357	2.81201e-07	1.7429e-05
213417	chr1	4269	Klhdc8a	protein-coding	kelch domain containing 8A	2.07807	3.44251	11.5372	2.8144e-07	1.7429e-05
14170	chr7	1809	Fgf15	protein-coding	fibroblast growth factor 15	4.20934	-0.490961	11.6214	2.82069e-07	1.7429e-05
15398	chr6	1313	Hoxa13	protein-coding	homeobox A13	3.94592	-1.0239	11.5896	2.85887e-07	1.75894e-05
268780	chr15	4778	Egflam	protein-coding	EGF-like, fibronectin type III and laminin G domains	3.76845	-0.488645	11.5609	2.90252e-07	1.77819e-05
100689	chr5	2237	Spon2	protein-coding	spondin 2, extracellular matrix protein	5.17872	3.8718	11.6218	3.02446e-07	1.84505e-05
239273	chr14	5895	Abcc4	protein-coding	ATP-binding cassette, sub-family C (CFTR/MRP), member 4	4.49528	4.39157	11.5427	3.11962e-07	1.89507e-05
545291	chr19	2175	Hpse2	protein-coding	heparanase 2	3.73311	1.77706	11.4502	3.16348e-07	1.90596e-05
12638	chr6	6305	Cftr	protein-coding	cystic fibrosis transmembrane conductance regulator	5.15969	0.394339	11.5301	3.16403e-07	1.90596e-05
20210	chr7	531	Saa3	protein-coding	serum amyloid A 3	5.56583	1.95828	11.5636	3.22143e-07	1.92519e-05
225743	chr18	7300	Rnf165	protein-coding	ring finger protein 165	3.1815	0.0740715	11.4003	3.22269e-07	1.92519e-05
20471	chr12	2849	Six1	protein-coding	sine oculis-related homeobox 1	6.93599	1.23956	11.6289	3.24329e-07	1.92949e-05
20600	chr5	813	Smr2	protein-coding	submaxillary gland androgen regulated protein 2	4.13378	-1.33773	11.3781	3.40851e-07	2.01944e-05
245555	chrX	10891	C77370	protein-coding	expressed sequence C77370	5.30607	0.081654	11.3583	3.65156e-07	2.15457e-05
100503074	chr19	474	2610016A17Rik	ncRNA	RIKEN cDNA 2610016A17 gene	3.29164	-1.42152	11.1901	3.83068e-07	2.25103e-05
319239	chr9	3791	Npsr1	protein-coding	neuropeptide S receptor 1	4.10621	-1.45594	11.2199	3.86592e-07	2.2625e-05
16667	chr11	1511	Krt17	protein-coding	keratin 17	2.53744	7.16787	11.1668	3.91131e-07	2.2798e-05
627626	chr17	6890	Ptchd4	protein-coding	patched domain containing 4	4.02009	-0.557604	11.1854	3.96041e-07	2.29911e-05
77220	chr10	4115	Tmem200a	protein-coding	transmembrane protein 200A	3.54684	-0.415776	11.1521	3.98934e-07	2.30661e-05
107765	chr19	1765	Ankrd1	protein-coding	ankyrin repeat domain 1 (cardiac muscle)	5.20994	2.56081	11.2645	4.02159e-07	2.30844e-05
21410	chr11	2741	Hnf1b	protein-coding	HNF1 homeobox B	4.65533	0.168188	11.2007	4.02459e-07	2.30844e-05
109676	chr3	7547	Ank2	protein-coding	ankyrin 2, brain	3.19738	-0.832661	11.1094	4.07633e-07	2.32885e-05
19252	chr17	1942	Dusp1	protein-coding	dual specificity phosphatase 1	2.30264	7.53445	11.0928	4.13333e-07	2.35208e-05
22361	chr10	2416	Vnn1	protein-coding	vanin 1	5.01526	2.41453	11.2052	4.18146e-07	2.3701e-05
387191	chr11	102	Mir196a-1	ncRNA	microRNA 196a-1	4.76119	-0.207274	11.1445	4.23327e-07	2.39005e-05
72930	chr18	2276	Ppp2r2b	protein-coding	protein phosphatase 2, regulatory subunit B, beta	4.07698	1.35416	11.0959	4.27051e-07	2.40166e-05
13179	chr10	2084	Dcn	protein-coding	decorin	4.60986	2.86262	11.1382	4.33344e-07	2.42757e-05
16832	chr6	1290	Ldhb	protein-coding	lactate dehydrogenase B	1.63297	4.85543	10.9774	4.401e-07	2.45586e-05
16526	chr1	3959	Kcnk2	protein-coding	potassium channel, subfamily K, member 2	3.09235	1.9481	10.9981	4.44913e-07	2.47313e-05
13131	chr4	5580	Dab1	protein-coding	disabled 1	3.82232	-1.52264	11.0031	4.55742e-07	2.52358e-05
71566	chr9	2929	Clmp	protein-coding	CXADR-like membrane protein	5.94845	1.30337	11.1367	4.60901e-07	2.54237e-05
13081	chr2	3296	Cyp24a1	protein-coding	cytochrome P450, family 24, subfamily a, polypeptide 1	4.47384	-0.781382	11.0071	4.67506e-07	2.56896e-05
210622	chr2	2855	Pamr1	protein-coding	peptidase domain containing associated with muscle regeneration 1	4.96438	2.68495	11.0585	4.69972e-07	2.5727e-05
212448	chr10	5644	9330159F19Rik	protein-coding	RIKEN cDNA 9330159F19 gene	5.39136	0.0696952	11.0421	4.73684e-07	2.58319e-05
121021	chr9	8050	Cspg4	protein-coding	chondroitin sulfate proteoglycan 4	4.53611	0.889146	10.976	4.81031e-07	2.61336e-05
29820	chr14	4777	Tnfrsf19	protein-coding	tumor necrosis factor receptor superfamily, member 19	3.5761	2.40465	10.9168	4.84418e-07	2.61696e-05
235402	chr9	3295	Lingo1	protein-coding	leucine rich repeat and Ig domain containing 1	2.37102	1.93388	10.8663	4.86496e-07	2.61696e-05
72690	chr4	1226	Grrp1	protein-coding	glycine/arginine rich protein 1	-2.48911	2.85347	-10.8677	4.87147e-07	2.61696e-05
27015	chr13	4226	Polk	protein-coding	polymerase (DNA directed), kappa	1.34125	5.53074	10.8255	4.98666e-07	2.66888e-05
76505	chr15	1904	1500009C09Rik	ncRNA	RIKEN cDNA 1500009C09 gene	-4.43277	0.666427	-10.9093	5.05915e-07	2.69765e-05
14969	chr17	1669	H2-Eb1	protein-coding	histocompatibility 2, class II antigen E beta	4.61292	0.446956	10.8991	5.14424e-07	2.7329e-05
21835	chr7	1038	Thrsp	protein-coding	thyroid hormone responsive	3.3745	0.699814	10.7716	5.42416e-07	2.87102e-05
209743	chr9	4250	AF529169	protein-coding	cDNA sequence AF529169	3.70203	-1.13357	10.7358	5.66266e-07	2.98628e-05
170571	chr8	4850	Cntnap4	protein-coding	contactin associated protein-like 4	4.05425	-0.0999978	10.7409	5.72463e-07	3.00794e-05
245527	chrX	5819	Eda2r	protein-coding	ectodysplasin A2 receptor	3.52765	4.29627	10.7289	5.79343e-07	3.03302e-05
53313	chr11	4606	Atp2a3	protein-coding	ATPase, Ca++ transporting, ubiquitous	3.71775	5.53011	10.7174	5.89549e-07	3.07526e-05
16840	chr14	1436	Cnmd	protein-coding	chondromodulin	4.17449	0.0558497	10.6841	6.03718e-07	3.13781e-05
319586	chr10	4390	Celf5	protein-coding	CUGBP, Elav-like family member 5	3.0083	2.05384	10.5812	6.2871e-07	3.25595e-05
68800	chrX	1110	Prr32	protein-coding	proline rich 32	3.61276	-2.01451	10.5824	6.42319e-07	3.30948e-05
18162	chr15	6927	Npr3	protein-coding	natriuretic peptide receptor 3	5.21223	-0.176761	10.6644	6.43644e-07	3.30948e-05
100041286	chr11	592	Snhg15	ncRNA	small nucleolar RNA host gene 15	1.9099	3.29124	10.503	6.56312e-07	3.36261e-05
238393	chr12	2290	Serpina3f	protein-coding	serine (or cysteine) peptidase inhibitor, clade A, member 3F	4.17232	-0.591424	10.5811	6.58731e-07	3.36303e-05
23886	chr8	1084	Gdf15	protein-coding	growth differentiation factor 15	3.90142	3.03639	10.5502	6.84382e-07	3.48164e-05
252864	chr2	3346	Dusp15	protein-coding	dual specificity phosphatase-like 15	4.27813	-0.387874	10.511	7.0269e-07	3.56219e-05
78252	chr9	3368	Nxpe2	protein-coding	neurexophilin and PC-esterase domain family, member 2	3.50125	-1.61702	10.4354	7.25114e-07	3.66297e-05
76615	chr8	1356	Got1l1	protein-coding	glutamic-oxaloacetic transaminase 1-like 1	3.85603	-1.48382	10.3968	7.60839e-07	3.82206e-05
12578	chr4	1136	Cdkn2a	protein-coding	cyclin-dependent kinase inhibitor 2A	3.63832	5.65897	10.4107	7.62557e-07	3.82206e-05
406217	chrX	784	Bex4	protein-coding	brain expressed X-linked 4	3.65102	-1.17061	10.3811	7.64571e-07	3.82206e-05
15221	chr4	2373	Foxd3	protein-coding	forkhead box D3	4.05191	-0.745987	10.396	7.67925e-07	3.82554e-05
80976	chr2	3751	Syt13	protein-coding	synaptotagmin XIII	3.39435	1.26957	10.3411	7.8341e-07	3.88923e-05
15403	chr6	699	Hoxa6	protein-coding	homeobox A6	3.52979	-1.37534	10.3146	8.05946e-07	3.98735e-05
12876	chr8	2103	Cpe	protein-coding	carboxypeptidase E	1.66459	9.33148	10.2483	8.16343e-07	4.0163e-05
17067	chr15	1647	Ly6c1	protein-coding	lymphocyte antigen 6 complex, locus C1	2.35606	2.04403	10.2563	8.17377e-07	4.0163e-05
18504	chr19	3029	Pax2	protein-coding	paired box 2	3.09115	-1.57015	10.2289	8.54313e-07	4.18352e-05
223227	chr14	3798	Sox21	protein-coding	SRY (sex determining region Y)-box 21	3.6422	2.56026	10.2489	8.63413e-07	4.21375e-05
12879	chr12	1838	Cys1	protein-coding	cystin 1	3.34746	-0.802636	10.1748	9.04216e-07	4.39797e-05
54120	chr3	1264	Gipc2	protein-coding	GIPC PDZ domain containing family, member 2	2.7405	3.39966	10.1437	9.10549e-07	4.40698e-05
23928	chr2	5930	Lamc3	protein-coding	laminin gamma 3	4.52183	1.72986	10.2492	9.12191e-07	4.40698e-05
67867	chr7	4261	Lrrc28	protein-coding	leucine rich repeat containing 28	1.7971	3.91995	10.0518	9.71227e-07	4.67297e-05
12323	chr11	4190	Camk2b	protein-coding	calcium/calmodulin-dependent protein kinase II, beta	2.18553	4.91745	10.0616	9.73739e-07	4.67297e-05
65962	chr17	2257	Slc9a3r2	protein-coding	solute carrier family 9 (sodium/hydrogen exchanger), member 3 regulator 2	1.3185	6.01719	10.0397	9.79932e-07	4.68707e-05
226866	chr1	2748	Sbspon	protein-coding	somatomedin B and thrombospondin, type 1 domain containing	3.18275	1.37102	10.0681	9.87466e-07	4.70747e-05
76252	chr6	1835	Atp6v0e2	protein-coding	ATPase, H+ transporting, lysosomal V0 subunit E2	2.26008	3.78733	10.0056	1.01775e-06	4.8358e-05
15400	chr6	2543	Hoxa3	protein-coding	homeobox A3	3.9769	-0.748351	10.0533	1.03351e-06	4.89456e-05
11636	chr2	2365	Ak1	protein-coding	adenylate kinase 1	1.70339	5.92099	9.96595	1.04774e-06	4.94567e-05
270893	chr11	4105	Tmem132e	protein-coding	transmembrane protein 132E	5.01831	-0.113742	10.0843	1.0546e-06	4.96178e-05
100529079	chr9	2178	5830418P13Rik	ncRNA	RIKEN cDNA 5830418P13 gene	3.34951	-1.5467	9.99018	1.06501e-06	4.99355e-05
16870	chr2	2286	Lhx2	protein-coding	LIM homeobox protein 2	3.70517	-0.762081	10.0029	1.06829e-06	4.99355e-05
71584	chrX	2595	Gdpd2	protein-coding	glycerophosphodiester phosphodiesterase domain containing 2	2.26606	2.06919	9.91698	1.10179e-06	5.13348e-05
332937	chr4	2117	Tfap2e	protein-coding	transcription factor AP-2, epsilon	3.60119	-0.269011	9.95064	1.11452e-06	5.17605e-05
67293	chr12	854	3110039M20Rik	ncRNA	RIKEN cDNA 3110039M20 gene	3.22054	-1.7477	9.90805	1.14079e-06	5.26817e-05
233332	chr7	6029	Adamts17	protein-coding	a disintegrin-like and metallopeptidase (reprolysin type) with thrombospondin type 1 motif, 17	2.65138	1.16943	9.88694	1.14167e-06	5.26817e-05
12804	chr4	2267	Cntfr	protein-coding	ciliary neurotrophic factor receptor	-1.85494	7.09358	-9.84247	1.17189e-06	5.38532e-05
114301	chr3	2394	Palmd	protein-coding	palmdelphin	2.20373	6.39877	9.86902	1.17454e-06	5.38532e-05
17314	chr7	819	Mgmt	protein-coding	O-6-methylguanine-DNA methyltransferase	2.90815	3.69133	9.87802	1.18538e-06	5.40483e-05
17101	chr13	11806	Lyst	protein-coding	lysosomal trafficking regulator	-1.83424	6.04409	-9.82874	1.18631e-06	5.40483e-05
12955	chr9	1185	Cryab	protein-coding	crystallin, alpha B	1.28984	6.19301	9.82059	1.19254e-06	5.4161e-05
269637	chr5	2281	Cnpy1	protein-coding	canopy FGF signaling regulator 1	3.49515	-1.18038	9.85653	1.20776e-06	5.46358e-05
109050	chr3	4781	Fam212b	protein-coding	family with sequence similarity 212, member B	2.14368	4.46279	9.81029	1.21059e-06	5.46358e-05
235281	chr9	4606	Scn3b	protein-coding	sodium channel, voltage-gated, type III, beta	4.0731	-1.20209	9.87198	1.22096e-06	5.49316e-05
320129	chr5	7560	Grk3	protein-coding	G protein-coupled receptor kinase 3	2.82571	3.68406	9.82851	1.23626e-06	5.54467e-05
212933	chr1	3540	Pm20d1	protein-coding	peptidase M20 domain containing 1	3.38702	1.36457	9.76259	1.30952e-06	5.85503e-05
67896	chr16	3648	Ccdc80	protein-coding	coiled-coil domain containing 80	4.84326	0.554014	9.81772	1.32877e-06	5.9227e-05
54153	chr5	2914	Rasa4	protein-coding	RAS p21 protein activator 4	-1.65434	5.16766	-9.69831	1.33405e-06	5.92787e-05
14119	chr18	10480	Fbn2	protein-coding	fibrillin 2	4.7342	0.351394	9.80284	1.34002e-06	5.93606e-05
236727	chrX	2469	Slc9a7	protein-coding	solute carrier family 9 (sodium/hydrogen exchanger), member 7	2.62004	1.03718	9.66654	1.39364e-06	6.14033e-05
18213	chr7	5171	Ntrk3	protein-coding	neurotrophic tyrosine kinase, receptor, type 3	1.86673	5.22421	9.6514	1.39466e-06	6.14033e-05
26424	chr1	3857	Nr5a2	protein-coding	nuclear receptor subfamily 5, group A, member 2	4.1752	-0.0476139	9.72508	1.40175e-06	6.15274e-05
18442	chr7	3000	P2ry2	protein-coding	purinergic receptor P2Y, G-protein coupled 2	2.41929	2.97404	9.64758	1.41133e-06	6.17597e-05
64074	chr17	2832	Smoc2	protein-coding	SPARC related modular calcium binding 2	2.70437	1.99475	9.58141	1.51069e-06	6.59073e-05
74053	chr10	3641	Grip1	protein-coding	glutamate receptor interacting protein 1	2.57154	2.71093	9.56904	1.52268e-06	6.62296e-05
240913	chr1	3673	Adamts4	protein-coding	a disintegrin-like and metallopeptidase (reprolysin type) with thrombospondin type 1 motif, 4	-1.87756	3.20497	-9.51738	1.57846e-06	6.84493e-05
217738	chr12	1425	Ism2	protein-coding	isthmin 2	3.46479	0.394682	9.54701	1.60141e-06	6.92359e-05
74318	chr5	1510	Hopx	protein-coding	HOP homeobox	4.3741	0.325552	9.58062	1.61572e-06	6.93804e-05
215653	chr2	4785	Rassf2	protein-coding	Ras association (RalGDS/AF-6) domain family member 2	3.54516	0.0213921	9.54013	1.61697e-06	6.93804e-05
53324	chr5	2551	Nptx2	protein-coding	neuronal pentraxin 2	6.03802	0.891987	9.68248	1.62285e-06	6.93804e-05
20860	chr5	1260	Sult1e1	protein-coding	sulfotransferase family 1E, member 1	3.10081	-1.34391	9.51536	1.62649e-06	6.93804e-05
242939	chr5	2173	Cpz	protein-coding	carboxypeptidase Z	4.90329	-0.735061	9.59855	1.62885e-06	6.93804e-05
68553	chr9	7439	Col6a4	protein-coding	collagen, type VI, alpha 4	3.4621	2.9707	9.5268	1.66675e-06	7.06236e-05
76453	chr7	3226	Prss23	protein-coding	protease, serine 23	2.14031	6.29285	9.48412	1.66785e-06	7.06236e-05
14051	chr10	4099	Eya4	protein-coding	EYA transcriptional coactivator and phosphatase 4	3.43153	-0.574602	9.47964	1.70271e-06	7.18884e-05
216188	chr10	6030	Aldh1l2	protein-coding	aldehyde dehydrogenase 1 family, member L2	-1.71542	4.23358	-9.41994	1.72642e-06	7.26763e-05
225724	chr18	4614	Mapk4	protein-coding	mitogen-activated protein kinase 4	2.97881	0.454183	9.42931	1.75509e-06	7.36676e-05
225583	chr18	1943	A730017C20Rik	protein-coding	RIKEN cDNA A730017C20 gene	3.94716	-1.19704	9.46596	1.76293e-06	7.37818e-05
50915	chr2	1968	Grb14	protein-coding	growth factor receptor bound protein 14	2.36854	3.07992	9.38447	1.80016e-06	7.51213e-05
229791	chr3	5690	Plppr4	protein-coding	phospholipid phosphatase related 4	3.14711	2.03439	9.40324	1.80913e-06	7.52775e-05
20849	chr1	2981	Stat4	protein-coding	signal transducer and activator of transcription 4	4.93264	1.10381	9.5048	1.81818e-06	7.54363e-05
15234	chr5	2755	Hgf	protein-coding	hepatocyte growth factor	2.49091	1.94439	9.36077	1.84573e-06	7.63591e-05
76965	chr14	4252	Slitrk1	protein-coding	SLIT and NTRK-like family, member 1	3.09893	1.32915	9.3749	1.85477e-06	7.65133e-05
20404	chr4	2807	Sh3gl2	protein-coding	SH3-domain GRB2-like 2	4.27807	-0.355199	9.39822	1.90708e-06	7.81841e-05
13803	chr13	4743	Enc1	protein-coding	ectodermal-neural cortex 1	2.21071	7.15808	9.33981	1.9109e-06	7.81841e-05
68666	chr5	3186	Svop	protein-coding	SV2 related protein	3.77102	-1.59785	9.37145	1.91157e-06	7.81841e-05
14555	chr15	2786	Gpd1	protein-coding	glycerol-3-phosphate dehydrogenase 1 (soluble)	1.30181	5.02938	9.30595	1.91935e-06	7.82801e-05
74041	chr7	3450	Ddias	protein-coding	DNA damage-induced apoptosis suppressor	2.17127	3.47146	9.29377	1.95385e-06	7.94622e-05
380924	chr14	1640	Olfm4	protein-coding	olfactomedin 4	4.20867	-1.55443	9.34541	1.99804e-06	8.10304e-05
227632	chr2	6102	Kcnt1	protein-coding	potassium channel, subfamily T, member 1	4.44969	-0.504017	9.33966	2.03154e-06	8.21577e-05
56807	chr9	3191	Scamp5	protein-coding	secretory carrier membrane protein 5	2.20696	2.92773	9.22898	2.07907e-06	8.3844e-05
16875	chr3	1978	Lhx8	protein-coding	LIM homeobox protein 8	3.55922	-1.49121	9.23642	2.15302e-06	8.65838e-05
67703	chr9	4908	Kirrel3	protein-coding	kin of IRRE like 3 (Drosophila)	3.93473	2.18369	9.26336	2.17781e-06	8.73368e-05
69248	chr14	1149	2610035F20Rik	ncRNA	RIKEN cDNA 2610035F20 gene	3.12873	-1.56427	9.19513	2.20205e-06	8.80636e-05
14199	chrX	2875	Fhl1	protein-coding	four and a half LIM domains 1	3.57869	1.36688	9.19635	2.23885e-06	8.90979e-05
18095	chr14	3137	Nkx3-1	protein-coding	NK-3 transcription factor, locus 1 (Drosophila)	3.33154	0.0372567	9.18448	2.24175e-06	8.90979e-05
228151	chr2	1685	4833423E24Rik	protein-coding	RIKEN cDNA 4833423E24 gene	3.68569	1.03375	9.19755	2.24648e-06	8.90979e-05
81877	chr17	9569	Tnxb	protein-coding	tenascin XB	4.44128	-0.494393	9.22542	2.26371e-06	8.95347e-05
71690	chr13	2103	Esm1	protein-coding	endothelial cell-specific molecule 1	4.15929	-0.916023	9.1992	2.29096e-06	9.03641e-05
52615	chr11	4373	Suz12	protein-coding	suppressor of zeste 12 homolog (Drosophila)	-1.46252	5.6066	-9.10045	2.33575e-06	9.18644e-05
56532	chr14	1965	Ripk3	protein-coding	receptor-interacting serine-threonine kinase 3	3.88199	1.50411	9.1632	2.34175e-06	9.18644e-05
21908	chr19	2030	Tlx1	protein-coding	T cell leukemia, homeobox 1	3.66609	-1.60744	9.13791	2.37677e-06	9.29849e-05
27206	chrX	6604	Nrk	protein-coding	Nik related kinase	3.21116	-1.67886	9.11465	2.38617e-06	9.30993e-05
224024	chr16	3302	Scarf2	protein-coding	scavenger receptor class F, member 2	2.28751	5.1215	9.0985	2.40707e-06	9.36201e-05
22778	chr11	5163	Ikzf1	protein-coding	IKAROS family zinc finger 1	1.86148	2.93921	9.06919	2.41252e-06	9.36201e-05
215446	chr9	3453	Entpd3	protein-coding	ectonucleoside triphosphate diphosphohydrolase 3	2.87151	3.21037	9.08938	2.43107e-06	9.40861e-05
228802	chr2	1637	Bpifb5	protein-coding	BPI fold containing family B, member 5	3.37489	2.06076	9.08852	2.46268e-06	9.5024e-05
667281	chr10	952	H60b	protein-coding	histocompatibility 60b	3.08179	-1.41129	9.07458	2.4685e-06	9.5024e-05
69327	chr2	804	1700007K13Rik	protein-coding	RIKEN cDNA 1700007K13 gene	2.78645	1.19178	9.05336	2.49517e-06	9.57947e-05
234673	chr8	2699	Ces2e	protein-coding	carboxylesterase 2E	5.78999	0.0559329	9.20551	2.50827e-06	9.58421e-05
50779	chr12	2626	Rgs6	protein-coding	regulator of G-protein signaling 6	4.36882	-1.09042	9.11444	2.50972e-06	9.58421e-05
20716	chr12	2085	Serpina3n	protein-coding	serine (or cysteine) peptidase inhibitor, clade A, member 3N	3.61316	6.79046	9.0938	2.52521e-06	9.61786e-05
23844	chr3	2935	Clca1	protein-coding	chloride channel accessory 1	4.17102	3.34979	9.11111	2.54633e-06	9.67269e-05
12738	chrX	3064	Cldn2	protein-coding	claudin 2	1.86862	5.09471	9.00148	2.57623e-06	9.7605e-05
15416	chr11	2645	Hoxb8	protein-coding	homeobox B8	3.83194	-0.158723	9.05269	2.59944e-06	9.82261e-05
81904	chr7	828	Cacng7	protein-coding	calcium channel, voltage-dependent, gamma subunit 7	4.1121	-0.226468	9.06119	2.61102e-06	9.84054e-05
22141	chr7	5941	Tub	protein-coding	tubby candidate gene	4.23037	-0.774026	9.05415	2.64334e-06	9.93632e-05
12716	chr2	1589	Ckmt1	protein-coding	creatine kinase, mitochondrial 1, ubiquitous	2.09182	5.3753	8.98786	2.66967e-06	0.000100092
225518	chr18	2601	Prdm6	protein-coding	PR domain containing 6	2.98349	-1.42698	8.97783	2.70229e-06	0.000101051
15431	chr2	1011	Hoxd11	protein-coding	homeobox D11	2.91529	-1.56857	8.96807	2.72188e-06	0.00010152
74603	chr16	2207	Cd200r3	protein-coding	CD200 receptor 3	4.24495	-1.23897	9.01862	2.73801e-06	0.000101858
23859	chr7	8022	Dlg2	protein-coding	discs, large homolog 2 (Drosophila)	3.50911	0.27625	8.97567	2.76294e-06	0.000102492
94179	chr11	1539	Krt23	protein-coding	keratin 23	1.85891	6.26114	8.94733	2.76928e-06	0.000102492
15417	chr11	2701	Hoxb9	protein-coding	homeobox B9	6.42049	1.3151	9.11759	2.80547e-06	0.000103565
12159	chr14	1994	Bmp4	protein-coding	bone morphogenetic protein 4	4.71479	-0.0358609	8.99392	2.86742e-06	0.000105581
18933	chr1	7448	Prrx1	protein-coding	paired related homeobox 1	3.33189	2.70213	8.92232	2.94795e-06	0.00010827
140493	chr3	7617	Kcnn3	protein-coding	potassium intermediate/small conductance calcium-activated channel, subfamily N, member 3	3.67446	-1.19346	8.87837	3.06093e-06	0.000112133
67260	chr8	3668	Cers4	protein-coding	ceramide synthase 4	2.18389	3.11087	8.80247	3.14417e-06	0.00011489
270162	chr9	2605	Elmod1	protein-coding	ELMO/CED-12 domain containing 1	3.73123	-1.38085	8.84	3.18692e-06	0.000116157
217593	chr12	2766	Slc25a21	protein-coding	solute carrier family 25 (mitochondrial oxodicarboxylate carrier), member 21	3.34551	-1.33821	8.80759	3.23774e-06	0.000117515
13527	chr18	6588	Dtna	protein-coding	dystrobrevin alpha	2.225	2.99659	8.77272	3.24051e-06	0.000117515
14362	chr5	4378	Fzd1	protein-coding	frizzled class receptor 1	1.68916	6.52659	8.76072	3.25899e-06	0.000117783
108653	chr6	4017	Rimklb	protein-coding	ribosomal modification protein rimK-like family member B	4.01529	0.610524	8.82867	3.26425e-06	0.000117783
11522	chr3	1334	Adh1	protein-coding	alcohol dehydrogenase 1 (class I)	3.9326	-1.01281	8.81784	3.28703e-06	0.000118308
77590	chr7	4265	Chst15	protein-coding	carbohydrate (N-acetylgalactosamine 4-sulfate 6-O) sulfotransferase 15	4.42193	1.70173	8.8582	3.29591e-06	0.000118332
329078	chr19	5023	Emx2os	ncRNA	Emx2 opposite strand/antisense transcript (non-protein coding)	3.47505	-1.46845	8.78632	3.3243e-06	0.000118914
192663	chr9	3626	Abcg4	protein-coding	ATP-binding cassette, sub-family G (WHITE), member 4	2.59643	0.765664	8.75407	3.32863e-06	0.000118914
223864	chr15	3834	Rapgef3	protein-coding	Rap guanine nucleotide exchange factor (GEF) 3	2.45565	2.56992	8.73334	3.38601e-06	0.000120664
22038	chr9	2141	Plscr1	protein-coding	phospholipid scramblase 1	1.21188	6.35948	8.71081	3.42048e-06	0.000121592
17988	chr15	2890	Ndrg1	protein-coding	N-myc downstream regulated gene 1	-2.74466	8.30249	-8.74053	3.45388e-06	0.000122247
102278	chr8	2405	Cpne7	protein-coding	copine VII	3.68921	1.57921	8.75647	3.4559e-06	0.000122247
18542	chr5	1539	Pcolce	protein-coding	procollagen C-endopeptidase enhancer protein	2.08752	3.2626	8.68512	3.52808e-06	0.000124495
226922	chr1	6980	Kcnq5	protein-coding	potassium voltage-gated channel, subfamily Q, member 5	2.89431	-0.580612	8.68916	3.5831e-06	0.000125867
12977	chr3	4422	Csf1	protein-coding	colony stimulating factor 1 (macrophage)	1.32763	7.61562	8.66406	3.58447e-06	0.000125867
11685	chr11	2309	Alox12e	protein-coding	arachidonate lipoxygenase, epidermal	4.37442	1.68302	8.7415	3.69141e-06	0.000129307
19091	chr19	7378	Prkg1	protein-coding	protein kinase, cGMP-dependent, type I	2.08166	3.71464	8.61883	3.77033e-06	0.000131751
76969	chr2	2682	Chst1	protein-coding	carbohydrate (keratan sulfate Gal-6) sulfotransferase 1	4.23269	-0.734433	8.66963	3.86404e-06	0.000134325
12064	chr2	5487	Bdnf	protein-coding	brain derived neurotrophic factor	2.78783	1.80515	8.60998	3.86646e-06	0.000134325
79201	chr7	3283	Tnfrsf23	protein-coding	tumor necrosis factor receptor superfamily, member 23	-2.56276	5.41783	-8.62095	3.87197e-06	0.000134325
20296	chr11	806	Ccl2	protein-coding	chemokine (C-C motif) ligand 2	3.10459	2.49597	8.60953	3.91012e-06	0.000135322
22063	chr9	3014	Trpc1	protein-coding	transient receptor potential cation channel, subfamily C, member 1	2.71215	1.55245	8.59072	3.9333e-06	0.000135798
140709	chr5	2705	Col26a1	protein-coding	collagen, type XXVI, alpha 1	4.69791	-0.338109	8.66637	3.96321e-06	0.000136503
230991	chr4	2144	Fndc10	protein-coding	fibronectin type III domain containing 10	1.26488	4.53739	8.54783	4.0292e-06	0.000138275
102371	chr9	2283	Myzap	protein-coding	myocardial zonula adherens protein	1.93646	2.89593	8.54882	4.03883e-06	0.000138275
224796	chr17	5870	Clic5	protein-coding	chloride intracellular channel 5	3.0912	-1.45156	8.5744	4.04936e-06	0.000138275
17880	chr16	6632	Myh11	protein-coding	myosin, heavy polypeptide 11, smooth muscle	4.59618	5.39305	8.65738	4.05785e-06	0.000138275
224405	chr16	2035	Cyyr1	protein-coding	cysteine and tyrosine-rich protein 1	4.31055	-0.953077	8.62348	4.06268e-06	0.000138275
11790	chr1	11933	Speg	protein-coding	SPEG complex locus	1.83717	4.10705	8.5367	4.08463e-06	0.000138694
338365	chr10	4386	Slc41a2	protein-coding	solute carrier family 41, member 2	2.1526	3.6525	8.51958	4.17272e-06	0.000141352
29813	chr15	2291	Zfp385a	protein-coding	zinc finger protein 385A	1.84319	4.70826	8.4773	4.33903e-06	0.000146641
58801	chr18	2654	Pmaip1	protein-coding	phorbol-12-myristate-13-acetate-induced protein 1	3.12544	4.91497	8.50335	4.4402e-06	0.000149628
216725	chr11	3741	Adamts2	protein-coding	a disintegrin-like and metallopeptidase (reprolysin type) with thrombospondin type 1 motif, 2	1.80424	3.11609	8.45261	4.4482e-06	0.000149628
319197	chr7	2884	Gpr4	protein-coding	G protein-coupled receptor 4	3.50781	-0.704854	8.48123	4.5259e-06	0.000151887
21388	chr5	3941	Tbx5	protein-coding	T-box 5	3.76361	-1.42784	8.48892	4.54096e-06	0.000152038
20277	chr7	2409	Scnn1b	protein-coding	sodium channel, nonvoltage-gated 1 beta	2.07937	2.12479	8.41772	4.62442e-06	0.000154473
64580	chr3	3489	Ndst4	protein-coding	N-deacetylase/N-sulfotransferase (heparin glucosaminyl) 4	3.08985	-2.19329	8.43244	4.67901e-06	0.000155934
77569	chr5	6460	Limch1	protein-coding	LIM and calponin homology domains 1	2.73068	2.98526	8.38937	4.83174e-06	0.000160514
57260	chr14	1439	Ltb4r2	protein-coding	leukotriene B4 receptor 2	2.59024	2.73221	8.38248	4.84652e-06	0.000160514
20564	chr11	4996	Slit3	protein-coding	slit homolog 3 (Drosophila)	3.94612	2.2302	8.45104	4.84987e-06	0.000160514
11418	chr11	3789	Asic2	protein-coding	acid-sensing (proton-gated) ion channel 2	5.13982	-1.09238	8.47154	4.9323e-06	0.000162868
20336	chr6	3723	Exoc4	protein-coding	exocyst complex component 4	1.64978	6.34672	8.34835	4.94533e-06	0.000162924
286942	chr11	3433	Kif19a	protein-coding	kinesin family member 19A	3.32584	0.448167	8.36813	5.04484e-06	0.000165823
210044	chr13	4211	Adcy2	protein-coding	adenylate cyclase 2	5.24808	1.76579	8.46954	5.06303e-06	0.000166042
384009	chr4	2019	Glipr2	protein-coding	GLI pathogenesis-related 2	2.19536	2.60574	8.30521	5.20261e-06	0.000170232
12959	chr5	752	Cryba4	protein-coding	crystallin, beta A4	-3.76969	-1.43894	-8.33574	5.31704e-06	0.000173581
11549	chr14	4137	Adra1a	protein-coding	adrenergic receptor, alpha 1a	4.75492	-0.523663	8.36397	5.40956e-06	0.000176202
242608	chr4	3168	Podn	protein-coding	podocan	3.09153	0.0856363	8.27374	5.51265e-06	0.000179155
69784	chr10	1194	1500009L16Rik	protein-coding	RIKEN cDNA 1500009L16 gene	3.43719	0.28583	8.2836	5.53186e-06	0.000179374
271127	chr13	4974	Adamts16	protein-coding	a disintegrin-like and metallopeptidase (reprolysin type) with thrombospondin type 1 motif, 16	3.19622	-1.36258	8.2705	5.55334e-06	0.000179666
71367	chr18	1369	Chst9	protein-coding	carbohydrate (N-acetylgalactosamine 4-0) sulfotransferase 9	2.54523	3.0319	8.20732	5.80536e-06	0.000187073
22355	chr12	3385	Vipr2	protein-coding	vasoactive intestinal peptide receptor 2	3.3229	-1.19086	8.23195	5.81042e-06	0.000187073
13118	chr4	2395	Cyp4a12b	protein-coding	cytochrome P450, family 4, subfamily a, polypeptide 12B	2.96826	-2.22977	8.21724	5.82126e-06	0.000187073
216148	chr10	3961	Shc2	protein-coding	SHC (Src homology 2 domain containing) transforming protein 2	4.01388	0.61871	8.25471	5.84969e-06	0.000187568
26950	chr12	1936	Vsnl1	protein-coding	visinin-like 1	3.10119	1.30369	8.21138	5.88546e-06	0.000188295
14118	chr2	9900	Fbn1	protein-coding	fibrillin 1	3.54681	4.10428	8.23508	5.95325e-06	0.000189831
319909	chr2	2944	Ism1	protein-coding	isthmin 1, angiogenesis inhibitor	3.4566	3.68549	8.2303	5.95983e-06	0.000189831
15394	chr6	2474	Hoxa1	protein-coding	homeobox A1	3.2044	-1.32978	8.19219	6.02875e-06	0.000191602
216233	chr10	2698	Socs2	protein-coding	suppressor of cytokine signaling 2	1.46131	6.33427	8.14995	6.07507e-06	0.000192649
66859	chr10	3563	Slc16a9	protein-coding	solute carrier family 16 (monocarboxylic acid transporters), member 9	3.16002	-0.380536	8.16003	6.22517e-06	0.000196975
15223	chr11	2578	Foxj1	protein-coding	forkhead box J1	1.92853	4.53489	8.11821	6.30084e-06	0.000198777
723820	chr6	85	Mir196b	ncRNA	microRNA 196b	2.67089	-1.77793	8.13131	6.30972e-06	0.000198777
18828	chr9	1900	Plscr2	protein-coding	phospholipid scramblase 2	2.2186	4.18945	8.13057	6.35713e-06	0.000199833
21808	chr1	4725	Tgfb2	protein-coding	transforming growth factor, beta 2	2.2621	5.36631	8.09281	6.62039e-06	0.000207655
210274	chr7	7029	Shank2	protein-coding	SH3/ankyrin domain gene 2	1.73853	4.39732	8.0604	6.68591e-06	0.000209254
14456	chr8	2593	Gas6	protein-coding	growth arrest specific 6	1.58304	9.197	8.05638	6.70842e-06	0.000209504
71306	chr8	6789	Mfap3l	protein-coding	microfibrillar-associated protein 3-like	1.36648	4.41932	8.0397	6.82377e-06	0.000212474
268527	chr12	8260	Greb1	protein-coding	gene regulated by estrogen in breast cancer protein	4.58358	0.268177	8.14981	6.83304e-06	0.000212474
17260	chr13	6565	Mef2c	protein-coding	myocyte enhancer factor 2C	1.7671	3.32966	8.03404	6.87703e-06	0.00021338
18074	chr14	4884	Nid2	protein-coding	nidogen 2	3.95351	-0.151805	8.08707	6.95869e-06	0.00021545
15484	chr8	1849	Hsd11b2	protein-coding	hydroxysteroid 11-beta dehydrogenase 2	3.33902	-0.322187	8.05707	6.99082e-06	0.000215612
20512	chr15	4206	Slc1a3	protein-coding	solute carrier family 1 (glial high affinity glutamate transporter), member 3	2.08929	2.82208	8.02169	6.99388e-06	0.000215612
94088	chr7	3827	Trim6	protein-coding	tripartite motif-containing 6	3.51695	-0.926481	8.05936	7.02653e-06	0.000216156
19417	chr9	4729	Rasgrf1	protein-coding	RAS protein-specific guanine nucleotide-releasing factor 1	4.65284	0.173433	8.11761	7.09278e-06	0.000217729
110557	chr17	981	H2-Q6	protein-coding	histocompatibility 2, Q region locus 6	3.16094	2.64911	8.0467	7.14252e-06	0.000218789
243374	chr6	3700	Gimap8	protein-coding	GTPase, IMAP family member 8	3.88558	1.21355	8.04856	7.28521e-06	0.000222686
26434	chr2	3177	Prnd	protein-coding	prion protein dublet	4.02766	0.24546	8.02535	7.45689e-06	0.000227451
72179	chr9	3203	Fbxl2	protein-coding	F-box and leucine-rich repeat protein 2	2.56094	1.11219	7.9658	7.49892e-06	0.000228077
23934	chr15	1368	Ly6h	protein-coding	lymphocyte antigen 6 complex, locus H	2.90109	-1.23434	7.97288	7.52104e-06	0.000228077
14615	chr11	2906	Gjc1	protein-coding	gap junction protein, gamma 1	2.90682	-0.00903682	7.97259	7.52494e-06	0.000228077
11668	chr19	2032	Aldh1a1	protein-coding	aldehyde dehydrogenase family 1, subfamily A1	3.88942	-0.398647	8.00331	7.58528e-06	0.000229423
269855	chr7	4260	Ssc5d	protein-coding	scavenger receptor cysteine rich family, 5 domains	3.25091	-0.33451	7.96842	7.65689e-06	0.000231043
18053	chr11	3409	Ngfr	protein-coding	nerve growth factor receptor (TNFR superfamily, member 16)	3.1823	1.85996	7.96416	7.67095e-06	0.000231043
76884	chr11	7029	Cyfip2	protein-coding	cytoplasmic FMR1 interacting protein 2	4.11035	-0.00944712	7.985	7.81621e-06	0.000234927
330096	chr5	3754	Shisa3	protein-coding	shisa family member 3	3.21764	-1.65054	7.93799	7.90045e-06	0.000236637
320174	chr13	2305	A830082K12Rik	ncRNA	RIKEN cDNA A830082K12 gene	3.52188	-1.41405	7.94918	7.90597e-06	0.000236637
11829	chr18	5082	Aqp4	protein-coding	aquaporin 4	-3.67311	1.67599	-7.96904	7.92863e-06	0.000236823
271424	chr17	2305	Ip6k3	protein-coding	inositol hexaphosphate kinase 3	-2.9923	0.0923948	-7.92309	7.95944e-06	0.000237251
22269	chr9	874	Upk2	protein-coding	uroplakin 2	3.20124	-0.205618	7.91726	8.07334e-06	0.000240148
17681	chr1	1717	Msc	protein-coding	musculin	3.9361	0.573435	7.9443	8.09835e-06	0.000240396
22402	chr15	5022	Wisp1	protein-coding	WNT1 inducible signaling pathway protein 1	2.99858	1.07892	7.90456	8.12165e-06	0.000240591
73649	chr2	5208	Cybrd1	protein-coding	cytochrome b reductase 1	1.70972	2.87251	7.87536	8.14674e-06	0.000240839
109700	chr13	5984	Itga1	protein-coding	integrin alpha 1	2.42312	2.78205	7.88323	8.16573e-06	0.000240906
108937	chr7	7157	Rnf169	protein-coding	ring finger protein 169	1.26011	5.74171	7.86708	8.20739e-06	0.00024164
18109	chr12	2596	Mycn	protein-coding	v-myc avian myelocytomatosis viral related oncogene, neuroblastoma derived	2.87143	-1.1225	7.88833	8.22809e-06	0.000241755
52187	chr4	5047	Rragd	protein-coding	Ras-related GTP binding D	3.95098	1.71013	7.93107	8.36474e-06	0.000245269
545428	chr2	6329	Ccdc141	protein-coding	coiled-coil domain containing 141	1.66679	5.34322	7.83252	8.53042e-06	0.000249619
329160	chr1	3728	9130024F11Rik	ncRNA	RIKEN cDNA 9130024F11 gene	2.66287	-0.687734	7.84426	8.57222e-06	0.000250333
21417	chr18	5806	Zeb1	protein-coding	zinc finger E-box binding homeobox 1	2.98729	-0.189489	7.84839	8.62626e-06	0.000251401
74480	chr14	7422	Samd4	protein-coding	sterile alpha motif domain containing 4	2.76326	3.73762	7.85455	8.64919e-06	0.00025156
21367	chr1	9535	Cntn2	protein-coding	contactin 2	4.21078	2.21703	7.89715	8.78393e-06	0.000254475
13591	chr11	2248	Ebf1	protein-coding	early B cell factor 1	3.57582	-1.07202	7.8537	8.78477e-06	0.000254475
12591	chr5	2145	Cdx2	protein-coding	caudal type homeobox 2	3.16354	-1.56328	7.81455	9.00894e-06	0.000260445
12288	chr6	9053	Cacna1c	protein-coding	calcium channel, voltage-dependent, L type, alpha 1C subunit	2.61752	1.73436	7.7915	9.06564e-06	0.000261559
13134	chr14	5225	Dach1	protein-coding	dachshund 1 (Drosophila)	2.28349	1.45031	7.77884	9.1154e-06	0.000262469
235086	chr9	4751	Igsf9b	protein-coding	immunoglobulin superfamily, member 9B	2.85678	0.793621	7.78949	9.15419e-06	0.00026306
17690	chr5	1551	Msi1	protein-coding	musashi RNA-binding protein 1	2.5081	1.33001	7.77402	9.21205e-06	0.000264195
12310	chr7	1489	Calca	protein-coding	calcitonin/calcitonin-related polypeptide, alpha	4.42541	-1.54334	7.81106	9.57718e-06	0.000274121
15430	chr2	1789	Hoxd10	protein-coding	homeobox D10	2.73085	-1.69488	7.74229	9.59861e-06	0.000274189
232313	chr6	1826	Gxylt2	protein-coding	glucoside xylosyltransferase 2	1.6511	3.11578	7.69087	9.95417e-06	0.000283783
223921	chr15	1816	Aaas	protein-coding	achalasia, adrenocortical insufficiency, alacrimia	1.55821	5.14647	7.6859	1.00039e-05	0.000284638
234889	chr9	13727	Gucy1a2	protein-coding	guanylate cyclase 1, soluble, alpha 2	3.22087	-1.04827	7.71319	1.00872e-05	0.000286222
12819	chr4	5319	Col15a1	protein-coding	collagen, type XV, alpha 1	3.06815	-0.969594	7.70663	1.00994e-05	0.000286222
18576	chr7	5286	Pde3b	protein-coding	phosphodiesterase 3B, cGMP-inhibited	3.34893	-0.799663	7.71482	1.01224e-05	0.000286311
71874	chr1	2362	2310007B03Rik	protein-coding	RIKEN cDNA 2310007B03 gene	3.7506	0.689793	7.72678	1.01696e-05	0.000287082
58226	chr17	8228	Cacna1h	protein-coding	calcium channel, voltage-dependent, T type, alpha 1H subunit	3.62537	-0.234936	7.7096	1.03044e-05	0.000290319
12700	chr9	2161	Cish	protein-coding	cytokine inducible SH2-containing protein	1.98219	3.32731	7.65938	1.03368e-05	0.000290661
319477	chr9	2139	6030419C18Rik	protein-coding	RIKEN cDNA 6030419C18 gene	2.30019	2.57519	7.64829	1.05216e-05	0.000295283
26358	chr19	2060	Aldh1a7	protein-coding	aldehyde dehydrogenase family 1, subfamily A7	3.05527	-0.328109	7.66424	1.05767e-05	0.000295915
97998	chr15	3437	Deptor	protein-coding	DEP domain containing MTOR-interacting protein	-1.37643	6.8484	-7.6341	1.05853e-05	0.000295915
233651	chr7	10651	Dchs1	protein-coding	dachsous 1 (Drosophila)	3.46512	1.89248	7.68378	1.07034e-05	0.000298638
16852	chr15	800	Lgals1	protein-coding	lectin, galactose binding, soluble 1	-1.60324	5.88522	-7.62111	1.07464e-05	0.000299257
60322	chrX	2196	Chst7	protein-coding	carbohydrate (N-acetylglucosamino) sulfotransferase 7	3.03672	-0.857777	7.63691	1.08933e-05	0.000302761
66240	chrX	1446	Kcne1l	protein-coding	potassium voltage-gated channel, Isk-related family, member 1-like, pseudogene	3.61848	0.15106	7.64732	1.10337e-05	0.000306072
27226	chr17	1915	Pla2g7	protein-coding	phospholipase A2, group VII (platelet-activating factor acetylhydrolase, plasma)	-1.6096	7.41589	-7.59358	1.10792e-05	0.000306746
269328	chr2	1589	Muc15	protein-coding	mucin 15	-1.99927	7.04365	-7.59109	1.13309e-05	0.000313061
72701	chr4	2868	Zfp618	protein-coding	zinc finger protein 618	2.1558	1.3016	7.5772	1.13508e-05	0.000313061
225362	chr18	1926	Reep2	protein-coding	receptor accessory protein 2	2.26863	0.284608	7.55529	1.1656e-05	0.000320863
18798	chr2	3692	Plcb4	protein-coding	phospholipase C, beta 4	1.75174	5.60603	7.54188	1.1934e-05	0.000327889
239650	chr15	2329	Ccdc184	protein-coding	coiled-coil domain containing 184	2.85754	-1.45892	7.54684	1.19617e-05	0.000328023
72225	chr4	2315	1700003M07Rik	ncRNA	RIKEN cDNA 1700003M07 gene	2.99136	-1.47166	7.54659	1.20225e-05	0.000329064
68027	chr17	1696	Tmem178	protein-coding	transmembrane protein 178	3.90537	-1.08669	7.57989	1.20506e-05	0.000329209
11819	chr7	4870	Nr2f2	protein-coding	nuclear receptor subfamily 2, group F, member 2	2.53786	2.69847	7.51864	1.22218e-05	0.000333253
20927	chr7	4952	Abcc8	protein-coding	ATP-binding cassette, sub-family C (CFTR/MRP), member 8	4.90618	0.507771	7.62241	1.22711e-05	0.000333965
11752	chr14	1871	Anxa8	protein-coding	annexin A8	-1.58738	6.74085	-7.49336	1.24045e-05	0.000336958
14254	chr5	6280	Flt1	protein-coding	FMS-like tyrosine kinase 1	2.12583	5.94055	7.50758	1.24569e-05	0.000337744
226251	chr19	7073	Ablim1	protein-coding	actin-binding LIM protein 1	1.76299	5.12115	7.49191	1.25103e-05	0.000338174
17954	chrX	2606	Nap1l2	protein-coding	nucleosome assembly protein 1-like 2	2.92309	-1.81339	7.5072	1.25325e-05	0.000338174
23828	chr10	1607	Bves	protein-coding	blood vessel epicardial substance	2.74082	-1.82805	7.49952	1.25623e-05	0.000338174
50780	chr4	7301	Rgs3	protein-coding	regulator of G-protein signaling 3	1.77919	2.36911	7.48156	1.25667e-05	0.000338174
65100	chr14	2383	Zic5	protein-coding	zinc finger protein of the cerebellum 5	2.81677	-1.43257	7.48314	1.28274e-05	0.000344122
12399	chr4	3891	Runx3	protein-coding	runt related transcription factor 3	3.03268	2.54819	7.50386	1.28356e-05	0.000344122
76484	chr7	7303	Kndc1	protein-coding	kinase non-catalytic C-lobe domain (KIND) containing 1	2.86453	-1.50434	7.4695	1.30468e-05	0.000349136
140577	chr4	4817	Ankrd6	protein-coding	ankyrin repeat domain 6	2.52514	1.50697	7.44506	1.32688e-05	0.000354417
70021	chr14	1410	Nt5dc2	protein-coding	5'-nucleotidase domain containing 2	-2.46728	5.41436	-7.44514	1.34584e-05	0.000358815
230784	chr4	2658	Sesn2	protein-coding	sestrin 2	1.45137	5.9732	7.41279	1.35525e-05	0.000360656
11629	chr17	875	Aif1	protein-coding	allograft inflammatory factor 1	3.05079	-0.405989	7.43141	1.37121e-05	0.000364231
232370	chr6	4007	Clstn3	protein-coding	calsyntenin 3	3.78687	0.396795	7.44301	1.39722e-05	0.000370456
30052	chrX	2193	Pcsk1n	protein-coding	proprotein convertase subtilisin/kexin type 1 inhibitor	2.98625	-0.346589	7.40832	1.40402e-05	0.000371576
18779	chr2	7112	Pla2r1	protein-coding	phospholipase A2 receptor 1	1.99775	1.84533	7.38022	1.41207e-05	0.000373019
14619	chr14	2404	Gjb2	protein-coding	gap junction protein, beta 2	2.24471	3.37427	7.3792	1.41973e-05	0.000374355
12843	chr6	5143	Col1a2	protein-coding	collagen, type I, alpha 2	2.49953	2.90025	7.37918	1.42838e-05	0.000375948
98733	chr1	5770	Obsl1	protein-coding	obscurin-like 1	1.49314	5.49486	7.35804	1.442e-05	0.000378841
211468	chr17	4072	Kcnh8	protein-coding	potassium voltage-gated channel, subfamily H (eag-related), member 8	3.03622	-1.09966	7.3791	1.45402e-05	0.000381303
20537	chr5	3933	Slc5a1	protein-coding	solute carrier family 5 (sodium/glucose cotransporter), member 1	1.42297	5.69118	7.3431	1.46636e-05	0.000383839
18992	chr4	6272	Pou3f2	protein-coding	POU domain, class 3, transcription factor 2	4.37822	-0.689972	7.39276	1.52201e-05	0.000397426
14167	chr16	3287	Fgf12	protein-coding	fibroblast growth factor 12	3.15586	-1.4055	7.34202	1.52378e-05	0.000397426
16873	chr5	2736	Lhx5	protein-coding	LIM homeobox protein 5	3.38123	-0.989042	7.33925	1.54311e-05	0.000401739
12826	chr8	6615	Col4a1	protein-coding	collagen, type IV, alpha 1	1.84018	9.25872	7.29658	1.54995e-05	0.000401977
66573	chr14	4476	Dzip1	protein-coding	DAZ interacting protein 1	1.88383	4.38274	7.29725	1.55173e-05	0.000401977
72780	chr10	2397	Rspo3	protein-coding	R-spondin 3	2.87888	-1.73126	7.31596	1.55327e-05	0.000401977
210719	chr18	3201	Mkx	protein-coding	mohawk homeobox	1.82892	2.6817	7.29352	1.55519e-05	0.000401977
243328	chr5	2789	Slc29a4	protein-coding	solute carrier family 29 (nucleoside transporters), member 4	1.80072	2.35839	7.2903	1.5605e-05	0.000402626
16995	chr14	1392	Ltb4r1	protein-coding	leukotriene B4 receptor 1	2.10973	1.58328	7.28167	1.58235e-05	0.000407534
67576	chr3	1950	4930429B21Rik	ncRNA	RIKEN cDNA 4930429B21 gene	2.24195	-0.209025	7.27995	1.58942e-05	0.000408593
24117	chr10	2242	Wif1	protein-coding	Wnt inhibitory factor 1	2.95705	5.19656	7.31042	1.59214e-05	0.000408593
78560	chr8	5517	Adgra2	protein-coding	adhesion G protein-coupled receptor A2	2.54234	1.34395	7.28241	1.59666e-05	0.000409023
109663	chr15	915	Hoxc11	protein-coding	homeobox C11	2.49207	-1.99812	7.26089	1.63422e-05	0.000417901
20274	chr2	9813	Scn9a	protein-coding	sodium channel, voltage-gated, type IX, alpha	2.84197	-1.6226	7.26672	1.64113e-05	0.000418926
17702	chr13	2162	Msx2	protein-coding	msh homeobox 2	2.37947	3.44426	7.26644	1.64417e-05	0.000418957
22762	chr15	4974	Zfpm2	protein-coding	zinc finger protein, multitype 2	3.73438	1.03731	7.29935	1.66712e-05	0.000424054
26380	chr12	4621	Esrrb	protein-coding	estrogen related receptor, beta	3.26343	-1.66509	7.26343	1.6745e-05	0.000425181
19130	chr1	4139	Prox1	protein-coding	prospero homeobox 1	3.21207	-0.198169	7.2501	1.69669e-05	0.000430057
214239	chr2	4716	A430105I19Rik	protein-coding	RIKEN cDNA A430105I19 gene	2.96959	2.76665	7.2525	1.7019e-05	0.000430618
16874	chr2	3577	Lhx6	protein-coding	LIM homeobox protein 6	2.51324	-1.50972	7.20452	1.74465e-05	0.000440061
12411	chr17	2418	Cbs	protein-coding	cystathionine beta-synthase	2.58736	3.68318	7.21924	1.74533e-05	0.000440061
11745	chr5	1597	Anxa3	protein-coding	annexin A3	1.64217	8.37948	7.18779	1.75319e-05	0.00044127
171171	chr2	1770	Ntng2	protein-coding	netrin G2	1.92952	3.6391	7.18176	1.77008e-05	0.000444745
20531	chr5	4175	Slc34a2	protein-coding	solute carrier family 34 (sodium phosphate), member 2	2.04829	3.38587	7.17232	1.7925e-05	0.000449592
16533	chr11	4188	Kcnmb1	protein-coding	potassium large conductance calcium-activated channel, subfamily M, beta member 1	2.69091	3.04922	7.17464	1.84321e-05	0.000461507
171166	chr3	1712	Mcoln3	protein-coding	mucolipin 3	1.77739	2.04229	7.13638	1.86246e-05	0.000465519
75906	chr10	3950	Fam184a	protein-coding	family with sequence similarity 184, member A	2.87775	-0.283762	7.15289	1.87375e-05	0.000467059
14623	chr14	2476	Gjb6	protein-coding	gap junction protein, beta 6	2.98567	-1.49527	7.15525	1.87611e-05	0.000467059
26464	chr10	1811	Vnn3	protein-coding	vanin 3	2.63714	2.97448	7.15682	1.87836e-05	0.000467059
22417	chr4	3823	Wnt4	protein-coding	wingless-type MMTV integration site family, member 4	2.1857	5.4585	7.12207	1.93309e-05	0.000479839
212439	chr1	2909	AA986860	protein-coding	expressed sequence AA986860	1.37676	3.1054	7.09505	1.95007e-05	0.000483222
68617	chr17	7278	Mtcl1	protein-coding	microtubule crosslinking factor 1	1.70703	3.9263	7.08886	1.96707e-05	0.000486595
83691	chr1	4006	Crispld1	protein-coding	cysteine-rich secretory protein LCCL domain containing 1	2.39258	1.71316	7.09542	1.97357e-05	0.000487368
15439	chr8	1345	Hp	protein-coding	haptoglobin	2.41445	8.93308	7.10482	1.98241e-05	0.000488382
78070	chr7	2794	Cpt1c	protein-coding	carnitine palmitoyltransferase 1c	2.38051	5.34115	7.10319	1.98447e-05	0.000488382
22113	chr7	737	Phlda2	protein-coding	pleckstrin homology like domain, family A, member 2	-1.75467	3.46856	-7.0778	1.99336e-05	0.000489733
11695	chr2	5203	Alx4	protein-coding	aristaless-like homeobox 4	4.25699	0.889782	7.164	1.99838e-05	0.000490131
13345	chr1	1312	Twist2	protein-coding	twist basic helix-loop-helix transcription factor 2	3.46884	-0.169695	7.11316	2.0105e-05	0.000492266
170442	chr2	1628	Bbox1	protein-coding	butyrobetaine (gamma), 2-oxoglutarate dioxygenase 1 (gamma-butyrobetaine hydroxylase)	-2.05512	3.17862	-7.06838	2.02277e-05	0.000494428
11864	chr7	5891	Arnt2	protein-coding	aryl hydrocarbon receptor nuclear translocator 2	3.21493	0.09407	7.08195	2.06219e-05	0.000503209
50786	chrX	4286	Hs6st2	protein-coding	heparan sulfate 6-O-sulfotransferase 2	2.48173	3.03097	7.05799	2.08051e-05	0.000506822
239463	chr15	2089	Fam83a	protein-coding	family with sequence similarity 83, member A	2.18005	2.85703	7.03447	2.10929e-05	0.000512963
74186	chr2	2663	Ccdc3	protein-coding	coiled-coil domain containing 3	3.59994	-0.152031	7.07162	2.12325e-05	0.000515488
399558	chr12	7099	Flrt2	protein-coding	fibronectin leucine rich transmembrane protein 2	2.40372	3.06422	7.02694	2.13931e-05	0.000518512
237979	chr11	6604	Sdk2	protein-coding	sidekick cell adhesion molecule 2	2.77626	2.36424	7.02945	2.15941e-05	0.0005218
210027	chr8	2784	Slc35f3	protein-coding	solute carrier family 35, member F3	3.04076	2.36491	7.04895	2.16013e-05	0.0005218
20717	chr12	1659	Serpina3m	protein-coding	serine (or cysteine) peptidase inhibitor, clade A, member 3M	3.99909	0.197905	7.0777	2.16375e-05	0.0005218
226610	chr1	4986	Fam78b	protein-coding	family with sequence similarity 78, member B	3.24937	-1.2514	7.02512	2.20751e-05	0.000531462
27280	chr1	1467	Phlda3	protein-coding	pleckstrin homology like domain, family A, member 3	1.49069	7.68395	6.98624	2.21561e-05	0.000532523
66805	chr4	1971	Tspan1	protein-coding	tetraspanin 1	1.82295	5.57476	6.98953	2.24409e-05	0.000538469
27359	chrX	3724	Sytl4	protein-coding	synaptotagmin-like 4	1.74862	2.1046	6.97493	2.24872e-05	0.000538681
13371	chr12	5815	Dio2	protein-coding	deiodinase, iodothyronine, type II	3.7457	2.27609	7.01528	2.31851e-05	0.000554479
13656	chr6	2100	Egr4	protein-coding	early growth response 4	2.77323	3.0006	6.96914	2.34888e-05	0.00056081
73139	chr11	1034	Cenpv	protein-coding	centromere protein V	1.5433	2.45619	6.93236	2.36154e-05	0.000562898
20510	chr19	3708	Slc1a1	protein-coding	solute carrier family 1 (neuronal/epithelial high affinity glutamate transporter, system Xag), member 1	2.5623	4.22076	6.95153	2.3819e-05	0.000566814
74199	chr17	2720	Vit	protein-coding	vitrin	3.0577	-0.92337	6.93905	2.42442e-05	0.000575981
13363	chr15	2367	Dhh	protein-coding	desert hedgehog	2.72305	-0.191194	6.92653	2.43051e-05	0.000576475
20887	chr7	1370	Sult1a1	protein-coding	sulfotransferase family 1A, phenol-preferring, member 1	1.40236	3.50565	6.90614	2.43489e-05	0.000576564
68567	chr5	1331	Cgref1	protein-coding	cell growth regulator with EF hand domain 1	2.05662	2.27404	6.89778	2.473e-05	0.000584626
73182	chr3	4501	Pear1	protein-coding	platelet endothelial aggregation receptor 1	1.5792	3.80392	6.8906	2.48183e-05	0.000585752
241727	chr2	4689	Snph	protein-coding	syntaphilin	2.49429	1.73604	6.89984	2.49117e-05	0.000586995
19259	chr7	3455	Ptpn5	protein-coding	protein tyrosine phosphatase, non-receptor type 5	4.4104	-0.973097	6.96757	2.49742e-05	0.000587505
78076	chr2	653	Lcn8	protein-coding	lipocalin 8	2.65962	-1.82392	6.90013	2.50274e-05	0.000587796
66109	chr12	1923	Tspan13	protein-coding	tetraspanin 13	1.54433	4.5297	6.88172	2.50773e-05	0.00058801
110895	chr1	3822	Slc9a4	protein-coding	solute carrier family 9 (sodium/hydrogen exchanger), member 4	2.72591	-1.37507	6.89091	2.53588e-05	0.000593642
328258	chr13	1498	Slc25a48	protein-coding	solute carrier family 25, member 48	1.3679	4.83294	6.8678	2.5482e-05	0.000595558
243725	chr6	9547	Ppp1r9a	protein-coding	protein phosphatase 1, regulatory (inhibitor) subunit 9A	2.54977	2.64553	6.87984	2.55524e-05	0.000596236
18489	chr6	759	Reg3b	protein-coding	regenerating islet-derived 3 beta	3.98789	-1.23842	6.9202	2.5869e-05	0.000602647
666794	chr13	3224	Rbm24	protein-coding	RNA binding motif protein 24	3.06496	-1.49974	6.88014	2.60113e-05	0.000604983
109205	chr10	4980	Sobp	protein-coding	sine oculis-binding protein homolog (Drosophila)	2.33577	2.09667	6.84295	2.65493e-05	0.0006165
235180	chr9	1285	Fez1	protein-coding	fasciculation and elongation protein zeta 1 (zygin I)	2.47867	-0.821973	6.83825	2.67985e-05	0.000621286
20309	chr5	2127	Cxcl15	protein-coding	chemokine (C-X-C motif) ligand 15	4.08572	2.81462	6.90189	2.69601e-05	0.000624027
84111	chr3	1163	Gpr87	protein-coding	G protein-coupled receptor 87	2.70267	1.19833	6.83702	2.70227e-05	0.000624471
320111	chr17	3553	Prr18	protein-coding	proline rich 18	3.41044	-0.0576349	6.85762	2.71196e-05	0.000625707
56229	chr8	4432	Thsd1	protein-coding	thrombospondin, type I, domain 1	2.32445	1.37052	6.81806	2.73446e-05	0.000629772
231470	chr5	15848	Fras1	protein-coding	Fraser extracellular matrix complex subunit 1	4.01273	0.999085	6.88577	2.73833e-05	0.000629772
15401	chr6	1528	Hoxa4	protein-coding	homeobox A4	2.90791	-1.13798	6.82806	2.75141e-05	0.00063177
66166	chr3	1097	S100a14	protein-coding	S100 calcium binding protein A14	-1.63108	5.51553	-6.80316	2.79419e-05	0.000640572
57913	chr7	2900	Pidd1	protein-coding	p53 induced death domain protein 1	2.04099	3.54881	6.79212	2.80488e-05	0.000641784
242509	chr4	6453	Bnc2	protein-coding	basonuclin 2	2.78547	-1.44897	6.80726	2.80839e-05	0.000641784
16365	chr14	2588	Acod1	protein-coding	aconitate decarboxylase 1	2.41596	-0.698396	6.78198	2.8621e-05	0.000652489
56210	chr1	4262	Rev1	protein-coding	REV1, DNA directed polymerase	1.37961	4.97735	6.7697	2.86568e-05	0.000652489
192113	chr14	3951	Atp12a	protein-coding	ATPase, H+/K+ transporting, nongastric, alpha polypeptide	2.80218	-1.74533	6.79004	2.86883e-05	0.000652489
11846	chr10	1477	Arg1	protein-coding	arginase, liver	-1.62214	7.88101	-6.76576	2.90028e-05	0.000658602
15242	chr19	1771	Hhex	protein-coding	hematopoietically expressed homeobox	3.17212	-0.302091	6.79146	2.90567e-05	0.000658787
56336	chr2	4205	B4galt5	protein-coding	UDP-Gal:betaGlcNAc beta 1,4-galactosyltransferase, polypeptide 5	2.48518	1.41963	6.76963	2.91046e-05	0.000658836
11671	chr11	3131	Aldh3a2	protein-coding	aldehyde dehydrogenase family 3, subfamily A2	1.01847	7.14922	6.7446	2.9527e-05	0.000667348
210356	chr1	7593	Nckap5	protein-coding	NCK-associated protein 5	2.88769	-1.27764	6.75657	2.99629e-05	0.000676137
269116	chr1	10379	Nfasc	protein-coding	neurofascin	4.42437	2.59995	6.81645	3.03758e-05	0.000684382
75409	chr14	4807	Slitrk5	protein-coding	SLIT and NTRK-like family, member 5	2.99537	-2.12392	6.74628	3.04637e-05	0.00068529
223838	chr15	8772	Adamts20	protein-coding	a disintegrin-like and metallopeptidase (reprolysin type) with thrombospondin type 1 motif, 20	3.67661	0.0994364	6.76071	3.08548e-05	0.000693005
237504	chr10	2118	Rassf9	protein-coding	Ras association (RalGDS/AF-6) domain family (N-terminal) member 9	1.27867	4.24908	6.69845	3.1225e-05	0.000700227
242570	chr4	3990	Raver2	protein-coding	ribonucleoprotein, PTB-binding 2	2.17671	1.87654	6.70168	3.13595e-05	0.0007016
108151	chr5	6521	Sema3d	protein-coding	sema domain, immunoglobulin domain (Ig), short basic domain, secreted, (semaphorin) 3D	3.55009	1.34321	6.75338	3.13836e-05	0.0007016
108699	chr2	4934	Chn1	protein-coding	chimerin 1	4.01163	1.0238	6.76807	3.15346e-05	0.000703881
100048658	chr9	2209	Ddx43	protein-coding	DEAD (Asp-Glu-Ala-Asp) box polypeptide 43	2.72229	-0.638139	6.69433	3.21175e-05	0.000715782
269959	chr7	7285	Adamtsl3	protein-coding	ADAMTS-like 3	2.48519	2.49009	6.68444	3.22646e-05	0.00071795
14598	chr10	2022	Ggt1	protein-coding	gamma-glutamyltransferase 1	1.9364	3.79821	6.6693	3.24849e-05	0.000720033
619288	chr1	2234	Fam71a	protein-coding	family with sequence similarity 71, member A	3.70037	0.497786	6.72421	3.24958e-05	0.000720033
20204	chr2	1129	Prrx2	protein-coding	paired related homeobox 2	2.16556	2.23776	6.67186	3.25083e-05	0.000720033
13614	chr13	2344	Edn1	protein-coding	endothelin 1	3.35185	4.07048	6.68935	3.36047e-05	0.000742874
13178	chr5	3057	Dck	protein-coding	deoxycytidine kinase	-1.08467	4.94174	-6.63697	3.36427e-05	0.000742874
15424	chr15	2730	Hoxc5	protein-coding	homeobox C5	2.89965	-0.977011	6.64417	3.4361e-05	0.000757572
26561	chr4	1434	Mmp23	protein-coding	matrix metallopeptidase 23	2.34917	2.33712	6.62427	3.45929e-05	0.000760491
378435	chr15	1080	Mafa	protein-coding	v-maf musculoaponeurotic fibrosarcoma oncogene family, protein A (avian)	2.70783	1.85869	6.63277	3.46024e-05	0.000760491
72709	chr15	2428	C1qtnf6	protein-coding	C1q and tumor necrosis factor related protein 6	1.63895	3.05446	6.61382	3.46549e-05	0.000760491
18669	chr5	4344	Abcb1b	protein-coding	ATP-binding cassette, sub-family B (MDR/TAP), member 1B	3.74536	1.35793	6.67816	3.47046e-05	0.000760491
12825	chr1	5564	Col3a1	protein-coding	collagen, type III, alpha 1	6.13296	1.13638	6.77005	3.49127e-05	0.000763887
14563	chr2	2317	Gdf5	protein-coding	growth differentiation factor 5	2.33366	2.44541	6.61463	3.49895e-05	0.000764407
18104	chr8	1552	Nqo1	protein-coding	NAD(P)H dehydrogenase, quinone 1	-1.57874	5.99047	-6.61434	3.50861e-05	0.000765355
68549	chr1	5416	Sgol2a	protein-coding	shugoshin-like 2a (S. pombe)	-1.48664	2.98476	-6.60172	3.5144e-05	0.000765458
214230	chr2	4193	Pak6	protein-coding	p21 protein (Cdc42/Rac)-activated kinase 6	1.92012	3.93873	6.60428	3.53013e-05	0.000767724
414084	chr6	3769	Tnip3	protein-coding	TNFAIP3 interacting protein 3	2.22496	4.4874	6.59948	3.60346e-05	0.000782488
54420	chr16	2358	Cldn8	protein-coding	claudin 8	1.974	3.21871	6.57994	3.62497e-05	0.000785973
22329	chr3	3398	Vcam1	protein-coding	vascular cell adhesion molecule 1	2.54938	5.7294	6.59395	3.65913e-05	0.000791007
11694	chr3	1867	Alx3	protein-coding	aristaless-like homeobox 3	2.39887	-1.81422	6.57946	3.65917e-05	0.000791007
11828	chr4	1763	Aqp3	protein-coding	aquaporin 3	-2.77194	1.44563	-6.5874	3.66623e-05	0.000791345
12759	chr14	1808	Clu	protein-coding	clusterin	1.54833	11.2594	6.56356	3.68369e-05	0.000793923
21939	chr2	1784	Cd40	protein-coding	CD40 antigen	3.31463	0.359507	6.59029	3.73488e-05	0.000803752
319804	chr5	1559	Glt1d1	protein-coding	glycosyltransferase 1 domain containing 1	-2.2416	2.64278	-6.55472	3.75769e-05	0.000806918
269437	chr3	6276	Plch1	protein-coding	phospholipase C, eta 1	2.75926	-1.16018	6.56632	3.7608e-05	0.000806918
74048	chr10	4846	Vsir	protein-coding	V-set immunoregulatory receptor	-2.78603	7.4495	-6.57592	3.77064e-05	0.000807826
102502	chr9	3697	Pls1	protein-coding	plastin 1 (I-isoform)	2.22993	2.40799	6.54161	3.81784e-05	0.000816723
50790	chrX	5280	Acsl4	protein-coding	acyl-CoA synthetase long-chain family member 4	-1.41842	8.38561	-6.52364	3.86727e-05	0.00082607
93695	chr6	3798	Gpnmb	protein-coding	glycoprotein (transmembrane) nmb	3.22501	-0.411332	6.53938	3.96099e-05	0.000844834
100040736	chr4	2876	Foxd2os	ncRNA	forkhead box D2, opposite strand	2.56472	0.253436	6.51718	3.97002e-05	0.00084549
73710	chr13	1922	Tubb2b	protein-coding	tubulin, beta 2B class IIB	1.30574	4.77522	6.50103	3.97581e-05	0.00084549
57246	chr9	6892	Tbx20	protein-coding	T-box 20	2.58234	-2.06282	6.51025	4.00642e-05	0.000850745
12555	chr8	2843	Cdh15	protein-coding	cadherin 15	-4.02773	3.13559	-6.53872	4.17634e-05	0.000885335
11910	chr1	1977	Atf3	protein-coding	activating transcription factor 3	1.61283	9.15944	6.46051	4.18497e-05	0.000885335
81907	chr9	3692	Tmem108	protein-coding	transmembrane protein 108	2.718	0.438803	6.47817	4.18777e-05	0.000885335
17534	chr11	5801	Mrc2	protein-coding	mannose receptor, C type 2	1.76282	4.7672	6.47001	4.19479e-05	0.000885518
18991	chr4	3010	Pou3f1	protein-coding	POU domain, class 3, transcription factor 1	2.46279	1.89426	6.467	4.21193e-05	0.000886093
12443	chr7	3796	Ccnd1	protein-coding	cyclin D1	1.56874	9.7663	6.45408	4.21743e-05	0.000886093
230775	chr4	5289	Adgrb2	protein-coding	adhesion G protein-coupled receptor B2	2.31494	3.20483	6.47267	4.22072e-05	0.000886093
17754	chr2	11912	Map1a	protein-coding	microtubule-associated protein 1 A	3.237	0.347777	6.4883	4.22213e-05	0.000886093
320557	chr13	4590	Fam169a	protein-coding	family with sequence similarity 169, member A	1.6938	3.1843	6.44198	4.28485e-05	0.000897947
17246	chr10	3027	Mdm2	protein-coding	transformed mouse 3T3 cell double minute 2	1.18134	7.06024	6.43793	4.29875e-05	0.000899552
192199	chr4	1834	Rspo1	protein-coding	R-spondin 1	2.29506	4.34501	6.44294	4.37707e-05	0.000914455
68794	chr6	9166	Flnc	protein-coding	filamin C, gamma	2.94224	3.42365	6.45891	4.38268e-05	0.000914455
71884	chr1	1711	Chit1	protein-coding	chitinase 1 (chitotriosidase)	-2.16829	1.11943	-6.42628	4.39871e-05	0.000916473
72135	chr9	1745	Pygo1	protein-coding	pygopus 1	2.57012	0.774166	6.42548	4.44981e-05	0.000925779
110751	chr2	3165	Adam33	protein-coding	a disintegrin and metallopeptidase domain 33	2.6674	-1.80604	6.42492	4.46712e-05	0.000927817
30937	chr6	1728	Lmcd1	protein-coding	LIM and cysteine-rich domains 1	3.57119	2.29738	6.46516	4.4725e-05	0.000927817
208659	chr11	2541	Fam20a	protein-coding	family with sequence similarity 20, member A	-1.17781	5.81303	-6.40384	4.48526e-05	0.000929127
22326	chr19	1017	Vax1	protein-coding	ventral anterior homeobox 1	2.56883	-1.80053	6.40875	4.54358e-05	0.000939855
14579	chr4	2257	Gem	protein-coding	GTP binding protein (gene overexpressed in skeletal muscle)	2.19276	3.53229	6.40974	4.55096e-05	0.000940031
69480	chr12	2042	Ttc9	protein-coding	tetratricopeptide repeat domain 9	1.99831	2.33845	6.3761	4.66884e-05	0.000962999
16520	chr15	2152	Kcnj4	protein-coding	potassium inwardly-rectifying channel, subfamily J, member 4	3.28089	-0.992706	6.40076	4.71897e-05	0.000971947
16192	chr6	3557	Il5ra	protein-coding	interleukin 5 receptor, alpha	3.14916	-2.15359	6.39013	4.75443e-05	0.00097785
242341	chr4	2503	Atp6v0d2	protein-coding	ATPase, H+ transporting, lysosomal V0 subunit D2	2.98991	-0.950791	6.37688	4.8019e-05	0.000985919
72361	chr8	2859	Ces2g	protein-coding	carboxylesterase 2G	3.20032	-0.850833	6.3831	4.80736e-05	0.000985919
258022	chr2	1110	Olfr1318	protein-coding	olfactory receptor 1318	2.55614	-1.90174	6.35883	4.83508e-05	0.000990193
327799	chr10	3957	Usp44	protein-coding	ubiquitin specific peptidase 44	2.60495	-0.905487	6.35588	4.86065e-05	0.000994016
21933	chr14	3179	Tnfrsf10b	protein-coding	tumor necrosis factor receptor superfamily, member 10b	1.53435	5.18251	6.33192	4.91225e-05	0.00100201
239017	chr14	3449	Ogdhl	protein-coding	oxoglutarate dehydrogenase-like	2.52009	0.287037	6.34512	4.91366e-05	0.00100201
64008	chr9	2644	Aqp9	protein-coding	aquaporin 9	-2.40981	1.18701	-6.33972	4.93127e-05	0.00100418
30051	chr17	1824	Spdef	protein-coding	SAM pointed domain containing ets transcription factor	2.57447	2.3279	6.3393	4.9594e-05	0.00100817
11504	chr16	4886	Adamts1	protein-coding	a disintegrin-like and metallopeptidase (reprolysin type) with thrombospondin type 1 motif, 1	2.13704	6.48146	6.33919	4.96486e-05	0.00100817
76829	chr2	1774	Dok5	protein-coding	docking protein 5	3.52988	-0.602612	6.36554	4.9903e-05	0.00101191
19737	chr1	1809	Rgs5	protein-coding	regulator of G-protein signaling 5	2.16084	-0.133652	6.32136	5.0162e-05	0.00101573
74176	chr2	2531	Tgm5	protein-coding	transglutaminase 5	2.87279	-0.630887	6.32278	5.11655e-05	0.00103459
320091	chr10	4117	Ano4	protein-coding	anoctamin 4	1.76567	2.72675	6.29816	5.13419e-05	0.0010367
13823	chr17	4047	Epb41l3	protein-coding	erythrocyte membrane protein band 4.1 like 3	2.51175	2.67137	6.29583	5.29389e-05	0.00106745
15900	chr8	2829	Irf8	protein-coding	interferon regulatory factor 8	3.30062	0.243513	6.2993	5.36781e-05	0.00108084
83675	chr10	3111	Bicc1	protein-coding	BicC family RNA binding protein 1	2.07958	1.38074	6.2645	5.38132e-05	0.00108205
20198	chr3	499	S100a4	protein-coding	S100 calcium binding protein A4	-3.27792	1.53189	-6.30224	5.41107e-05	0.00108652
20112	chr17	5406	Rps6ka2	protein-coding	ribosomal protein S6 kinase, polypeptide 2	1.67882	2.67421	6.25448	5.42173e-05	0.00108714
16008	chr1	1330	Igfbp2	protein-coding	insulin-like growth factor binding protein 2	2.18006	6.08264	6.26827	5.43374e-05	0.00108803
13610	chr13	4484	S1pr3	protein-coding	sphingosine-1-phosphate receptor 3	2.85762	-1.09902	6.26499	5.50183e-05	0.00110014
235380	chr9	10614	Dmxl2	protein-coding	Dmx-like 2	1.91627	2.89345	6.24258	5.51832e-05	0.0011019
11783	chr10	6557	Apaf1	protein-coding	apoptotic peptidase activating factor 1	1.38796	4.92627	6.22865	5.59438e-05	0.00111554
59033	chr15	11793	Slc4a8	protein-coding	solute carrier family 4 (anion exchanger), member 8	3.10472	-0.57263	6.23799	5.75232e-05	0.0011444
19713	chr6	7341	Ret	protein-coding	ret proto-oncogene	1.62153	2.23214	6.20721	5.755e-05	0.0011444
16682	chr15	2133	Krt4	protein-coding	keratin 4	4.68843	3.21242	6.30807	5.76775e-05	0.00114535
16598	chr8	1816	Klf2	protein-coding	Kruppel-like factor 2 (lung)	-1.1493	6.97681	-6.20271	5.7802e-05	0.00114625
381269	chr1	2493	Mreg	protein-coding	melanoregulin	1.56681	2.17722	6.19774	5.82293e-05	0.00115313
15111	chr8	2235	Hand2	protein-coding	heart and neural crest derivatives expressed transcript 2	2.39647	-2.09039	6.20425	5.85285e-05	0.00115747
216739	chr11	3074	Acsl6	protein-coding	acyl-CoA synthetase long-chain family member 6	2.46896	-1.56759	6.20086	5.89055e-05	0.00116332
109979	chr5	1564	Art3	protein-coding	ADP-ribosyltransferase 3	2.62175	1.20971	6.19656	5.95189e-05	0.00117383
18491	chr4	11027	Pappa	protein-coding	pregnancy-associated plasma protein A	2.16445	3.82213	6.19357	5.97204e-05	0.00117619
74562	chr2	6105	Fer1l4	protein-coding	fer-1-like 4 (C. elegans)	3.50741	0.752024	6.22604	6.02586e-05	0.00118517
17263	chr12	12906	Meg3	ncRNA	maternally expressed 3	3.48672	-0.194087	6.21006	6.06712e-05	0.00119166
22223	chr5	1147	Uchl1	protein-coding	ubiquitin carboxy-terminal hydrolase L1	3.53126	-0.510279	6.20197	6.14355e-05	0.001204
74091	chr1	1403	Npl	protein-coding	N-acetylneuraminate pyruvate lyase	2.81773	-1.25199	6.17692	6.14672e-05	0.001204
70045	chr14	756	2610528A11Rik	protein-coding	RIKEN cDNA 2610528A11 gene	-5.27663	3.52428	-6.27433	6.20361e-05	0.0012135
14247	chr9	3087	Fli1	protein-coding	Friend leukemia integration 1	2.51452	-1.16519	6.14603	6.32789e-05	0.00123613
30049	chr19	3470	Scd3	protein-coding	stearoyl-coenzyme A desaturase 3	-1.59182	1.85404	-6.12641	6.38046e-05	0.00124471
11622	chr12	5494	Ahr	protein-coding	aryl-hydrocarbon receptor	1.26747	6.93945	6.12054	6.4217e-05	0.00125106
103149	chr10	1437	Upb1	protein-coding	ureidopropionase, beta	2.36813	0.728766	6.1276	6.45189e-05	0.00125524
66355	chr13	1554	Gmpr	protein-coding	guanosine monophosphate reductase	2.07349	1.07039	6.1193	6.47681e-05	0.00125839
217430	chr12	2305	Pqlc3	protein-coding	PQ loop repeat containing	1.64092	4.47829	6.10872	6.52939e-05	0.0012669
23969	chr17	4268	Pacsin1	protein-coding	protein kinase C and casein kinase substrate in neurons 1	2.30693	-1.41311	6.11553	6.54225e-05	0.00126768
21819	chr15	8437	Tg	protein-coding	thyroglobulin	2.9204	-2.02003	6.13005	6.55485e-05	0.00126842
20496	chr18	6520	Slc12a2	protein-coding	solute carrier family 12, member 2	1.50419	10.1544	6.09714	6.62219e-05	0.00127973
83603	chr9	3054	Elovl4	protein-coding	elongation of very long chain fatty acids (FEN1/Elo2, SUR4/Elo3, yeast)-like 4	2.26201	1.99374	6.09978	6.66889e-05	0.00128691
57444	chr7	1170	Isg20	protein-coding	interferon-stimulated protein	-1.75377	5.24448	-6.10084	6.68136e-05	0.00128691
414111	chr5	2071	C130083M11Rik	ncRNA	RIKEN cDNA C130083M11 gene	1.53731	1.70157	6.08981	6.68617e-05	0.00128691
18383	chr15	2818	Tnfrsf11b	protein-coding	tumor necrosis factor receptor superfamily, member 11b (osteoprotegerin)	2.88075	2.66119	6.11425	6.76088e-05	0.00129955
383619	chr1	2541	Aim2	protein-coding	absent in melanoma 2	2.74514	-1.82661	6.09936	6.77335e-05	0.00130021
30785	chr6	5931	Cttnbp2	protein-coding	cortactin binding protein 2	1.70464	2.55993	6.07548	6.81865e-05	0.00130717
18553	chr7	4298	Pcsk6	protein-coding	proprotein convertase subtilisin/kexin type 6	1.5505	4.21914	6.06725	6.88413e-05	0.00131493
18164	chr11	5284	Nptx1	protein-coding	neuronal pentraxin 1	2.88144	0.849739	6.09086	6.88431e-05	0.00131493
209837	chrX	1857	Slc38a5	protein-coding	solute carrier family 38, member 5	2.39455	-1.7655	6.07762	6.88654e-05	0.00131493
353130	chr17	1384	Prss33	protein-coding	protease, serine 33	2.15702	0.964906	6.0719	6.89673e-05	0.00131513
338362	chr10	4284	Ust	protein-coding	uronyl-2-sulfotransferase	1.88073	0.909373	6.06574	6.91845e-05	0.00131733
544963	chr13	5771	Iqgap2	protein-coding	IQ motif containing GTPase activating protein 2	1.26381	5.70428	6.06182	6.92657e-05	0.00131733
242523	chr4	4073	Dmrta1	protein-coding	doublesex and mab-3 related transcription factor like family A1	3.94288	1.31576	6.12514	7.01103e-05	0.00133163
54613	chr16	1593	St3gal6	protein-coding	ST3 beta-galactoside alpha-2,3-sialyltransferase 6	2.13836	0.364709	6.05023	7.09015e-05	0.00134489
58860	chr14	2412	Adamdec1	protein-coding	ADAM-like, decysin 1	3.45665	-1.50356	6.08431	7.12405e-05	0.00134954
218772	chr14	2775	Rarb	protein-coding	retinoic acid receptor, beta	1.50922	4.18462	6.03883	7.1406e-05	0.0013509
67719	chr10	1319	2310057J18Rik	protein-coding	RIKEN cDNA 2310057J18 gene	2.56268	2.102	6.05195	7.15615e-05	0.00135206
100043899	chr2	1094	R3hdml	protein-coding	R3H domain containing-like	4.08985	0.168042	6.1016	7.28321e-05	0.00137255
22068	chr9	3259	Trpc6	protein-coding	transient receptor potential cation channel, subfamily C, member 6	4.54313	-0.20309	6.11996	7.28366e-05	0.00137255
207911	chr15	2189	Mchr1	protein-coding	melanin-concentrating hormone receptor 1	2.87468	-0.0465376	6.02202	7.52582e-05	0.00141549
26364	chr8	3253	Adgre5	protein-coding	adhesion G protein-coupled receptor E5	-1.27294	6.77475	-5.99731	7.5312e-05	0.00141549
68628	chr8	1843	Fbxw9	protein-coding	F-box and WD-40 domain protein 9	1.17941	6.27357	5.98424	7.6598e-05	0.00143742
71310	chr8	5848	Tbc1d9	protein-coding	TBC1 domain family, member 9	1.57949	4.4703	5.98431	7.66785e-05	0.00143742
20311	chr5	1655	Cxcl5	protein-coding	chemokine (C-X-C motif) ligand 5	1.95719	8.11845	5.9938	7.69298e-05	0.00144026
67855	chr6	1537	Asprv1	protein-coding	aspartic peptidase, retroviral-like 1	2.19533	2.46767	5.98584	7.71899e-05	0.00144325
110805	chr4	1116	Foxe1	protein-coding	forkhead box E1	2.73168	0.157319	5.98559	7.84859e-05	0.00146558
18295	chr13	2540	Ogn	protein-coding	osteoglycin	3.40383	1.16068	6.01336	7.88745e-05	0.00147093
74131	chrX	2584	Sash3	protein-coding	SAM and SH3 domain containing 3	-1.65066	1.50914	-5.95942	7.92488e-05	0.001476
26559	chr16	5009	Hunk	protein-coding	hormonally upregulated Neu-associated kinase	1.90951	3.37799	5.95036	8.04212e-05	0.0014959
140494	chr6	3285	Atp6v0a4	protein-coding	ATPase, H+ transporting, lysosomal V0 subunit A4	-2.18891	4.97271	-5.95023	8.17938e-05	0.00151946
233335	chr7	7866	Synm	protein-coding	synemin, intermediate filament protein	2.09503	3.18726	5.94003	8.20809e-05	0.00152139
627214	chr7	4637	Fam196a	protein-coding	family with sequence similarity 196, member A	2.76927	-0.237654	5.95222	8.21089e-05	0.00152139
319984	chr14	4489	Jph4	protein-coding	junctophilin 4	2.62599	-0.544147	5.94564	8.23862e-05	0.00152457
224129	chr16	5060	Adcy5	protein-coding	adenylate cyclase 5	2.91266	-0.406584	5.94295	8.35907e-05	0.0015433
17289	chr2	3554	Mertk	protein-coding	c-mer proto-oncogene tyrosine kinase	1.61964	3.6703	5.91831	8.36131e-05	0.0015433
14164	chr18	3909	Fgf1	protein-coding	fibroblast growth factor 1	1.38923	6.59557	5.90191	8.57813e-05	0.00158066
208936	chr8	4855	Adamts18	protein-coding	a disintegrin-like and metallopeptidase (reprolysin type) with thrombospondin type 1 motif, 18	2.31424	1.38823	5.90689	8.58563e-05	0.00158066
53320	chr7	3047	Folh1	protein-coding	folate hydrolase 1	2.28852	-1.86952	5.9018	8.63757e-05	0.00158819
14264	chr1	2859	Fmod	protein-coding	fibromodulin	2.54562	2.88942	5.91105	8.69772e-05	0.00159721
214058	chr9	6631	Megf11	protein-coding	multiple EGF-like-domains 11	1.79833	0.0243819	5.88814	8.71388e-05	0.00159814
244867	chr9	6364	Arhgap20	protein-coding	Rho GTPase activating protein 20	2.31798	3.18014	5.89793	8.78814e-05	0.00160971
20562	chr19	5238	Slit1	protein-coding	slit homolog 1 (Drosophila)	2.2132	1.89441	5.86932	8.99857e-05	0.00164537
320825	chr10	2495	Samd5	protein-coding	sterile alpha motif domain containing 5	1.89505	2.13547	5.86386	9.00872e-05	0.00164537
26458	chr2	2301	Slc27a2	protein-coding	solute carrier family 27 (fatty acid transporter), member 2	3.10046	-1.11263	5.89098	9.02471e-05	0.00164537
14234	chr8	2725	Foxc2	protein-coding	forkhead box C2	1.9643	1.7295	5.863	9.02854e-05	0.00164537
20771	chr15	776	Mucl1	protein-coding	mucin-like 1	-2.98487	-2.02805	-5.88373	9.06536e-05	0.00164999
14761	chr6	1140	Gpr27	protein-coding	G protein-coupled receptor 27	2.71301	-0.784847	5.86863	9.14744e-05	0.00166282
105653	chr14	2789	Phyhip	protein-coding	phytanoyl-CoA hydroxylase interacting protein	2.04422	2.14305	5.84792	9.22329e-05	0.00167286
73191	chr6	2308	Fezf1	protein-coding	Fez family zinc finger 1	4.38056	0.256439	5.9324	9.22591e-05	0.00167286
240638	chr19	3870	Slc16a12	protein-coding	solute carrier family 16 (monocarboxylic acid transporters), member 12	3.64178	1.55293	5.9015	9.24347e-05	0.00167394
574403	chr11	5371	Fam196b	protein-coding	family with sequence similarity 196, member B	2.30688	-1.93832	5.84204	9.35147e-05	0.00169137
24014	chr1	4758	Rnasel	protein-coding	ribonuclease L (2', 5'-oligoisoadenylate synthetase-dependent)	1.6761	2.28402	5.83051	9.39148e-05	0.00169562
116914	chr1	3546	Slc19a2	protein-coding	solute carrier family 19 (thiamine transporter), member 2	1.43753	5.50015	5.83144	9.39851e-05	0.00169562
20429	chr3	1595	Shox2	protein-coding	short stature homeobox 2	2.85444	-1.194	5.84917	9.43833e-05	0.00170067
235674	chr9	1669	Acaa1b	protein-coding	acetyl-Coenzyme A acyltransferase 1B	1.65847	2.18833	5.82546	9.45313e-05	0.00170121
76219	chrX	1580	Arxes1	protein-coding	adipocyte-related X-chromosome expressed sequence 1	2.50642	-1.00097	5.81923	9.6962e-05	0.00174277
229699	chr3	2186	Slc16a4	protein-coding	solute carrier family 16 (monocarboxylic acid transporters), member 4	1.94004	1.58351	5.80448	9.75245e-05	0.0017507
215280	chr2	4397	Wipf1	protein-coding	WAS/WASL interacting protein family, member 1	2.23607	1.3654	5.80676	9.78179e-05	0.00175271
18205	chr6	1548	Ntf3	protein-coding	neurotrophin 3	3.8001	-1.21476	5.8557	9.788e-05	0.00175271
71797	chr6	1651	Chst13	protein-coding	carbohydrate (chondroitin 4) sulfotransferase 13	2.67584	-1.62184	5.80905	9.88642e-05	0.00176813
14859	chr1	1450	Gsta3	protein-coding	glutathione S-transferase, alpha 3	2.43908	6.09599	5.8072	9.94194e-05	0.00177586
67252	chr13	3658	Cap2	protein-coding	CAP, adenylate cyclase-associated protein, 2 (yeast)	2.87706	-1.60112	5.80386	0.000100339	0.00179006
93897	chr5	2988	Fzd10	protein-coding	frizzled class receptor 10	2.9213	-1.37867	5.79961	0.000101096	0.00179917
53857	chr6	1432	Tuba8	protein-coding	tubulin, alpha 8	2.37529	1.53798	5.7848	0.0001011	0.00179917
105855	chr15	4717	Nckap1l	protein-coding	NCK associated protein 1 like	2.73124	-1.82469	5.79224	0.000101316	0.00180079
12904	chr3	900	Crabp2	protein-coding	cellular retinoic acid binding protein II	-1.92046	3.51941	-5.77727	0.000101446	0.00180089
78749	chr16	4044	Filip1l	protein-coding	filamin A interacting protein 1-like	2.22002	4.90626	5.7757	0.000103039	0.00182691
71395	chr7	2928	5430419D17Rik	protein-coding	RIKEN cDNA 5430419D17 gene	4.52773	-0.874789	5.85168	0.000103479	0.00183246
107831	chr15	6227	Adgrb1	protein-coding	adhesion G protein-coupled receptor B1	1.64633	3.11164	5.75391	0.000103959	0.0018387
12490	chr1	2621	Cd34	protein-coding	CD34 antigen	2.16267	0.89207	5.75836	0.000104153	0.00183987
414108	chr5	2118	9230114K14Rik	ncRNA	RIKEN cDNA 9230114K14 gene	1.65512	1.61898	5.74916	0.000104628	0.001846
170722	chrX	1863	Nxf7	protein-coding	nuclear RNA export factor 7	2.69331	-0.398699	5.76479	0.000104947	0.00184854
117591	chr5	3865	Slc2a9	protein-coding	solute carrier family 2 (facilitated glucose transporter), member 9	1.86966	4.37458	5.75623	0.000105029	0.00184854
58242	chrX	2623	Nudt11	protein-coding	nudix (nucleoside diphosphate linked moiety X)-type motif 11	2.56782	-0.43397	5.75818	0.000105402	0.00184891
216867	chr11	1756	Slc16a11	protein-coding	solute carrier family 16 (monocarboxylic acid transporters), member 11	1.62345	3.34126	5.74331	0.000105423	0.00184891
207592	chr11	6988	Tbc1d16	protein-coding	TBC1 domain family, member 16	1.57487	3.90638	5.74297	0.000105436	0.00184891
231503	chr5	3084	Tmem150c	protein-coding	transmembrane protein 150C	2.41425	1.62187	5.74537	0.000106692	0.00186866
70160	chr8	1277	Vps36	protein-coding	vacuolar protein sorting 36	1.05994	5.13693	5.73101	0.000107004	0.00186986
13034	chr1	2120	Ctse	protein-coding	cathepsin E	2.99277	-1.01298	5.75932	0.00010702	0.00186986
12522	chr13	2145	Cd83	protein-coding	CD83 antigen	2.28031	-1.57503	5.73735	0.000107434	0.00187482
23965	chr8	10978	Tenm3	protein-coding	teneurin transmembrane protein 3	2.80946	0.97329	5.74779	0.000107851	0.00187982
63954	chr4	595	Rbp7	protein-coding	retinol binding protein 7, cellular	-2.43309	3.36015	-5.74235	0.000108368	0.00188655
99031	chr2	8041	Osbpl6	protein-coding	oxysterol binding protein-like 6	1.80267	2.38941	5.71836	0.000109192	0.00189859
72090	chr2	2306	Entpd8	protein-coding	ectonucleoside triphosphate diphosphohydrolase 8	2.28102	0.446733	5.72238	0.000109613	0.00190153
20672	chr2	1619	Sox18	protein-coding	SRY (sex determining region Y)-box 18	2.14174	-1.51505	5.71975	0.000109625	0.00190153
20620	chr13	2802	Plk2	protein-coding	polo-like kinase 2	1.23226	8.89906	5.70996	0.000110074	0.00190703
15564	chr1	2019	Htr5b	protein-coding	5-hydroxytryptamine (serotonin) receptor 5B	2.97505	-1.72404	5.73544	0.000110419	0.0019107
228880	chr2	6664	Zmynd8	protein-coding	zinc finger, MYND-type containing 8	-1.1592	6.38553	-5.70085	0.00011142	0.0019257
77531	chr10	10286	Anks1b	protein-coding	ankyrin repeat and sterile alpha motif domain containing 1B	3.48947	-1.55739	5.7457	0.000111598	0.00192646
17684	chr10	1969	Cited2	protein-coding	Cbp/p300-interacting transactivator, with Glu/Asp-rich carboxy-terminal domain, 2	-1.7177	8.33814	-5.70382	0.000112438	0.00193865
67149	chr4	2552	Nkain1	protein-coding	Na+/K+ transporting ATPase interacting 1	2.45996	1.88127	5.70558	0.000112702	0.00194087
216152	chr10	4275	Plppr3	protein-coding	phospholipid phosphatase related 3	-1.47173	6.20528	-5.67697	0.00011636	0.00200016
272589	chr9	4967	Tbcel	protein-coding	tubulin folding cofactor E-like	1.2616	4.65251	5.66825	0.000116422	0.00200016
108052	chr18	3995	Slc14a1	protein-coding	solute carrier family 14 (urea transporter), member 1	3.06379	0.541946	5.69538	0.000116999	0.00200767
72324	chr11	2905	Plxdc1	protein-coding	plexin domain containing 1	-2.11522	0.405648	-5.66818	0.000117428	0.00201132
171211	chr13	8103	Edaradd	protein-coding	EDAR (ectodysplasin-A receptor)-associated death domain	2.60006	-0.378729	5.67771	0.00011757	0.00201132
116903	chr7	962	Calcb	protein-coding	calcitonin-related polypeptide, beta	4.1125	-0.268922	5.73926	0.000117631	0.00201132
214575	chr1	3443	Tdrd5	protein-coding	tudor domain containing 5	2.29496	-1.57943	5.65695	0.000119749	0.00204511
12006	chr11	4260	Axin2	protein-coding	axin 2	1.75709	2.77579	5.64716	0.000120102	0.00204871
19289	chr9	3146	Igdcc3	protein-coding	immunoglobulin superfamily, DCC subclass, member 3	2.65	-2.03075	5.65861	0.000120862	0.00205924
13123	chr3	2166	Cyp7b1	protein-coding	cytochrome P450, family 7, subfamily b, polypeptide 1	1.86597	1.82044	5.63821	0.00012173	0.0020646
212712	chr1	5286	Satb2	protein-coding	special AT-rich sequence binding protein 2	2.30514	0.730066	5.64497	0.000121738	0.0020646
319317	chr2	5864	Snhg11	protein-coding	small nucleolar RNA host gene 11	3.20577	2.4148	5.67874	0.00012178	0.0020646
18767	chr3	3683	Pkia	protein-coding	protein kinase inhibitor, alpha	1.46466	3.68956	5.63485	0.000121852	0.0020646
14048	chr1	4345	Eya1	protein-coding	EYA transcriptional coactivator and phosphatase 1	2.6736	0.182397	5.65298	0.000121894	0.0020646
394432	chr1	3294	Ugt1a7c	protein-coding	UDP glucuronosyltransferase 1 family, polypeptide A7C	2.43361	-1.92952	5.64033	0.000122972	0.0020804
104271	chr8	8408	Tex15	protein-coding	testis expressed gene 15	1.31873	3.74824	5.62601	0.000123261	0.00208132
327978	chr11	5989	Slfn5	protein-coding	schlafen 5	3.21245	-0.370737	5.66163	0.000123315	0.00208132
216166	chr10	2112	Plk5	protein-coding	polo-like kinase 5	2.26912	0.602277	5.63249	0.00012369	0.0020852
279653	chrX	10295	Pcdh19	protein-coding	protocadherin 19	2.38167	0.0655227	5.63316	0.000123972	0.00208752
21345	chr9	1586	Tagln	protein-coding	transgelin	1.69865	7.48857	5.62965	0.000124203	0.00208896
20190	chr7	15362	Ryr1	protein-coding	ryanodine receptor 1, skeletal muscle	2.84436	-0.202374	5.64164	0.000124623	0.00209357
219151	chr14	3405	Scara3	protein-coding	scavenger receptor class A, member 3	2.02832	4.93873	5.62979	0.000124769	0.00209359
20897	chr9	3642	Stra6	protein-coding	stimulated by retinoic acid gene 6	4.58097	1.80169	5.70811	0.00012581	0.00210859
23972	chr19	3796	Papss2	protein-coding	3'-phosphoadenosine 5'-phosphosulfate synthase 2	1.76348	1.40378	5.59737	0.000128484	0.00215091
68395	chr17	1064	LOC68395	protein-coding	histocompatibility 2, Q region locus 6-like	2.30063	1.73401	5.59936	0.000129486	0.00216517
17965	chr4	1762	Nbl1	protein-coding	neuroblastoma, suppression of tumorigenicity 1	-1.54162	5.10196	-5.596	0.000129825	0.00216831
330723	chr8	2181	Htra4	protein-coding	HtrA serine peptidase 4	2.67013	-1.51818	5.60294	0.00013044	0.00217606
14823	chr6	3678	Grm8	protein-coding	glutamate receptor, metabotropic 8	2.66113	-1.9011	5.59817	0.000131244	0.00218599
29859	chr15	2383	Sult4a1	protein-coding	sulfotransferase family 4A, member 1	2.99577	0.573487	5.60769	0.000131363	0.00218599
64176	chr7	5706	Sv2b	protein-coding	synaptic vesicle glycoprotein 2 b	2.47598	-0.999887	5.59198	0.000131491	0.00218599
77739	chr4	7839	Adamtsl1	protein-coding	ADAMTS-like 1	3.66206	-0.454943	5.63655	0.000131943	0.00219098
114886	chr11	2331	Cygb	protein-coding	cytoglobin	2.21792	-0.270123	5.57612	0.00013335	0.00221106
18812	chr13	852	Prl2c3	protein-coding	prolactin family 2, subfamily c, member 3	-2.91004	-1.83326	-5.5933	0.000133459	0.00221106
16815	chr6	817	Lbx2	protein-coding	ladybird homeobox homolog 2 (Drosophila)	2.23502	-1.83784	5.57343	0.000133898	0.00221577
55925	chr7	1505	Syt8	protein-coding	synaptotagmin VIII	-1.97544	4.88042	-5.56515	0.000136053	0.00224886
212307	chr18	4333	Mapre2	protein-coding	microtubule-associated protein, RP/EB family, member 2	1.11804	5.67072	5.54101	0.000138313	0.0022836
66894	chr8	4281	Wwp2	protein-coding	WW domain containing E3 ubiquitin protein ligase 2	-1.76555	8.25225	-5.54908	0.000138628	0.00228605
68790	chr8	2380	Fendrr	ncRNA	Foxf1 adjacent non-coding developmental regulatory RNA	2.69911	-1.07774	5.55831	0.000138779	0.00228605
16949	chr9	3338	Loxl1	protein-coding	lysyl oxidase-like 1	1.96555	4.13064	5.54705	0.000139419	0.00229397
20297	chr1	802	Ccl20	protein-coding	chemokine (C-C motif) ligand 20	1.86772	3.86338	5.52967	0.000142535	0.00234013
11468	chr6	1315	Actg2	protein-coding	actin, gamma 2, smooth muscle, enteric	2.91976	2.45132	5.55308	0.00014255	0.00234013
15248	chr11	4492	Hic1	protein-coding	hypermethylated in cancer 1	2.12868	1.28582	5.52255	0.00014316	0.00234746
381270	chr1	4187	March4	protein-coding	membrane-associated ring finger (C3HC4) 4	2.55903	-0.0609545	5.52978	0.000143554	0.00234914
226098	chr19	4764	Hectd2	protein-coding	HECT domain containing 2	1.6079	2.51436	5.51472	0.000143589	0.00234914
226245	chr19	2388	Plekhs1	protein-coding	pleckstrin homology domain containing, family S member 1	1.15119	9.17159	5.50972	0.000144356	0.00235902
12705	chrX	975	Cited1	protein-coding	Cbp/p300-interacting transactivator with Glu/Asp-rich carboxy-terminal domain 1	2.58553	2.24346	5.50632	0.000149929	0.00244731
244853	chr9	3173	Nxpe4	protein-coding	neurexophilin and PC-esterase domain family, member 4	2.46939	0.283483	5.4932	0.000150479	0.00245351
18049	chr3	1187	Ngf	protein-coding	nerve growth factor	2.32722	0.727801	5.48525	0.000151458	0.00246668
80880	chr17	2634	Kank3	protein-coding	KN motif and ankyrin repeat domains 3	1.57684	3.9186	5.47128	0.000152368	0.00247869
20666	chr12	8451	Sox11	protein-coding	SRY (sex determining region Y)-box 11	2.93921	0.770346	5.49599	0.000152689	0.00248039
170770	chr7	1976	Bbc3	protein-coding	BCL2 binding component 3	1.36854	5.23162	5.46844	0.000152817	0.00248039
232984	chr7	1867	B3gnt8	protein-coding	UDP-GlcNAc:betaGal beta-1,3-N-acetylglucosaminyltransferase 8	-1.56715	3.56815	-5.46709	0.000153238	0.00248198
56773	chr8	1935	Chst5	protein-coding	carbohydrate (N-acetylglucosamine 6-O) sulfotransferase 5	-2.0697	1.20152	-5.47192	0.00015326	0.00248198
11688	chr11	3269	Alox8	protein-coding	arachidonate 8-lipoxygenase	2.27529	-0.486728	5.47163	0.000154095	0.0024927
23985	chr12	3083	Slc26a4	protein-coding	solute carrier family 26, member 4	2.42186	-1.80542	5.47386	0.000154297	0.00249316
14718	chr19	2058	Got1	protein-coding	glutamic-oxaloacetic transaminase 1, soluble	1.15352	4.15326	5.45486	0.000155644	0.00251211
29857	chr15	1890	Mapk12	protein-coding	mitogen-activated protein kinase 12	1.56954	2.82738	5.4489	0.000157126	0.00253319
110891	chr7	4235	Slc8a2	protein-coding	solute carrier family 8 (sodium/calcium exchanger), member 2	2.29359	1.40716	5.45298	0.000158188	0.00254746
11687	chr11	2414	Alox15	protein-coding	arachidonate 15-lipoxygenase	1.92993	1.07022	5.44588	0.000158435	0.00254819
16858	chr7	597	Lgals7	protein-coding	lectin, galactose binding, soluble 7	-1.44261	6.27964	-5.44892	0.000158587	0.00254819
54525	chr19	6966	Syt7	protein-coding	synaptotagmin VII	2.71796	0.336768	5.45833	0.000159334	0.00255734
239652	chr15	3673	Zfp641	protein-coding	zinc finger protein 641	1.8814	3.04034	5.43841	0.00015995	0.00256437
14585	chr19	3224	Gfra1	protein-coding	glial cell line derived neurotrophic factor family receptor alpha 1	-1.5443	4.44584	-5.43017	0.000161696	0.00258948
22339	chr17	4174	Vegfa	protein-coding	vascular endothelial growth factor A	-3.64313	9.10892	-5.47953	0.000163434	0.0026144
12831	chr2	8402	Col5a1	protein-coding	collagen, type V, alpha 1	1.41122	5.07679	5.41226	0.000165143	0.0026388
17268	chr11	3441	Meis1	protein-coding	Meis homeobox 1	1.21582	3.25833	5.40091	0.000167683	0.00267642
102954	chrX	1751	Nudt10	protein-coding	nudix (nucleoside diphosphate linked moiety X)-type motif 10	2.12284	-0.852049	5.40321	0.00016871	0.00268765
329919	chr4	1678	Skint2	protein-coding	selection and upkeep of intraepithelial T cells 2	-3.07621	-1.60054	-5.42816	0.00016876	0.00268765
434197	chr7	2818	Fam169b	protein-coding	family with sequence similarity 169, member B	2.65489	-1.20717	5.40436	0.000171275	0.00272469
381175	chr18	1525	Ccdc68	protein-coding	coiled-coil domain containing 68	1.49414	4.04864	5.38371	0.000171861	0.00273099
75801	chr12	1910	4930447C04Rik	protein-coding	RIKEN cDNA 4930447C04 gene	2.52846	-1.52245	5.39569	0.000172537	0.00273871
15205	chr16	1451	Hes1	protein-coding	hairy and enhancer of split 1 (Drosophila)	1.64286	8.75131	5.38764	0.000172784	0.00273961
216445	chr10	1811	Arhgap9	protein-coding	Rho GTPase activating protein 9	1.77304	0.516423	5.37085	0.000175369	0.00277755
11459	chr8	1433	Acta1	protein-coding	actin, alpha 1, skeletal muscle	2.07535	1.5216	5.35291	0.000180727	0.00285927
78255	chr1	7133	Ralgps2	protein-coding	Ral GEF with PH domain and SH3 binding motif 2	1.56123	3.73564	5.34195	0.000182199	0.00287938
56533	chr10	8191	Rgs17	protein-coding	regulator of G-protein signaling 17	3.87676	-0.389522	5.40908	0.000182499	0.00288096
73895	chr14	2282	4930431P03Rik	ncRNA	RIKEN cDNA 4930431P03 gene	-2.09132	0.932253	-5.34164	0.000183654	0.00289602
14957	chr13	2977	Hist1h1d	protein-coding	histone cluster 1, H1d	-1.79638	1.06743	-5.33338	0.00018481	0.00291106
14178	chr2	2672	Fgf7	protein-coding	fibroblast growth factor 7	2.89277	-0.973044	5.35242	0.000185965	0.00292605
52897	chr11	4545	Rbfox3	protein-coding	RNA binding protein, fox-1 homolog (C. elegans) 3	2.48683	-0.739102	5.3398	0.000186234	0.00292687
74762	chr17	7566	Mdga1	protein-coding	MAM domain containing glycosylphosphatidylinositol anchor 1	1.72566	0.948216	5.32654	0.000186423	0.00292687
20361	chr9	3275	Sema7a	protein-coding	sema domain, immunoglobulin domain (Ig), and GPI membrane anchor, (semaphorin) 7A	2.5558	-1.09807	5.33054	0.000189126	0.00296478
399548	chr9	4244	Scn4b	protein-coding	sodium channel, type IV, beta	2.10571	1.47174	5.32037	0.00018925	0.00296478
320127	chr6	4598	Dgki	protein-coding	diacylglycerol kinase, iota	1.89595	1.39252	5.31436	0.000190061	0.00297138
11754	chr11	4396	Aoc3	protein-coding	amine oxidase, copper containing 3	2.01841	-0.0281393	5.31587	0.000190084	0.00297138
229927	chr3	3306	Clca3b	protein-coding	chloride channel accessory 3B	2.15148	3.45349	5.32072	0.000191205	0.00298567
12007	chr5	1315	Azgp1	protein-coding	alpha-2-glycoprotein 1, zinc	2.63152	-1.19355	5.32209	0.000191924	0.00299364
208869	chr9	9063	Dock3	protein-coding	dedicator of cyto-kinesis 3	2.76102	-0.36833	5.31908	0.000193745	0.00301878
76854	chr5	2509	Gper1	protein-coding	G protein-coupled estrogen receptor 1	-1.98734	-0.00285355	-5.29916	0.000194462	0.00302666
11438	chr2	4437	Chrna4	protein-coding	cholinergic receptor, nicotinic, alpha polypeptide 4	2.76443	-1.99665	5.31243	0.000195588	0.0030409
320563	chr9	4993	Islr2	protein-coding	immunoglobulin superfamily containing leucine-rich repeat 2	2.4759	-0.26574	5.29641	0.000197825	0.00307069
211712	chr14	5525	Pcdh9	protein-coding	protocadherin 9	3.64216	0.507586	5.34183	0.00019793	0.00307069
50525	chr16	2466	Spag6l	protein-coding	sperm associated antigen 6-like	2.7757	-1.36006	5.30286	0.000198327	0.00307354
76261	chr5	1870	0610040J01Rik	protein-coding	RIKEN cDNA 0610040J01 gene	1.23973	5.35694	5.26561	0.000202477	0.00313447
12519	chr16	1701	Cd80	protein-coding	CD80 antigen	3.08523	-1.47454	5.29417	0.000203611	0.00314864
76477	chr9	1866	Pcolce2	protein-coding	procollagen C-endopeptidase enhancer 2	2.27576	-1.43232	5.27055	0.000203838	0.00314877
27999	chr6	2739	Fam3c	protein-coding	family with sequence similarity 3, member C	1.38764	5.64397	5.2588	0.000206418	0.00318252
73569	chr16	3331	Vgll3	protein-coding	vestigial like family member 3	2.89032	0.956768	5.28474	0.000206465	0.00318252
110075	chr5	3112	Bmp3	protein-coding	bone morphogenetic protein 3	3.46532	0.888642	5.29098	0.000210581	0.0032425
16980	chr1	3346	Lrrn2	protein-coding	leucine rich repeat protein 2, neuronal	3.0937	0.653	5.2761	0.000210993	0.00324537
380863	chr13	1155	Tmem171	protein-coding	transmembrane protein 171	3.18158	-1.34823	5.26829	0.000212177	0.0032601
329650	chr3	10249	Med12l	protein-coding	mediator complex subunit 12-like	2.37094	0.101277	5.24004	0.000213405	0.00327547
50527	chr14	4418	Ero1l	protein-coding	ERO1-like (S. cerevisiae)	-2.02772	7.83464	-5.23627	0.000214602	0.00329034
93960	chr8	4459	Nkd1	protein-coding	naked cuticle 1 homolog (Drosophila)	2.48083	1.25911	5.2322	0.00021658	0.00331713
67717	chr19	1353	Lipf	protein-coding	lipase, gastric	3.68655	-1.43338	5.26835	0.000217866	0.00333328
654812	chr4	2062	Angptl7	protein-coding	angiopoietin-like 7	2.21641	-2.19412	5.22126	0.000218135	0.00333386
96935	chr1	2035	Susd4	protein-coding	sushi domain containing 4	1.79798	1.80815	5.21354	0.000218651	0.0033382
14345	chr9	3664	Fut4	protein-coding	fucosyltransferase 4	1.65588	1.51574	5.211	0.000219079	0.00334118
26913	chr13	4141	Gprin1	protein-coding	G protein-regulated inducer of neurite outgrowth 1	2.24246	-1.10282	5.21601	0.000219918	0.00335043
51797	chr4	2705	Ctps	protein-coding	cytidine 5'-triphosphate synthase	0.995609	6.22429	5.20519	0.000220414	0.00335443
229595	chr3	3856	Adamtsl4	protein-coding	ADAMTS-like 4	1.53834	6.13586	5.21146	0.000220771	0.00335632
54524	chr3	4416	Syt6	protein-coding	synaptotagmin VI	3.18507	-1.77513	5.23941	0.000221064	0.00335724
237387	chr10	4296	Lrrc3	protein-coding	leucine rich repeat containing 3	1.6195	2.44448	5.20074	0.000222204	0.003371
20599	chr5	663	Smr3a	protein-coding	submaxillary gland androgen regulated protein 3A	2.65143	-1.9805	5.21499	0.000223347	0.00338476
231507	chr5	696	Plac8	protein-coding	placenta-specific 8	3.32533	1.038	5.24192	0.00022402	0.00339139
77125	chr19	2603	Il33	protein-coding	interleukin 33	4.92213	4.26851	5.30258	0.000224427	0.00339399
11553	chr5	3198	Adra2c	protein-coding	adrenergic receptor, alpha 2c	2.37296	-1.56748	5.2032	0.000224826	0.00339645
69540	chr7	1354	Klk10	protein-coding	kallikrein related-peptidase 10	-2.48413	2.46738	-5.21014	0.000225584	0.00340433
11517	chr6	6243	Adcyap1r1	protein-coding	adenylate cyclase activating polypeptide 1 receptor 1	3.11096	-0.797121	5.21758	0.000227176	0.00342476
21824	chr2	3718	Thbd	protein-coding	thrombomodulin	2.21749	-0.039052	5.18577	0.000229377	0.00345432
14867	chr3	1152	Gstm6	protein-coding	glutathione S-transferase, mu 6	1.68384	1.12185	5.17517	0.000230528	0.00346804
100504234	chr10	2151	Ccdc170	protein-coding	coiled-coil domain containing 170	2.39949	-1.71476	5.18372	0.000231323	0.00347636
17537	chr7	1781	Meis3	protein-coding	Meis homeobox 3	1.35921	4.38427	5.16957	0.000231894	0.00348131
18124	chr4	1884	Nr4a3	protein-coding	nuclear receptor subfamily 4, group A, member 3	3.29476	1.90951	5.21199	0.00023335	0.00349953
17864	chr1	3564	Mybl1	protein-coding	myeloblastosis oncogene-like 1	1.73053	2.85404	5.16506	0.000233977	0.00350528
99887	chr3	6224	Tmem56	protein-coding	transmembrane protein 56	3.91353	3.11998	5.2323	0.000234469	0.00350899
77630	chr5	3119	Prdm8	protein-coding	PR domain containing 8	2.7605	-1.22958	5.17614	0.00023708	0.0035391
74338	chr13	2439	Slc6a19	protein-coding	solute carrier family 6 (neurotransmitter transporter), member 19	-2.03877	0.847628	-5.15934	0.000237096	0.0035391
18710	chr4	5004	Pik3r3	protein-coding	phosphatidylinositol 3 kinase, regulatory subunit, polypeptide 3 (p55)	1.28664	6.23284	5.15539	0.000237218	0.0035391
270757	chr10	2328	Bpifc	protein-coding	BPI fold containing family C	-1.82644	-0.782097	-5.15167	0.000238767	0.00355851
83397	chr10	6247	Akap12	protein-coding	A kinase (PRKA) anchor protein (gravin) 12	-1.27186	5.1523	-5.14225	0.00024101	0.00358823
246190	chr7	3649	Otoa	protein-coding	otoancorin	1.91225	0.756525	5.14158	0.000242552	0.00360746
53901	chr17	3710	Rcan2	protein-coding	regulator of calcineurin 2	2.01803	-1.71623	5.14229	0.000242805	0.0036075
110784	chr8	4087	Nr3c2	protein-coding	nuclear receptor subfamily 3, group C, member 2	1.345	2.37361	5.13595	0.000243219	0.00360992
67573	chr19	5437	Loxl4	protein-coding	lysyl oxidase-like 4	2.0725	3.04232	5.14043	0.000245974	0.00364705
18575	chr6	12827	Pde1c	protein-coding	phosphodiesterase 1C	1.81545	2.23923	5.12946	0.00024639	0.00364946
16889	chr19	2971	Lipa	protein-coding	lysosomal acid lipase A	-1.56708	6.4303	-5.12784	0.000248533	0.00367742
50782	chr17	2006	Rgs11	protein-coding	regulator of G-protein signaling 11	-1.58981	5.76251	-5.12631	0.000249117	0.00368227
54598	chr2	4737	Calcrl	protein-coding	calcitonin receptor-like	1.77418	2.50628	5.11942	0.000249795	0.00368851
208943	chr9	6733	Myo5c	protein-coding	myosin VC	1.41612	4.82581	5.11689	0.000250649	0.00369733
114479	chr8	2928	Slc5a5	protein-coding	solute carrier family 5 (sodium iodide symporter), member 5	3.9264	3.22385	5.18412	0.000251286	0.00370073
212390	chr4	2386	Klhl32	protein-coding	kelch-like 32	2.26711	-1.86092	5.12233	0.000251394	0.00370073
13411	chr12	14072	Dnah11	protein-coding	dynein, axonemal, heavy chain 11	3.77902	0.0801441	5.17428	0.000252748	0.00371687
78771	chr13	4289	Mctp1	protein-coding	multiple C2 domains, transmembrane 1	2.54433	-2.24418	5.11771	0.000255442	0.00375266
433022	chr16	7337	Plcxd2	protein-coding	phosphatidylinositol-specific phospholipase C, X domain containing 2	2.27689	0.769283	5.10829	0.000256558	0.0037652
17063	chr16	2969	Muc13	protein-coding	mucin 13, epithelial transmembrane	4.9492	0.0931599	5.20024	0.000259927	0.00381076
269823	chr6	1784	Pon3	protein-coding	paraoxonase 3	1.60501	3.93037	5.08463	0.000262038	0.0038378
70561	chr14	4028	Txndc16	protein-coding	thioredoxin domain containing 16	-0.974562	6.5843	-5.08269	0.000262304	0.0038378
230099	chr4	1959	Car9	protein-coding	carbonic anhydrase 9	-3.05507	6.75249	-5.11433	0.000264955	0.00387264
228598	chr2	2670	Ebf4	protein-coding	early B cell factor 4	2.43043	1.46889	5.08653	0.000266	0.00388398
208439	chr12	7048	Klhl29	protein-coding	kelch-like 29	2.22592	3.0881	5.08391	0.000267668	0.00390437
20256	chr7	1956	Clec11a	protein-coding	C-type lectin domain family 11, member a	-1.98597	3.65142	-5.06938	0.000271674	0.0039588
12291	chr11	8223	Cacna1g	protein-coding	calcium channel, voltage-dependent, T type, alpha 1G subunit	2.06668	3.71409	5.06051	0.000275636	0.00401247
12827	chr8	6426	Col4a2	protein-coding	collagen, type IV, alpha 2	1.36984	8.84548	5.04528	0.000276862	0.00402624
22634	chr10	5260	Plagl1	protein-coding	pleiomorphic adenoma gene-like 1	1.45868	3.52186	5.0407	0.000278788	0.00405016
12570	chr1	2704	Cdk5r2	protein-coding	cyclin-dependent kinase 5, regulatory subunit 2 (p39)	2.2722	-1.02845	5.0476	0.000279843	0.00406139
66938	chr4	2328	Sh3d21	protein-coding	SH3 domain containing 21	-1.22427	3.62705	-5.03199	0.000282104	0.00409009
16878	chr11	4040	Lif	protein-coding	leukemia inhibitory factor	1.36875	6.74458	5.03369	0.000283971	0.004113
13638	chr3	1225	Efna3	protein-coding	ephrin A3	1.74861	2.73171	5.01947	0.000288144	0.00416925
235345	chr9	775	4833427G06Rik	protein-coding	RIKEN cDNA 4833427G06 gene	2.14426	-0.708783	5.01798	0.000290986	0.00420614
71721	chr10	3510	Fam13c	protein-coding	family with sequence similarity 13, member C	1.78722	0.788488	5.01056	0.000292015	0.00421679
15421	chr15	843	Hoxc12	protein-coding	homeobox C12	2.38905	-2.19147	5.01272	0.000295383	0.00426115
68404	chr13	1596	Nrn1	protein-coding	neuritin 1	3.82221	-0.0854632	5.06401	0.000296826	0.00426702
12398	chr8	7964	Cbfa2t3	protein-coding	core-binding factor, runt domain, alpha subunit 2, translocated to, 3 (human)	1.57811	1.007	4.99762	0.000296838	0.00426702
19152	chr10	972	Prtn3	protein-coding	proteinase 3	-2.8248	3.79613	-5.02715	0.000297045	0.00426702
224090	chr16	4241	Tmem44	protein-coding	transmembrane protein 44	1.65061	2.84669	4.99723	0.000297197	0.00426702
104110	chr14	3395	Adcy4	protein-coding	adenylate cyclase 4	2.6333	-0.778291	5.01469	0.000297272	0.00426702
494504	chr18	2799	Apcdd1	protein-coding	adenomatosis polyposis coli down-regulated 1	2.13139	0.609251	4.99071	0.000302568	0.00433872
75761	chr15	2392	Apol7a	protein-coding	apolipoprotein L 7a	-1.92688	1.57732	-4.98577	0.000303344	0.00434552
232016	chr6	3284	Ccdc129	protein-coding	coiled-coil domain containing 129	1.32712	5.34311	4.97798	0.000305783	0.00437611
19038	chr18	1286	Ppic	protein-coding	peptidylprolyl isomerase C	1.18411	5.5489	4.97141	0.000307819	0.00440086
83671	chr7	6897	Sytl2	protein-coding	synaptotagmin-like 2	2.06146	3.86854	4.97734	0.000310616	0.00443555
16425	chr2	3122	Itih2	protein-coding	inter-alpha trypsin inhibitor, heavy chain 2	2.90069	3.8282	4.99814	0.000310861	0.00443555
12258	chr2	1820	Serping1	protein-coding	serine (or cysteine) peptidase inhibitor, clade G, member 1	-1.51786	6.52545	-4.96644	0.000313037	0.00446218
13143	chr9	1769	Dapk2	protein-coding	death-associated protein kinase 2	1.56141	2.82567	4.95623	0.000315093	0.00448411
22295	chr10	11260	Cdh23	protein-coding	cadherin 23 (otocadherin)	-2.89366	2.99347	-4.98816	0.000315283	0.00448411
11692	chr17	1775	Gfer	protein-coding	growth factor, erv1 (S. cerevisiae)-like (augmenter of liver regeneration)	1.01234	5.12905	4.95429	0.00031551	0.00448411
320452	chr7	2361	P4ha3	protein-coding	procollagen-proline, 2-oxoglutarate 4-dioxygenase (proline 4-hydroxylase), alpha polypeptide III	2.38907	0.790938	4.96633	0.000315901	0.00448523
232983	chr7	760	Cxcl17	protein-coding	chemokine (C-X-C motif) ligand 17	1.53882	6.06801	4.95105	0.00032012	0.00453451
99010	chr2	1902	Lpcat4	protein-coding	lysophosphatidylcholine acyltransferase 4	1.7598	4.80307	4.95259	0.000320124	0.00453451
74137	chr1	3132	Nuak2	protein-coding	NUAK family, SNF1-like kinase, 2	1.3153	3.58907	4.94407	0.000320317	0.00453451
93761	chrX	4055	Smarca1	protein-coding	SWI/SNF related, matrix associated, actin dependent regulator of chromatin, subfamily a, member 1	1.78227	0.87812	4.94547	0.000320805	0.00453696
54448	chr2	883	Il1f6	protein-coding	interleukin 1 family, member 6	2.09879	0.149571	4.94869	0.00032129	0.00453937
229706	chr3	6308	Slc6a17	protein-coding	solute carrier family 6 (neurotransmitter transporter), member 17	2.59251	-1.04985	4.95419	0.000323992	0.00457305
211612	chrX	6489	Ptchd1	protein-coding	patched domain containing 1	2.66069	-2.12661	4.94556	0.000329014	0.00463563
192190	chr15	12750	Pkhd1l1	protein-coding	polycystic kidney and hepatic disease 1-like 1	2.32997	0.796867	4.93685	0.00032907	0.00463563
12642	chr19	1353	Ch25h	protein-coding	cholesterol 25-hydroxylase	1.92851	-0.388266	4.92326	0.000332126	0.00467065
67564	chrX	1918	Tmem35a	protein-coding	transmembrane protein 35A	2.43279	-0.527698	4.93278	0.000332205	0.00467065
14183	chr7	5346	Fgfr2	protein-coding	fibroblast growth factor receptor 2	1.66902	6.0211	4.92456	0.000333018	0.00467753
70370	chr2	2909	Fbln7	protein-coding	fibulin 7	1.56007	2.08641	4.91301	0.000335485	0.00470502
76747	chr2	573	Dapl1	protein-coding	death associated protein-like 1	3.02453	0.286082	4.9495	0.00033563	0.00470502
24063	chr3	2490	Spry1	protein-coding	sprouty homolog 1 (Drosophila)	1.23752	6.25719	4.91044	0.000336288	0.00470967
70129	chr17	2345	Slc44a4	protein-coding	solute carrier family 44, member 4	1.30939	3.27164	4.90953	0.000336782	0.00471201
30936	chr4	2060	Slc46a2	protein-coding	solute carrier family 46, member 2	2.28523	0.104548	4.91442	0.000339505	0.00474548
216616	chr11	2036	Efemp1	protein-coding	epidermal growth factor-containing fibulin-like extracellular matrix protein 1	1.70887	4.61652	4.90891	0.000340825	0.00475931
76113	chr11	2927	Lpo	protein-coding	lactoperoxidase	1.85672	3.40818	4.90148	0.000345262	0.00481661
118449	chr3	7116	Synpo2	protein-coding	synaptopodin 2	2.42612	0.33326	4.9044	0.000346158	0.00481971
16514	chr7	3252	Kcnj11	protein-coding	potassium inwardly rectifying channel, subfamily J, member 11	2.94604	-0.00314566	4.9195	0.000346257	0.00481971
93961	chr16	5328	B3galt5	protein-coding	UDP-Gal:betaGlcNAc beta 1,3-galactosyltransferase, polypeptide 5	1.89873	1.6389	4.89287	0.00034696	0.00481971
210162	chr7	4584	Zkscan2	protein-coding	zinc finger with KRAB and SCAN domains 2	2.31669	-1.75469	4.90021	0.000346972	0.00481971
75745	chr12	3584	Rian	ncRNA	RNA imprinted and accumulated in nucleus	2.80166	-1.18587	4.91305	0.000347158	0.00481971
22715	chr17	3228	Zfp57	protein-coding	zinc finger protein 57	2.36591	1.26317	4.8992	0.000348059	0.00482348
11816	chr7	1251	Apoe	protein-coding	apolipoprotein E	1.48039	8.8183	4.89299	0.0003481	0.00482348
226695	chr1	1613	Ifi205	protein-coding	interferon activated gene 205	-3.26296	0.825678	-4.93121	0.000348998	0.00483127
241197	chr1	3490	Serpinb10	protein-coding	serine (or cysteine) peptidase inhibitor, clade B (ovalbumin), member 10	2.98867	-1.47301	4.91329	0.000350155	0.00484264
13807	chr6	2631	Eno2	protein-coding	enolase 2, gamma neuronal	1.7033	1.36688	4.87938	0.00035282	0.0048748
331004	chr9	3492	Slc9a9	protein-coding	solute carrier family 9 (sodium/hydrogen exchanger), member 9	1.73804	1.22225	4.87312	0.000356208	0.00491145
18600	chr4	4758	Padi2	protein-coding	peptidyl arginine deiminase, type II	3.32078	3.86186	4.9193	0.000356238	0.00491145
11876	chr4	2177	Artn	protein-coding	artemin	-1.68982	2.21127	-4.87152	0.000356834	0.00491145
69428	chr1	749	1700016C15Rik	protein-coding	RIKEN cDNA 1700016C15 gene	-1.85038	1.71206	-4.87306	0.000356837	0.00491145
68545	chr18	1111	Ecscr	protein-coding	endothelial cell surface expressed chemotaxis and apoptosis regulator	1.37365	3.24736	4.86865	0.00035752	0.00491616
11720	chr14	3208	Mat1a	protein-coding	methionine adenosyltransferase I, alpha	2.42032	-1.44638	4.88037	0.000358463	0.00492442
70598	chr9	4207	Filip1	protein-coding	filamin A interacting protein 1	2.41117	0.0182044	4.87492	0.000361216	0.00495267
78257	chr12	5247	Lrrc9	protein-coding	leucine rich repeat containing 9	2.6028	-0.168553	4.87941	0.000361524	0.00495267
64929	chr14	3053	Scel	protein-coding	sciellin	2.19381	-1.3843	4.86946	0.000361552	0.00495267
19126	chr5	4107	Prom1	protein-coding	prominin 1	1.17501	7.5605	4.85248	0.000365917	0.0050077
385643	chr16	2522	Kng2	protein-coding	kininogen 2	2.25398	-0.745053	4.85291	0.000371096	0.00507376
21948	chr17	842	Cd70	protein-coding	CD70 antigen	2.55229	-0.870034	4.84928	0.000377091	0.00515083
21990	chr7	2158	Tph1	protein-coding	tryptophan hydroxylase 1	4.19897	-0.11306	4.9117	0.000378668	0.00516747
18609	chr5	1287	Pdx1	protein-coding	pancreatic and duodenal homeobox 1	2.52895	-2.18249	4.8411	0.000381298	0.00519533
84543	chr6	435	Sval2	protein-coding	seminal vesicle antigen-like 2	-2.4301	-1.49398	-4.83829	0.000381431	0.00519533
15460	chr14	5482	Hr	protein-coding	hairless	-1.1866	6.25285	-4.81228	0.000388125	0.00528151
69826	chr19	1011	Ms4a10	protein-coding	membrane-spanning 4-domains, subfamily A, member 10	2.58332	-2.16223	4.81285	0.00039838	0.00541594
13617	chr8	3643	Ednra	protein-coding	endothelin receptor type A	-1.29211	3.96249	-4.78684	0.000402984	0.00547335
16985	chr7	1925	Lsp1	protein-coding	lymphocyte specific 1	-1.80886	1.34012	-4.78391	0.000406436	0.00551263
215821	chr10	8216	Arfgef3	protein-coding	ARFGEF family member 3	1.99005	1.70477	4.78591	0.000406641	0.00551263
16597	chr14	5742	Klf12	protein-coding	Kruppel-like factor 12	1.81883	1.74545	4.76731	0.000416578	0.00564203
140792	chr18	3322	Colec12	protein-coding	collectin sub-family member 12	2.06605	1.58146	4.76193	0.00042206	0.0057109
231014	chr5	4627	9330182L06Rik	protein-coding	RIKEN cDNA 9330182L06 gene	1.61825	-0.0250196	4.75526	0.000422963	0.00571774
66329	chr13	1436	Susd3	protein-coding	sushi domain containing 3	2.35701	-0.740714	4.76552	0.000423545	0.00572024
18703	chr1	3849	Pigr	protein-coding	polymeric immunoglobulin receptor	1.17085	9.45107	4.75042	0.000425129	0.00573626
71893	chr17	2239	Noxo1	protein-coding	NADPH oxidase organizer 1	1.06857	7.22683	4.74556	0.000428168	0.00577184
246707	chr17	3910	Emilin2	protein-coding	elastin microfibril interfacer 2	2.37104	-1.52719	4.75663	0.000429371	0.00578265
269132	chr1	4056	Colgalt2	protein-coding	collagen beta(1-O)galactosyltransferase 2	1.85408	0.75939	4.74475	0.000430963	0.00579866
14429	chr15	1245	Galr3	protein-coding	galanin receptor 3	-2.04565	1.70913	-4.74095	0.00043515	0.00584747
21401	chr4	1247	Tcea3	protein-coding	transcription elongation factor A (SII), 3	1.61362	2.38681	4.73562	0.000435403	0.00584747
22592	chr1	4010	Ercc5	protein-coding	excision repair cross-complementing rodent repair deficiency, complementation group 5	1.00129	5.55201	4.73143	0.0004372	0.00586614
110135	chr3	1575	Fgb	protein-coding	fibrinogen beta chain	2.4592	-0.484905	4.74314	0.000439491	0.00588948
57266	chr13	1827	Cxcl14	protein-coding	chemokine (C-X-C motif) ligand 14	1.75594	7.11466	4.73536	0.000439758	0.00588948
71522	chr11	1825	Ggt6	protein-coding	gamma-glutamyltransferase 6	-2.06541	3.94723	-4.73875	0.000440268	0.00589084
330177	chr5	4539	Taok3	protein-coding	TAO kinase 3	0.982814	4.82202	4.72425	0.000441867	0.00590674
100201	chr4	4681	Tmem64	protein-coding	transmembrane protein 64	0.890182	5.67265	4.7186	0.000445581	0.00595086
59036	chr12	3761	Dact1	protein-coding	dishevelled-binding antagonist of beta-catenin 1	2.40855	1.5993	4.73529	0.000447357	0.00596904
12797	chr9	1987	Cnn1	protein-coding	calponin 1	2.49392	5.61884	4.73662	0.000447956	0.0059715
20613	chr2	1589	Snai1	protein-coding	snail family zinc finger 1	-2.16998	3.46199	-4.72809	0.000448557	0.00597398
319801	chr6	3653	Tigar	protein-coding	Trp53 induced glycolysis repulatory phosphatase	1.04455	3.45712	4.70828	0.000452458	0.00602037
282663	chr13	1718	Serpinb1b	protein-coding	serine (or cysteine) peptidase inhibitor, clade B, member 1b	2.54967	-1.57368	4.71887	0.000457296	0.00607427
14545	chr1	3938	Gdap1	protein-coding	ganglioside-induced differentiation-associated-protein 1	2.1388	-0.311111	4.70908	0.000457353	0.00607427
100504267	chr17	2956	Trp53cor1	ncRNA	tumor protein p53 pathway corepressor 1	2.79673	1.11273	4.72993	0.000458497	0.00607995
12945	chr7	6243	Dmbt1	protein-coding	deleted in malignant brain tumors 1	5.48636	0.889811	4.83028	0.000458625	0.00607995
226970	chr1	2714	Arhgef4	protein-coding	Rho guanine nucleotide exchange factor (GEF) 4	1.21422	3.47344	4.6973	0.000459951	0.00609191
50722	chr7	903	Dkkl1	protein-coding	dickkopf-like 1	2.2383	0.170623	4.70481	0.000461646	0.00610875
19881	chr19	1526	Rom1	protein-coding	rod outer segment membrane protein 1	-1.58852	3.53115	-4.69354	0.000463334	0.00612545
72022	chr9	2568	Slc35f2	protein-coding	solute carrier family 35, member F2	2.57909	0.240957	4.70825	0.000465163	0.00614399
70617	chr3	1603	5730508B09Rik	protein-coding	RIKEN cDNA 5730508B09 gene	1.28486	3.0176	4.68822	0.000466256	0.00615279
76257	chr9	2726	Slc38a3	protein-coding	solute carrier family 38, member 3	1.5295	3.39048	4.68834	0.000466703	0.00615304
54368	chr6	811	Gp9	protein-coding	glycoprotein 9 (platelet)	1.87056	-1.30319	4.68152	0.000473511	0.00623709
72789	chr3	5320	Veph1	protein-coding	ventricular zone expressed PH domain-containing 1	2.15313	-1.26194	4.68514	0.000474147	0.00623976
14802	chr9	6152	Gria4	protein-coding	glutamate receptor, ionotropic, AMPA4 (alpha 4)	2.91869	-0.373234	4.69855	0.000479477	0.00630413
280621	chr7	1215	Selenov	protein-coding	selenoprotein V	2.11368	-1.89182	4.67572	0.000480312	0.00630936
17301	chr4	2619	Foxd2	protein-coding	forkhead box D2	2.55085	1.51565	4.68897	0.000481967	0.00632532
16149	chr18	1415	Cd74	protein-coding	CD74 antigen (invariant polypeptide of major histocompatibility complex, class II antigen-associated)	2.14062	0.565191	4.67055	0.000484405	0.00635153
76073	chr19	1509	Pcgf5	protein-coding	polycomb group ring finger 5	1.03792	3.46486	4.65962	0.000486399	0.00637187
73341	chrX	4569	Arhgef6	protein-coding	Rac/Cdc42 guanine nucleotide exchange factor (GEF) 6	-1.16639	4.85729	-4.65803	0.000487589	0.00638166
219149	chr14	2538	Xkr6	protein-coding	X-linked Kx blood group related 6	1.50275	1.69431	4.65814	0.000488067	0.00638211
13082	chr19	1781	Cyp26a1	protein-coding	cytochrome P450, family 26, subfamily a, polypeptide 1	-1.68498	5.52832	-4.66246	0.000489494	0.00639496
77583	chr11	2020	Notum	protein-coding	notum pectinacetylesterase homolog (Drosophila)	2.23437	-0.698754	4.6643	0.000490336	0.00640016
77706	chr12	3876	Abcb5	protein-coding	ATP-binding cassette, sub-family B (MDR/TAP), member 5	-2.38198	-1.57235	-4.66552	0.000491945	0.00641534
72393	chr15	4520	Faim2	protein-coding	Fas apoptotic inhibitory molecule 2	-1.37365	3.63158	-4.64386	0.00049824	0.0064905
56838	chr13	3740	Ccl28	protein-coding	chemokine (C-C motif) ligand 28	2.26491	4.40931	4.65896	0.000498611	0.0064905
241576	chr2	3827	Ldlrad3	protein-coding	low density lipoprotein receptor class A domain containing 3	1.19794	3.84762	4.64196	0.000499438	0.0064954
226777	chr1	2853	C130074G19Rik	protein-coding	RIKEN cDNA C130074G19 gene	1.383	4.26113	4.64042	0.000500821	0.00650751
15018	chr17	1536	H2-Q7	protein-coding	histocompatibility 2, Q region locus 7	2.78006	2.91496	4.66889	0.000501804	0.00651441
76429	chr7	1607	Lhpp	protein-coding	phospholysine phosphohistidine inorganic pyrophosphate phosphatase	1.25543	3.12487	4.63524	0.00050452	0.00654376
170638	chr4	4652	Hpcal4	protein-coding	hippocalcin-like 4	2.99383	1.53299	4.67154	0.000505202	0.0065467
107250	chr19	1380	Kazald1	protein-coding	Kazal-type serine peptidase inhibitor domain 1	-1.24284	2.72097	-4.62825	0.000509805	0.00660041
98303	chr1	2180	D630023F18Rik	protein-coding	RIKEN cDNA D630023F18 gene	2.02491	1.08401	4.62773	0.000514842	0.00665964
30794	chr11	1185	Pdlim4	protein-coding	PDZ and LIM domain 4	1.3009	5.2184	4.62291	0.000515718	0.00666499
233878	chr7	3799	Sez6l2	protein-coding	seizure related 6 homolog like 2	1.89548	-0.903614	4.62129	0.000518331	0.00668728
317757	chr6	1943	Gimap5	protein-coding	GTPase, IMAP family member 5	2.20753	-1.86521	4.62659	0.000518372	0.00668728
333088	chr6	4888	Kcp	protein-coding	kielin/chordin-like protein	2.26083	1.0869	4.62612	0.000519639	0.00669762
26366	chr7	1050	Ceacam10	protein-coding	carcinoembryonic antigen-related cell adhesion molecule 10	3.06523	1.01966	4.65142	0.000522649	0.00672839
56741	chr9	6214	Igdcc4	protein-coding	immunoglobulin superfamily, DCC subclass, member 4	1.47543	2.46441	4.61181	0.000522961	0.00672839
20527	chr6	3959	Slc2a3	protein-coding	solute carrier family 2 (facilitated glucose transporter), member 3	3.00785	0.330616	4.64729	0.0005243	0.00673959
20346	chr5	7288	Sema3a	protein-coding	sema domain, immunoglobulin domain (Ig), short basic domain, secreted, (semaphorin) 3A	2.25511	-1.59581	4.61356	0.000529426	0.00679941
66957	chr1	1699	Serpinb11	protein-coding	serine (or cysteine) peptidase inhibitor, clade B (ovalbumin), member 11	2.57563	-1.69832	4.61412	0.000535538	0.00687178
15122	chr11	559	Hba-a1	protein-coding	hemoglobin alpha, adult chain 1	3.29121	-1.55964	4.63616	0.000537215	0.00688717
224530	chr17	1991	Acat3	protein-coding	acetyl-Coenzyme A acetyltransferase 3	-1.60582	2.02428	-4.5781	0.000550665	0.00705331
50708	chr13	1561	Hist1h1c	protein-coding	histone cluster 1, H1c	-1.4309	6.48864	-4.57644	0.000555388	0.00710749
78283	chrX	3854	Map7d2	protein-coding	MAP7 domain containing 2	2.26739	0.519351	4.58053	0.000556634	0.00711711
21354	chr17	2950	Tap1	protein-coding	transporter 1, ATP-binding cassette, sub-family B (MDR/TAP)	1.07791	6.16849	4.55415	0.000569637	0.0072769
14629	chr9	3427	Gclc	protein-coding	glutamate-cysteine ligase, catalytic subunit	1.48999	5.76452	4.55765	0.000571476	0.00729392
94249	chr2	3436	Slc24a3	protein-coding	solute carrier family 24 (sodium/potassium/calcium exchanger), member 3	2.94846	1.44977	4.58715	0.000572227	0.00729704
12577	chr7	1942	Cdkn1c	protein-coding	cyclin-dependent kinase inhibitor 1C (P57)	2.02827	4.5492	4.55903	0.000575139	0.00732334
279561	chrX	10213	Wnk3	protein-coding	WNK lysine deficient protein kinase 3	1.83463	0.517571	4.55113	0.000575307	0.00732334
20278	chr7	2965	Scnn1g	protein-coding	sodium channel, nonvoltage-gated 1 gamma	1.73297	1.408	4.54935	0.000575898	0.00732438
56264	chr2	2421	Cpxm1	protein-coding	carboxypeptidase X 1 (M14 family)	1.82605	0.199792	4.54063	0.000584408	0.00742441
53618	chr12	3982	Fut8	protein-coding	fucosyltransferase 8	-1.06413	6.15805	-4.53672	0.000584794	0.00742441
109042	chr7	1026	Prkcdbp	protein-coding	protein kinase C, delta binding protein	-1.04599	6.47141	-4.5233	0.000596745	0.00756946
53420	chr7	1750	Syt5	protein-coding	synaptotagmin V	2.32078	-1.2391	4.52916	0.000602696	0.00763822
228775	chr2	2051	Trib3	protein-coding	tribbles pseudokinase 3	-1.76728	4.97471	-4.51673	0.000609688	0.00772003
320472	chr11	6315	Ppm1e	protein-coding	protein phosphatase 1E (PP2C domain containing)	1.88404	-1.60049	4.50724	0.000615345	0.00778482
22341	chr8	1881	Vegfc	protein-coding	vascular endothelial growth factor C	1.51525	3.82072	4.50057	0.00061847	0.00781331
654824	chr8	904	Ankrd37	protein-coding	ankyrin repeat domain 37	-1.81401	3.7452	-4.50755	0.000618683	0.00781331
279706	chrX	1128	Nup62cl	protein-coding	nucleoporin 62 C-terminal like	2.18114	-0.796541	4.50628	0.000621013	0.00783586
68709	chr8	4022	Cilp2	protein-coding	cartilage intermediate layer protein 2	2.46831	-0.339124	4.51258	0.000621596	0.00783636
18787	chr5	3024	Serpine1	protein-coding	serine (or cysteine) peptidase inhibitor, clade E, member 1	-2.55127	5.14715	-4.5175	0.000623738	0.00785648
11839	chr5	1199	Areg	protein-coding	amphiregulin	2.18582	2.503	4.50641	0.000625523	0.00787208
433485	chr2	2055	Syndig1	protein-coding	synapse differentiation inducing 1	2.39825	0.376417	4.50592	0.000626154	0.00787314
13837	chr16	3978	Epha3	protein-coding	Eph receptor A3	1.97482	-0.482517	4.49351	0.000629541	0.00790881
12903	chr9	741	Crabp1	protein-coding	cellular retinoic acid binding protein I	2.02315	-1.81273	4.49212	0.00063163	0.00792814
73234	chr1	462	3110079O15Rik	protein-coding	RIKEN cDNA 3110079O15 gene	-2.22922	2.77047	-4.49029	0.000641912	0.00804988
67254	chr16	2355	2900011O08Rik	protein-coding	RIKEN cDNA 2900011O08 gene	2.12061	-1.68975	4.48272	0.000642447	0.00804988
74430	chr14	2751	4930452B06Rik	protein-coding	RIKEN cDNA 4930452B06 gene	2.57987	-0.29112	4.4932	0.000643266	0.00805313
211666	chr3	589	Mgst2	protein-coding	microsomal glutathione S-transferase 2	-1.46528	2.05245	-4.47065	0.000646929	0.00808578
208449	chr19	4539	Sgms1	protein-coding	sphingomyelin synthase 1	1.0955	5.48796	4.46959	0.000647297	0.00808578
12365	chr10	2331	Casp14	protein-coding	caspase 14	2.57529	-1.27023	4.48843	0.000647832	0.00808578
245631	chrX	4810	Mum1l1	protein-coding	melanoma associated antigen (mutated) 1-like 1	2.37271	2.11035	4.48737	0.000648121	0.00808578
17136	chr7	2427	Mag	protein-coding	myelin-associated glycoprotein	1.89911	-1.85412	4.46951	0.000651803	0.00812469
18011	chr19	4412	Neurl1a	protein-coding	neuralized E3 ubiquitin protein ligase 1A	2.04672	1.17901	4.47011	0.000653517	0.008139
14283	chr19	1705	Fosl1	protein-coding	fos-like antigen 1	1.90684	1.55333	4.46696	0.000654437	0.00814341
106582	chr17	1464	Nrm	protein-coding	nurim (nuclear envelope membrane protein)	-1.10307	2.95363	-4.46177	0.000655023	0.00814367
79221	chr12	4428	Hdac9	protein-coding	histone deacetylase 9	1.90948	-1.17628	4.44585	0.000675847	0.00839531
11595	chr7	7355	Acan	protein-coding	aggrecan	-4.2785	2.50393	-4.5276	0.000676953	0.0084018
232441	chr6	2313	Rerg	protein-coding	RAS-like, estrogen-regulated, growth-inhibitor	1.81304	3.41453	4.44506	0.000680128	0.00843394
234740	chr8	2887	Tmem231	protein-coding	transmembrane protein 231	-1.17796	3.70618	-4.43606	0.000681181	0.00843973
330286	chr6	10970	D630045J12Rik	protein-coding	RIKEN cDNA D630045J12 gene	-1.04301	4.27897	-4.42942	0.000688032	0.00851194
13874	chr5	4136	Ereg	protein-coding	epiregulin	2.46383	1.76052	4.45038	0.000688192	0.00851194
210297	chrX	3616	Lrch2	protein-coding	leucine-rich repeats and calponin homology (CH) domain containing 2	1.99459	-0.37495	4.43377	0.000689784	0.00852431
53867	chr9	6086	Col5a3	protein-coding	collagen, type V, alpha 3	2.35201	-0.859692	4.44046	0.000690606	0.00852715
242667	chr4	3817	Dlgap3	protein-coding	discs, large (Drosophila) homolog-associated protein 3	1.93402	-0.453951	4.42431	0.0006988	0.00862092
108672	chrX	5509	Zdhhc15	protein-coding	zinc finger, DHHC domain containing 15	1.97982	1.76285	4.42427	0.000699605	0.00862347
73121	chr5	1650	Rflna	protein-coding	refilin A	-1.68899	6.47394	-4.42322	0.000701719	0.00864212
18772	chr1	4486	Pkp1	protein-coding	plakophilin 1	-0.953601	9.5421	-4.41341	0.000705014	0.00867529
26423	chr2	2947	Nr5a1	protein-coding	nuclear receptor subfamily 5, group A, member 1	2.47391	-1.73986	4.41612	0.000720366	0.00885663
19739	chr11	8531	Rgs9	protein-coding	regulator of G-protein signaling 9	1.55812	1.80997	4.39114	0.00073076	0.00897674
387158	chr8	70	Mir140	ncRNA	microRNA 140	-1.97245	0.171599	-4.38877	0.000738513	0.00905789
74464	chr4	5397	Zswim5	protein-coding	zinc finger SWIM-type containing 5	1.62195	1.90253	4.38458	0.000738624	0.00905789
70445	chr19	2563	Cd248	protein-coding	CD248 antigen, endosialin	2.07256	1.54268	4.38298	0.000747091	0.00915393
211896	chr2	1724	Depdc7	protein-coding	DEP domain containing 7	-1.2127	4.23468	-4.36324	0.000761348	0.00932069
70696	chrX	1649	3830417A13Rik	protein-coding	RIKEN cDNA 3830417A13 gene	3.03575	-1.4599	4.39532	0.000764874	0.00935589
330671	chr7	3105	B4galnt4	protein-coding	beta-1,4-N-acetyl-galactosaminyl transferase 4	1.39288	2.71408	4.35516	0.000771275	0.00942619
12293	chr5	7493	Cacna2d1	protein-coding	calcium channel, voltage-dependent, alpha2/delta subunit 1	1.78628	4.37356	4.36081	0.000773072	0.00944014
194237	chr4	4067	Rimkla	protein-coding	ribosomal modification protein rimK-like family member A	2.18079	-1.85281	4.36075	0.000775643	0.00946256
55984	chr11	3459	Camkk1	protein-coding	calcium/calmodulin-dependent protein kinase kinase 1, alpha	1.48943	2.35705	4.35137	0.000776223	0.00946256
80883	chr3	5481	Ntng1	protein-coding	netrin G1	1.84234	2.28919	4.34913	0.000782564	0.00953179
245450	chrX	7937	Slitrk2	protein-coding	SLIT and NTRK-like family, member 2	1.68813	0.372113	4.34407	0.000786616	0.00957305
216881	chr11	2739	Wscd1	protein-coding	WSC domain containing 1	2.12615	-0.778675	4.34692	0.000790941	0.0096111
17540	chr7	6041	Mrvi1	protein-coding	MRV integration site 1	2.5304	1.36968	4.36136	0.000791078	0.0096111
100503869	chr6	964	Mkln1os	ncRNA	muskelin 1, intracellular mediator containing kelch motifs, opposite strand	-1.87631	-0.328505	-4.34121	0.000792701	0.0096227
15203	chrX	5934	Heph	protein-coding	hephaestin	1.41945	3.73832	4.33307	0.000797991	0.00967875
104086	chr1	1890	Cyp27a1	protein-coding	cytochrome P450, family 27, subfamily a, polypeptide 1	2.48402	-0.445596	4.34931	0.000798712	0.00967934
104158	chr8	1966	Ces1d	protein-coding	carboxylesterase 1D	2.69481	1.51738	4.35684	0.000802838	0.00972116
20209	chr7	610	Saa2	protein-coding	serum amyloid A 2	2.99889	3.55387	4.36388	0.000806996	0.0097633
232664	chr6	3491	Ccdc136	protein-coding	coiled-coil domain containing 136	1.34658	3.91791	4.32153	0.000811998	0.00981557
69812	chr5	500	Abhd11os	ncRNA	abhydrolase domain containing 11, opposite strand	1.47473	2.8052	4.32072	0.000813573	0.00982635
20928	chr6	7538	Abcc9	protein-coding	ATP-binding cassette, sub-family C (CFTR/MRP), member 9	2.02168	-1.1177	4.32336	0.000817681	0.00986769
20355	chr6	5014	Sema4f	protein-coding	sema domain, immunoglobulin domain (Ig), TM domain, and short cytoplasmic domain	2.30286	-0.70903	4.32744	0.000820062	0.00988102
381199	chr19	3945	Tmem151a	protein-coding	transmembrane protein 151A	1.916	0.542581	4.31967	0.000820158	0.00988102
20420	chr17	1537	Shd	protein-coding	src homology 2 domain-containing transforming protein D	1.83244	0.345598	4.31455	0.000825191	0.00993334
20192	chr2	15410	Ryr3	protein-coding	ryanodine receptor 3	3.06705	-0.867783	4.34782	0.000827298	0.00995039
73225	chr15	3739	Fam118a	protein-coding	family with sequence similarity 118, member A	1.21215	5.04674	4.3074	0.000829544	0.00996907
18160	chr3	4065	Npr1	protein-coding	natriuretic peptide receptor 1	3.05366	0.841333	4.33688	0.000844009	0.0101344
14633	chr1	6708	Gli2	protein-coding	GLI-Kruppel family member GLI2	1.52277	2.44802	4.29249	0.000850059	0.0101986
83768	chr2	1655	Dpp7	protein-coding	dipeptidylpeptidase 7	1.40765	2.84237	4.28915	0.000853779	0.0102276
56013	chr11	6965	Srcin1	protein-coding	SRC kinase signaling inhibitor 1	1.9867	2.3813	4.29899	0.000853896	0.0102276
71816	chr13	3785	Rnf180	protein-coding	ring finger protein 180	1.98686	0.41646	4.29044	0.000859527	0.0102865
14586	chr14	3462	Gfra2	protein-coding	glial cell line derived neurotrophic factor family receptor alpha 2	2.34341	3.17504	4.29617	0.000867873	0.0103777
14270	chr1	8040	Srgap2	protein-coding	SLIT-ROBO Rho GTPase activating protein 2	1.06782	5.42942	4.26962	0.0008792	0.0104977
15220	chr13	2807	Foxq1	protein-coding	forkhead box Q1	1.22953	5.5768	4.27362	0.000879618	0.0104977
13483	chr5	6419	Dpp6	protein-coding	dipeptidylpeptidase 6	2.56062	-1.93342	4.28888	0.000880098	0.0104977
14765	chrX	1801	Gpr50	protein-coding	G-protein-coupled receptor 50	1.96852	-1.63552	4.27261	0.000883161	0.0105256
18187	chr1	8122	Nrp2	protein-coding	neuropilin 2	1.40325	3.56555	4.25587	0.000898811	0.0107032
100114901	chr14	345	Trdv4	other	T cell receptor delta variable 4	2.27667	-1.62772	4.26695	0.000899718	0.0107052
213948	chr5	3902	Atg9b	protein-coding	autophagy related 9B	2.6159	5.98827	4.27854	0.000902764	0.0107325
67374	chr16	4822	Jam2	protein-coding	junction adhesion molecule 2	1.25153	3.3568	4.24629	0.000911715	0.01083
56437	chr8	1575	Rrad	protein-coding	Ras-related associated with diabetes	2.21299	0.795555	4.25368	0.00091632	0.0108757
11944	chr7	3447	Atp4a	protein-coding	ATPase, H+/K+ exchanging, gastric, alpha polypeptide	2.45808	-1.00723	4.25693	0.000920651	0.0109155
13497	chrX	6983	Drp2	protein-coding	dystrophin related protein 2	1.86378	-0.328931	4.24382	0.000921185	0.0109155
171463	chr14	8220	Il17rd	protein-coding	interleukin 17 receptor D	1.57356	2.73868	4.24015	0.000922197	0.0109185
19228	chr9	2721	Pth1r	protein-coding	parathyroid hormone 1 receptor	2.96726	0.0853306	4.27492	0.000924795	0.0109402
227721	chr2	1824	Plpp7	protein-coding	phospholipid phosphatase 7 (inactive)	1.79149	1.59304	4.23631	0.00093063	0.0109994
107029	chr18	2455	Me2	protein-coding	malic enzyme 2, NAD(+)-dependent, mitochondrial	1.21671	3.07443	4.2322	0.000931782	0.0109994
224093	chr16	3075	Fam43a	protein-coding	family with sequence similarity 43, member A	1.46054	3.79326	4.23263	0.000932087	0.0109994
12268	chr17	5394	C4b	protein-coding	complement component 4B (Chido blood group)	1.37941	5.40538	4.23442	0.000935005	0.0110248
106581	chr17	2863	Fam234a	protein-coding	family with sequence similarity 234, member A	-0.988886	7.5862	-4.22665	0.00093965	0.0110705
11489	chr7	7675	Adam12	protein-coding	a disintegrin and metallopeptidase domain 12 (meltrin alpha)	-1.71859	4.27571	-4.23272	0.000940658	0.0110733
66205	chr2	1257	Cd302	protein-coding	CD302 antigen	1.1934	2.7595	4.22371	0.000944088	0.0111046
27140	chr11	1532	Tlx3	protein-coding	T cell leukemia, homeobox 3	2.57019	1.85873	4.24323	0.000951637	0.0111843
216439	chr10	5633	Agap2	protein-coding	ArfGAP with GTPase domain, ankyrin repeat and PH domain 2	2.003	-0.872876	4.22176	0.000956596	0.0112334
107227	chr19	1275	Macrod1	protein-coding	MACRO domain containing 1	-1.15674	4.12474	-4.20312	0.000974715	0.0114368
434341	chr8	6945	Nlrc5	protein-coding	NLR family, CARD domain containing 5	2.09242	2.11964	4.21031	0.000982657	0.0115206
73181	chr14	4019	Nfatc4	protein-coding	nuclear factor of activated T cells, cytoplasmic, calcineurin dependent 4	1.66224	2.66651	4.19361	0.00099243	0.0116257
170725	chr1	3705	Capn8	protein-coding	calpain 8	3.26914	0.404551	4.23295	0.00100508	0.0117643
64095	chr1	4396	Gpr35	protein-coding	G protein-coupled receptor 35	-3.06389	1.8071	-4.21939	0.00101423	0.0118617
331532	chrX	1016	Tceal5	protein-coding	transcription elongation factor A (SII)-like 5	2.11243	-1.31502	4.18444	0.00101725	0.0118875
268860	chr16	4636	Abat	protein-coding	4-aminobutyrate aminotransferase	1.95595	3.56081	4.18492	0.00101826	0.0118896
16918	chr4	3501	Mycl	protein-coding	v-myc avian myelocytomatosis viral oncogene lung carcinoma derived	1.62493	3.81985	4.17636	0.00102534	0.0119625
69151	chr4	1778	Lzic	protein-coding	leucine zipper and CTNNBIP1 domain containing	0.983149	5.22533	4.16886	0.00102801	0.011984
13555	chr2	2460	E2f1	protein-coding	E2F transcription factor 1	-1.21245	3.23957	-4.16686	0.00103142	0.0120141
56774	chrX	3433	Slc6a14	protein-coding	solute carrier family 6 (neurotransmitter transporter), member 14	1.78583	2.04072	4.16948	0.00103258	0.0120178
109264	chr7	4370	Me3	protein-coding	malic enzyme 3, NADP(+)-dependent, mitochondrial	1.59872	1.75555	4.16643	0.00103455	0.012031
68481	chr1	2356	Mpzl1	protein-coding	myelin protein zero-like 1	-0.956963	7.55181	-4.1613	0.0010402	0.0120869
245386	chrX	3427	Tmem255a	protein-coding	transmembrane protein 255A	2.62969	-1.22869	4.17404	0.0010566	0.0122676
99571	chr3	1523	Fgg	protein-coding	fibrinogen gamma chain	1.75512	3.08439	4.15546	0.00106141	0.0123136
233529	chr7	2557	Kctd14	protein-coding	potassium channel tetramerisation domain containing 14	1.23204	5.72518	4.14752	0.0010696	0.0123986
14221	chr2	2427	Fjx1	protein-coding	four jointed box 1 (Drosophila)	1.70471	4.33199	4.14017	0.00108613	0.01258
75104	chr5	2147	Mmd2	protein-coding	monocyte to macrophage differentiation-associated 2	2.4693	-1.14971	4.15015	0.00108862	0.0125988
213121	chr3	4054	Ankrd35	protein-coding	ankyrin repeat domain 35	-1.55034	1.92807	-4.12973	0.00109505	0.012663
15562	chr18	4657	Htr4	protein-coding	5 hydroxytryptamine (serotonin) receptor 4	2.90256	-1.35777	4.15698	0.00110129	0.0127249
78177	chr2	5093	Ninl	protein-coding	ninein-like	1.10757	4.00989	4.12193	0.00110629	0.0127725
27384	chr13	1232	Akr1c13	protein-coding	aldo-keto reductase family 1, member C13	1.44295	1.69547	4.12007	0.00111073	0.0128095
64378	chr3	3450	Gpr88	protein-coding	G-protein coupled receptor 88	2.40991	-0.680681	4.13536	0.00111128	0.0128095
215493	chr4	3390	A3galt2	protein-coding	alpha 1,3-galactosyltransferase 2 (isoglobotriaosylceramide synthase)	2.12072	0.722086	4.12763	0.00111227	0.0128107
12833	chr10	3976	Col6a1	protein-coding	collagen, type VI, alpha 1	-2.68388	4.61197	-4.14504	0.00111608	0.0128443
234797	chr8	6284	6430548M08Rik	protein-coding	RIKEN cDNA 6430548M08 gene	1.23772	3.01954	4.11361	0.00112101	0.0128907
260299	chr7	2155	Cadm4	protein-coding	cell adhesion molecule 4	0.879093	5.40716	4.11194	0.00112365	0.0129108
30878	chrX	3148	Apln	protein-coding	apelin	-3.56198	3.25774	-4.16316	0.00114237	0.0131153
15442	chr5	3082	Hpse	protein-coding	heparanase	2.02628	-0.339055	4.1058	0.00114768	0.013161
331374	chrX	7158	Dgkk	protein-coding	diacylglycerol kinase kappa	2.48597	-0.728871	4.11663	0.00114854	0.013161
14787	chr15	2286	Rhpn1	protein-coding	rhophilin, Rho GTPase binding protein 1	1.40701	2.31777	4.09783	0.00114986	0.013161
53620	chr6	1648	Vamp5	protein-coding	vesicle-associated membrane protein 5	1.17527	4.44939	4.09725	0.00115	0.013161
108670	chr14	2322	Epsti1	protein-coding	epithelial stromal interaction 1 (breast)	1.6763	1.09629	4.09868	0.00115153	0.013168
69590	chr13	1016	Gpx8	protein-coding	glutathione peroxidase 8 (putative)	1.19955	4.71795	4.09191	0.00115972	0.0132512
16847	chr4	6634	Lepr	protein-coding	leptin receptor	2.26811	-1.34273	4.1024	0.00116359	0.0132729
231147	chr5	4549	Sh3tc1	protein-coding	SH3 domain and tetratricopeptide repeats 1	1.72978	0.153967	4.0924	0.00116394	0.0132729
68797	chr8	1545	Pdgfrl	protein-coding	platelet-derived growth factor receptor-like	-1.33877	5.18503	-4.09341	0.00116439	0.0132729
13636	chr3	1642	Efna1	protein-coding	ephrin A1	-0.935966	5.45918	-4.08589	0.00117053	0.0133323
16523	chr6	2188	Kcnj8	protein-coding	potassium inwardly-rectifying channel, subfamily J, member 8	2.34858	-0.543162	4.09945	0.00117287	0.0133485
215789	chr10	8913	Phactr2	protein-coding	phosphatase and actin regulator 2	1.01832	5.11234	4.08311	0.00117567	0.0133697
17918	chr9	11684	Myo5a	protein-coding	myosin VA	1.24419	3.9508	4.07563	0.00118987	0.0135205
20208	chr7	607	Saa1	protein-coding	serum amyloid A 1	2.62262	4.1614	4.10106	0.00119242	0.0135389
20868	chr11	5073	Stk10	protein-coding	serine/threonine kinase 10	1.02842	3.9314	4.07139	0.00119753	0.0135861
17153	chr2	2778	Mal	protein-coding	myelin and lymphocyte protein, T cell differentiation protein	1.26019	5.36642	4.06865	0.00121017	0.0137188
448987	chr15	4616	Fbxl7	protein-coding	F-box and leucine-rich repeat protein 7	1.47734	2.93245	4.06074	0.00121951	0.013804
245404	chrX	3534	Dcaf12l1	protein-coding	DDB1 and CUL4 associated factor 12-like 1	1.53351	0.668385	4.06102	0.0012196	0.013804
214593	chr2	4554	Duox2	protein-coding	dual oxidase 2	2.02201	0.0115939	4.06574	0.00122231	0.0138238
332131	chr15	3434	Krt78	protein-coding	keratin 78	1.88683	-0.230896	4.05976	0.00122936	0.0138925
328949	chr18	8427	Mcc	protein-coding	mutated in colorectal cancers	1.25277	4.98472	4.05213	0.00124197	0.014024
19662	chr19	1297	Rbp4	protein-coding	retinol binding protein 4, plasma	1.73734	0.493168	4.04759	0.00124923	0.014095
17152	chr13	3565	Mak	protein-coding	male germ cell-associated kinase	2.40773	0.0236514	4.05857	0.00125447	0.0141381
12978	chr18	3875	Csf1r	protein-coding	colony stimulating factor 1 receptor	-2.10963	-0.619663	-4.05081	0.00125502	0.0141381
24050	chr15	4731	Sept3	protein-coding	septin 3	1.98562	-1.46153	4.0468	0.00125808	0.0141615
234353	chr8	11804	Psd3	protein-coding	pleckstrin and Sec7 domain containing 3	1.43004	4.76626	4.04355	0.00125986	0.0141705
207792	chr1	4611	BC034090	protein-coding	cDNA sequence BC034090	1.45606	3.3091	4.03344	0.00127292	0.0143062
11556	chr8	2795	Adrb3	protein-coding	adrenergic receptor, beta 3	2.06147	-1.69648	4.03913	0.0012764	0.0143341
108115	chr2	3087	Slco4a1	protein-coding	solute carrier organic anion transporter family, member 4a1	1.50788	1.26239	4.03104	0.00127832	0.0143445
15361	chr17	2046	Hmga1	protein-coding	high mobility group AT-hook 1	-0.95072	5.15125	-4.02705	0.00128413	0.0143984
14190	chr5	3769	Fgl2	protein-coding	fibrinogen-like protein 2	1.9305	-1.79407	4.03239	0.00128513	0.0143984
18793	chr7	1396	Plaur	protein-coding	plasminogen activator, urokinase receptor	2.24893	3.27613	4.03922	0.00129253	0.0144701
21961	chr1	9966	Tns1	protein-coding	tensin 1	1.66338	5.69234	4.02787	0.00129467	0.0144828
70357	chr11	2736	Kcnip1	protein-coding	Kv channel-interacting protein 1	1.41438	3.61098	4.01598	0.00130812	0.0146219
319314	chr19	1193	A930001C03Rik	ncRNA	RIKEN cDNA A930001C03 gene	1.37577	1.08157	4.01316	0.00131366	0.0146725
14407	chr7	1673	Gabrg3	protein-coding	gamma-aminobutyric acid (GABA) A receptor, subunit gamma 3	2.21696	-2.04782	4.02111	0.00132063	0.0147328
11815	chr16	1862	Apod	protein-coding	apolipoprotein D	-1.74262	9.91713	-4.01591	0.00132112	0.0147328
252838	chr4	2852	Tox	protein-coding	thymocyte selection-associated high mobility group box	2.4867	0.0142088	4.0215	0.00133545	0.0148728
15118	chr8	5912	Has3	protein-coding	hyaluronan synthase 3	-1.42024	2.30148	-4.0028	0.00133573	0.0148728
319446	chr8	1766	Dpep2	protein-coding	dipeptidase 2	2.68659	-0.545046	4.02396	0.00134388	0.0149409
236915	chrX	5012	Arhgef9	protein-coding	CDC42 guanine nucleotide exchange factor (GEF) 9	1.11391	2.62061	3.99829	0.00134392	0.0149409
67389	chr4	1321	Fam132a	protein-coding	family with sequence similarity 132, member A	-0.945901	6.35431	-3.99654	0.00134756	0.0149697
63959	chr17	2473	Slc29a1	protein-coding	solute carrier family 29 (nucleoside transporters), member 1	-0.930152	8.73055	-3.99446	0.001352	0.0150075
19204	chr4	1820	Ptafr	protein-coding	platelet-activating factor receptor	-2.09913	-1.20253	-4.00012	0.00135954	0.0150796
102132	chr8	2121	E230013L22Rik	ncRNA	RIKEN cDNA E230013L22 gene	1.03692	3.13391	3.98071	0.00138179	0.0153146
269642	chr5	6529	Nat8l	protein-coding	N-acetyltransferase 8-like	1.84921	-1.63703	3.98202	0.0013891	0.0153837
68203	chr13	4348	Diras2	protein-coding	DIRAS family, GTP-binding RAS-like 2	1.85354	0.176328	3.98075	0.00139203	0.015399
78611	chr4	2579	Btbd19	ncRNA	BTB (POZ) domain containing 19	-0.96707	4.47294	-3.97577	0.00139262	0.015399
72434	chr7	1629	Lypd3	protein-coding	Ly6/Plaur domain containing 3	-1.15659	4.45633	-3.97455	0.0013955	0.015419
74012	chr3	4197	Rap2b	protein-coding	RAP2B, member of RAS oncogene family	0.971351	5.54631	3.97238	0.00140013	0.0154583
70887	chrX	1382	Dmrtc1a	protein-coding	DMRT-like family C1a	2.13126	-1.03876	3.97898	0.00140761	0.015529
75480	chr2	735	1700003F12Rik	protein-coding	RIKEN cDNA 1700003F12 gene	1.94806	-1.60263	3.97356	0.0014115	0.01556
26874	chr15	5540	Abcd2	protein-coding	ATP-binding cassette, sub-family D (ALD), member 2	1.94306	-1.51181	3.96927	0.00142095	0.0156522
110637	chr9	3488	Grik4	protein-coding	glutamate receptor, ionotropic, kainate 4	2.04676	-1.80751	3.96828	0.00142767	0.0157142
83964	chr9	1970	Jam3	protein-coding	junction adhesion molecule 3	2.63007	-0.396515	3.98136	0.00143415	0.0157735
12257	chr15	856	Tspo	protein-coding	translocator protein	-1.01278	6.75309	-3.94924	0.00145252	0.0159633
12767	chr1	1814	Cxcr4	protein-coding	chemokine (C-X-C motif) receptor 4	-1.29405	5.51355	-3.94228	0.00147747	0.0162251
271305	chr15	3727	Phf21b	protein-coding	PHD finger protein 21B	1.70729	0.734779	3.94059	0.00147935	0.0162334
171286	chr16	3245	Slc12a8	protein-coding	solute carrier family 12 (potassium/chloride transporters), member 8	1.84929	-0.181917	3.94146	0.00148168	0.0162466
54216	chr5	9093	Pcdh7	protein-coding	protocadherin 7	-1.25209	5.31374	-3.93914	0.00148465	0.0162582
433926	chr5	2841	Lrrc8b	protein-coding	leucine rich repeat containing 8 family, member B	1.26832	3.26235	3.93555	0.001485	0.0162582
12069	chrX	902	Bex2	protein-coding	brain expressed X-linked 2	1.70292	-0.0628958	3.92942	0.00150577	0.0164731
104099	chr9	7091	Itga9	protein-coding	integrin alpha 9	1.26464	4.16941	3.91845	0.00152594	0.0166789
320712	chr16	4742	Abi3bp	protein-coding	ABI gene family, member 3 (NESH) binding protein	1.97861	-0.866663	3.92481	0.0015269	0.0166789
18163	chr15	5947	Ctnnd2	protein-coding	catenin (cadherin associated protein), delta 2	1.28794	4.06458	3.91347	0.00153822	0.0167898
12991	chr5	1120	Csn2	protein-coding	casein beta	-3.89981	1.62544	-3.98867	0.00154256	0.0168245
217682	chr12	3527	Plekhd1	protein-coding	pleckstrin homology domain containing, family D (with coiled-coil domains) member 1	1.64903	1.47844	3.91314	0.001544	0.0168273
620807	chr4	540	Mup6	protein-coding	major urinary protein 6	1.77658	-0.0878587	3.91214	0.00155008	0.0168809
320024	chr3	4394	Nceh1	protein-coding	neutral cholesterol ester hydrolase 1	1.31673	2.98647	3.90475	0.00155993	0.0169753
12818	chr15	6448	Col14a1	protein-coding	collagen, type XIV, alpha 1	1.80564	4.37526	3.9088	0.00156796	0.0170498
66058	chr6	1119	Tmem176a	protein-coding	transmembrane protein 176A	0.950994	9.84685	3.8975	0.00157717	0.017137
223780	chr15	1046	Adm2	protein-coding	adrenomedullin 2	-2.9463	3.07462	-3.92164	0.00161658	0.017552
72168	chr16	2657	Aifm3	protein-coding	apoptosis-inducing factor, mitochondrion-associated 3	1.45526	1.54978	3.88244	0.00161785	0.0175525
67477	chr11	3249	Abhd15	protein-coding	abhydrolase domain containing 15	1.85309	-0.212773	3.88554	0.00162026	0.0175655
223693	chr15	3455	Tmem184b	protein-coding	transmembrane protein 184b	0.963206	5.76257	3.87529	0.00163411	0.0177023
12156	chr2	2515	Bmp2	protein-coding	bone morphogenetic protein 2	1.89608	0.833035	3.88009	0.00163627	0.0177123
13384	chr11	2848	Mpp3	protein-coding	membrane protein, palmitoylated 3 (MAGUK p55 subfamily member 3)	2.37925	-0.751002	3.88856	0.00164357	0.017778
56191	chrX	6611	Tro	protein-coding	trophinin	2.06481	-0.119004	3.87974	0.0016457	0.0177877
12424	chr9	686	Cck	protein-coding	cholecystokinin	2.76618	1.11598	3.9022	0.00165028	0.0178237
70358	chr5	1216	Steap1	protein-coding	six transmembrane epithelial antigen of the prostate 1	1.65647	0.77917	3.87067	0.00165261	0.0178355
14013	chr3	5504	Mecom	protein-coding	MDS1 and EVI1 complex locus	1.35276	2.03034	3.8664	0.00165874	0.0178883
329252	chr1	3623	Lgr6	protein-coding	leucine-rich repeat-containing G protein-coupled receptor 6	0.866741	6.0684	3.86217	0.00166872	0.0179824
241447	chr2	3930	Cers6	protein-coding	ceramide synthase 6	1.35211	1.80545	3.86132	0.00167227	0.0180072
241520	chr2	3394	Fam171b	protein-coding	family with sequence similarity 171, member B	2.4386	-1.04489	3.87755	0.00167773	0.0180525
52250	chr6	3804	Reep1	protein-coding	receptor accessory protein 1	1.28437	3.87867	3.85475	0.00168942	0.0181647
64931	chr9	1841	Izumo1r	protein-coding	IZUMO1 receptor, JUNO	1.99621	-0.0239726	3.85926	0.00169685	0.0182311
15951	chr1	2296	Ifi204	protein-coding	interferon activated gene 204	-3.06061	1.38197	-3.88928	0.00171532	0.0184157
18996	chr14	3801	Pou4f1	protein-coding	POU domain, class 4, transcription factor 1	1.7087	0.179357	3.84532	0.0017227	0.0184812
231293	chr5	2713	Cwh43	protein-coding	cell wall biogenesis 43 C-terminal homolog	-1.07804	5.58845	-3.841	0.00172634	0.0185064
637277	chr13	2037	Sycp2l	protein-coding	synaptonemal complex protein 2-like	2.4865	-1.86175	3.86025	0.0017293	0.0185244
17750	chr8	556	Mt2	protein-coding	metallothionein 2	-1.53749	8.98767	-3.84314	0.00173343	0.0185548
15894	chr9	2540	Icam1	protein-coding	intercellular adhesion molecule 1	1.12319	8.06166	3.83363	0.00174693	0.0186854
26381	chr1	5580	Esrrg	protein-coding	estrogen-related receptor gamma	1.30098	4.79588	3.83351	0.00175717	0.018781
217154	chr11	3049	Stac2	protein-coding	SH3 and cysteine rich domain 2	-1.22864	8.19786	-3.83272	0.00175896	0.0187862
329217	chr1	3849	Panct2	ncRNA	pluripotency-associated noncoding transcript 2	2.06695	-1.72248	3.8367	0.00176372	0.0188164
11535	chr7	1381	Adm	protein-coding	adrenomedullin	-2.11546	4.59606	-3.84089	0.00176441	0.0188164
17533	chr2	5318	Mrc1	protein-coding	mannose receptor, C type 1	1.75949	-1.31062	3.82685	0.00177638	0.0189301
13512	chr18	4108	Dsg3	protein-coding	desmoglein 3	-1.68959	4.72103	-3.82518	0.00178808	0.0190406
67941	chr9	464	Rps27l	protein-coding	ribosomal protein S27-like	1.00853	6.58191	3.81677	0.00179468	0.0190969
223920	chr15	2126	Soat2	protein-coding	sterol O-acyltransferase 2	-2.01367	-0.961613	-3.82141	0.00180442	0.0191862
269831	chr6	2490	Tspan12	protein-coding	tetraspanin 12	1.12582	4.60528	3.81213	0.00180824	0.0192128
17057	chr6	1274	Klrb1a	protein-coding	killer cell lectin-like receptor subfamily B member 1A	2.04267	-1.81676	3.81549	0.00182351	0.0193606
212167	chr5	3745	Gsap	protein-coding	gamma-secretase activating protein	1.04228	4.07787	3.79985	0.00184415	0.0195654
56421	chr13	3986	Pfkp	protein-coding	phosphofructokinase, platelet	-1.8606	7.29298	-3.8064	0.00184987	0.0196056
68119	chr8	1616	Cmtm3	protein-coding	CKLF-like MARVEL transmembrane domain containing 3	1.0898	4.31104	3.79767	0.00185067	0.0196056
66811	chr2	1592	Duoxa2	protein-coding	dual oxidase maturation factor 2	2.21878	-1.54204	3.80708	0.00186099	0.0197005
72147	chr2	3336	Zbtb46	protein-coding	zinc finger and BTB domain containing 46	1.57662	1.78182	3.78995	0.00187909	0.0198774
27528	chr18	2513	Nrep	protein-coding	neuronal regeneration related protein	1.1472	3.06799	3.78561	0.00188705	0.019947
73720	chr19	3951	Cst6	protein-coding	cystatin E/M	1.47519	1.50249	3.78598	0.00188892	0.01995
22337	chr15	4354	Vdr	protein-coding	vitamin D receptor	-1.00535	7.87667	-3.78453	0.0018901	0.01995
22239	chr3	3599	Ugt8a	protein-coding	UDP galactosyltransferase 8A	-1.34562	3.13851	-3.77492	0.00192103	0.0202616
75625	chrX	1398	Mageh1	protein-coding	melanoma antigen, family H, 1	1.50939	2.62058	3.77454	0.00192473	0.0202858
665700	chr2	15679	Hmcn2	protein-coding	hemicentin 2	1.0548	3.40506	3.76575	0.0019482	0.0205181
66931	chr17	1878	1700010I14Rik	protein-coding	RIKEN cDNA 1700010I14 gene	1.32376	2.19047	3.76465	0.00195286	0.0205521
105450	chr14	3935	Mmrn2	protein-coding	multimerin 2	1.66651	-0.632778	3.76642	0.00195446	0.0205539
18606	chr15	3398	Enpp2	protein-coding	ectonucleotide pyrophosphatase/phosphodiesterase 2	1.75051	1.79433	3.76012	0.00197767	0.020771
67884	chr10	1696	1810043G02Rik	protein-coding	RIKEN cDNA 1810043G02 gene	-1.07948	5.52863	-3.75635	0.00197798	0.020771
13003	chr13	14689	Vcan	protein-coding	versican	1.68432	5.82576	3.75934	0.00198759	0.0208458
65112	chr2	4531	Pmepa1	protein-coding	prostate transmembrane protein, androgen induced 1	-1.123	8.90272	-3.75324	0.00198801	0.0208458
23853	chr17	2277	Def6	protein-coding	differentially expressed in FDCP 6	0.890396	5.88343	3.75053	0.00199649	0.0209196
11625	chr16	1474	Ahsg	protein-coding	alpha-2-HS-glycoprotein	2.50778	-1.62097	3.76995	0.00200406	0.0209836
24110	chr6	1771	Usp18	protein-coding	ubiquitin specific peptidase 18	2.06969	1.88182	3.75649	0.0020183	0.0211173
21810	chr13	2678	Tgfbi	protein-coding	transforming growth factor, beta induced	-1.52371	3.71785	-3.7463	0.00202489	0.0211709
270672	chrX	4348	Map3k15	protein-coding	mitogen-activated protein kinase kinase kinase 15	1.27062	2.37201	3.73929	0.00203395	0.0212502
74711	chr2	3121	Ttll9	protein-coding	tubulin tyrosine ligase-like family, member 9	2.11007	-1.76844	3.74553	0.00204707	0.0213627
100340	chr4	1925	Smpdl3b	protein-coding	sphingomyelin phosphodiesterase, acid-like 3B	1.84266	2.507	3.7431	0.00204769	0.0213627
74145	chr13	3927	F13a1	protein-coding	coagulation factor XIII, A1 subunit	-1.89119	-1.1158	-3.74033	0.00204925	0.0213635
11624	chr13	4732	Ahrr	protein-coding	aryl-hydrocarbon receptor repressor	2.16581	-1.69309	3.74425	0.00205588	0.0214094
12583	chr18	1530	Cdo1	protein-coding	cysteine dioxygenase 1, cytosolic	1.82963	2.81294	3.74019	0.00205662	0.0214094
108075	chr7	5595	Ltbp4	protein-coding	latent transforming growth factor beta binding protein 4	-1.13522	5.76938	-3.73277	0.002065	0.021481
78317	chr19	4959	Ccdc88b	protein-coding	coiled-coil domain containing 88B	1.54521	0.556419	3.72211	0.0020957	0.0217846
14605	chrX	2489	Tsc22d3	protein-coding	TSC22 domain family, member 3	-1.14529	8.45143	-3.71951	0.00209936	0.021807
380712	chr11	1141	Tlcd2	protein-coding	TLC domain containing 2	-1.27487	3.33856	-3.7148	0.00211613	0.0219653
236285	chrX	3920	Lancl3	protein-coding	LanC lantibiotic synthetase component C-like 3 (bacterial)	1.96612	0.579027	3.72032	0.00212169	0.0220055
230806	chr4	4761	Aim1l	protein-coding	absent in melanoma 1-like	-1.21975	4.67848	-3.71405	0.00212306	0.0220055
78303	chr11	620	Hist3h2ba	protein-coding	histone cluster 3, H2ba	1.84682	-1.20839	3.71074	0.00214732	0.022241
232174	chr6	4849	Cyp26b1	protein-coding	cytochrome P450, family 26, subfamily b, polypeptide 1	-1.84884	5.34518	-3.71234	0.00215255	0.0222603
57429	chr8	1160	Sult5a1	protein-coding	sulfotransferase family 5A, member 1	1.75206	1.57483	3.70758	0.00215335	0.0222603
243084	chr5	3408	Tmprss11e	protein-coding	transmembrane protease, serine 11e	-1.76784	1.79237	-3.70766	0.00215382	0.0222603
13136	chr1	2527	Cd55	protein-coding	CD55 molecule, decay accelerating factor for complement	1.14208	4.72567	3.70058	0.00216466	0.0223563
66198	chr3	1251	Them5	protein-coding	thioesterase superfamily member 5	2.80719	0.321381	3.73405	0.00217326	0.0224289
12020	chr5	1437	Nkx3-2	protein-coding	NK3 homeobox 2	2.35025	-2.04649	3.71356	0.00217927	0.0224749
53897	chr11	2043	Gal3st1	protein-coding	galactose-3-O-sulfotransferase 1	1.51674	0.645456	3.69495	0.00218921	0.0225613
227696	chr2	1467	Phyhd1	protein-coding	phytanoyl-CoA dioxygenase domain containing 1	-1.13324	5.48659	-3.69194	0.00219997	0.022656
244864	chr9	1786	Layn	protein-coding	layilin	-1.52532	4.04892	-3.68856	0.00222299	0.0228632
18008	chr3	6126	Nes	protein-coding	nestin	1.45714	5.24046	3.68802	0.00222328	0.0228632
232714	chr6	6488	Mgam	protein-coding	maltase-glucoamylase	-2.15859	1.61587	-3.69752	0.00222875	0.0229031
18755	chr12	3301	Prkch	protein-coding	protein kinase C, eta	0.997147	5.3563	3.6799	0.00223817	0.0229836
12151	chr2	3594	Bmi1	protein-coding	Bmi1 polycomb ring finger oncogene	0.964078	6.04675	3.67464	0.0022573	0.0231635
18242	chr7	2155	Oat	protein-coding	ornithine aminotransferase	0.936153	7.48792	3.67221	0.00226621	0.0232384
69698	chr2	2766	Slc52a3	protein-coding	solute carrier protein family 52, member 3	1.62848	2.05494	3.66575	0.00229916	0.0235595
67622	chr11	1725	Mxra7	protein-coding	matrix-remodelling associated 7	1.05925	3.15837	3.66225	0.00230325	0.0235845
12495	chr19	4197	Entpd1	protein-coding	ectonucleoside triphosphate diphosphohydrolase 1	1.36725	3.63613	3.65973	0.00231484	0.0236744
16535	chr7	3029	Kcnq1	protein-coding	potassium voltage-gated channel, subfamily Q, member 1	-1.47843	5.13816	-3.66313	0.00231531	0.0236744
70726	chr9	1564	Angptl6	protein-coding	angiopoietin-like 6	-1.66916	0.729761	-3.66098	0.00231875	0.0236928
19159	chr5	4289	Cyth3	protein-coding	cytohesin 3	0.926876	4.72791	3.65617	0.00232601	0.02375
13506	chr18	4416	Dsc2	protein-coding	desmocollin 2	0.901556	6.09245	3.65508	0.00233013	0.0237753
19267	chr7	5411	Ptpre	protein-coding	protein tyrosine phosphatase, receptor type, E	0.825634	5.07728	3.65291	0.00233833	0.023842
15945	chr5	1101	Cxcl10	protein-coding	chemokine (C-X-C motif) ligand 10	2.56308	1.30315	3.67581	0.00235621	0.0240073
19679	chr5	6620	Pitpnm2	protein-coding	phosphatidylinositol transfer protein, membrane-associated 2	1.62392	5.13338	3.65064	0.00236745	0.0241047
170706	chr1	1017	Tmem37	protein-coding	transmembrane protein 37	1.66991	1.83756	3.64749	0.00237026	0.0241127
108105	chr16	4872	B3gnt5	protein-coding	UDP-GlcNAc:betaGal beta-1,3-N-acetylglucosaminyltransferase 5	1.77366	-1.9801	3.64852	0.00237158	0.0241127
75209	chr13	4252	Sv2c	protein-coding	synaptic vesicle glycoprotein 2c	2.34308	-1.54513	3.65747	0.00238776	0.0242601
360213	chr3	3202	Trim46	protein-coding	tripartite motif-containing 46	-1.10616	4.42609	-3.63563	0.0024052	0.0244201
68957	chr3	1670	Paqr6	protein-coding	progestin and adipoQ receptor family member VI	-1.60093	4.94142	-3.63833	0.00241435	0.0244957
68810	chr3	2566	Nexn	protein-coding	nexilin	1.42571	3.28532	3.63246	0.0024209	0.0245449
19651	chr8	4888	Rbl2	protein-coding	retinoblastoma-like 2	-0.839393	6.54844	-3.62773	0.00243608	0.0246814
72535	chr4	2302	Aldh1b1	protein-coding	aldehyde dehydrogenase 1 family, member B1	1.42134	0.626074	3.62677	0.00244335	0.0247376
329065	chr19	3072	Scd4	protein-coding	stearoyl-coenzyme A desaturase 4	-1.5374	0.953228	-3.62635	0.0024481	0.0247683
218232	chr13	4311	Ptpdc1	protein-coding	protein tyrosine phosphatase domain containing 1	1.14602	3.4843	3.61381	0.00249232	0.025198
22268	chr16	1769	Upk1b	protein-coding	uroplakin 1B	1.93157	2.61961	3.62204	0.00249927	0.0252505
242122	chr3	2622	Vtcn1	protein-coding	V-set domain containing T cell activation inhibitor 1	1.18895	5.74525	3.61334	0.002506	0.0252932
319996	chr2	4367	Casc4	protein-coding	cancer susceptibility candidate 4	0.941963	5.6706	3.61011	0.00250701	0.0252932
233549	chr7	1772	Mogat2	protein-coding	monoacylglycerol O-acyltransferase 2	2.06795	-1.49875	3.61914	0.00251147	0.0253204
16869	chr11	2750	Lhx1	protein-coding	LIM homeobox protein 1	2.35236	-1.71387	3.62564	0.00251697	0.0253581
53603	chr18	1333	Tslp	protein-coding	thymic stromal lymphopoietin	1.72091	0.350172	3.60717	0.00253405	0.0255124
74574	chr18	3219	Lvrn	protein-coding	laeverin	2.14292	0.178347	3.6115	0.00255092	0.0256643
333050	chr5	6143	Ksr2	protein-coding	kinase suppressor of ras 2	1.95454	-1.48796	3.59722	0.00259256	0.026065
633285	chr3	1789	Rbm46	protein-coding	RNA binding motif protein 46	1.67635	0.839776	3.58515	0.00262447	0.0263674
26879	chr3	1901	B3galnt1	protein-coding	UDP-GalNAc:betaGlcNAc beta 1,3-galactosaminyltransferase, polypeptide 1	1.80898	-1.68455	3.57189	0.00269047	0.0270116
59095	chr9	1792	Fxyd6	protein-coding	FXYD domain-containing ion transport regulator 6	-1.42341	3.95499	-3.5678	0.00270241	0.0271126
22754	chrX	5749	Zfp92	protein-coding	zinc finger protein 92	2.05562	-1.43555	3.5689	0.00272598	0.0273201
56520	chr17	863	Nme4	protein-coding	NME/NM23 nucleoside diphosphate kinase 4	1.20735	1.97823	3.55855	0.00272794	0.0273201
18526	chr3	11797	Pcdh10	protein-coding	protocadherin 10	2.14952	-0.096433	3.57065	0.00272879	0.0273201
68458	chr7	531	Ppp1r14a	protein-coding	protein phosphatase 1, regulatory (inhibitor) subunit 14A	1.79925	0.486299	3.5595	0.00274499	0.0274633
13214	chr8	916	Defb1	protein-coding	defensin beta 1	1.39614	2.5576	3.55284	0.00275628	0.027557
628900	chr12	2193	Serpina3i	protein-coding	serine (or cysteine) peptidase inhibitor, clade A, member 3I	1.25369	1.8726	3.55171	0.00275907	0.0275658
14608	chr9	2252	Gpr83	protein-coding	G protein-coupled receptor 83	2.32426	-1.13803	3.56725	0.00276699	0.0276258
58187	chr14	1446	Cldn10	protein-coding	claudin 10	1.63116	5.47812	3.55447	0.00276976	0.0276343
14102	chr19	1801	Fas	protein-coding	Fas (TNF receptor superfamily member 6)	0.988114	4.08218	3.54212	0.00280149	0.0279314
11639	chr4	5162	Ak4	protein-coding	adenylate kinase 4	-1.95189	5.3639	-3.54641	0.00283068	0.0281963
12426	chr7	2483	Cckbr	protein-coding	cholecystokinin B receptor	1.948	-2.27371	3.54329	0.00283197	0.0281963
270190	chr9	4667	Ephb1	protein-coding	Eph receptor B1	1.31426	2.58695	3.53121	0.00285407	0.0283967
14128	chr8	2358	Fcer2a	protein-coding	Fc receptor, IgE, low affinity II, alpha polypeptide	1.90819	0.15517	3.53617	0.00286149	0.0284509
110789	chr13	19328	Adgrv1	protein-coding	adhesion G protein-coupled receptor V1	1.86591	0.755348	3.53476	0.00286427	0.0284589
407790	chr10	962	Ndufa4l2	protein-coding	NADH dehydrogenase (ubiquinone) 1 alpha subcomplex, 4-like 2	-5.10432	4.79031	-3.6565	0.00286901	0.0284796
19332	chr8	722	Rab20	protein-coding	RAB20, member RAS oncogene family	0.825062	4.95939	3.52725	0.00287051	0.0284796
11607	chr13	2284	Agtr1a	protein-coding	angiotensin II receptor, type 1a	2.64533	1.43753	3.55849	0.00287229	0.0284796
71096	chr1	4193	Sntg1	protein-coding	syntrophin, gamma 1	2.44035	-1.75693	3.54793	0.00287448	0.0284817
21375	chr2	3977	Tbr1	protein-coding	T-box brain gene 1	2.00445	-1.14671	3.53215	0.00289024	0.0286158
99543	chr3	1736	Olfml3	protein-coding	olfactomedin-like 3	1.93086	0.817884	3.53018	0.00289199	0.0286158
57752	chr7	9537	Tacc2	protein-coding	transforming, acidic coiled-coil containing protein 2	1.21225	4.98756	3.51855	0.00292544	0.0289269
320051	chr9	9601	Exph5	protein-coding	exophilin 5	1.29054	2.49563	3.51268	0.00294179	0.0290686
58178	chr19	8088	Sorcs1	protein-coding	sortilin-related VPS10 domain containing receptor 1	2.35505	-0.811886	3.52736	0.00296027	0.0292311
20259	chr12	2999	Scin	protein-coding	scinderin	-1.05155	4.56508	-3.50645	0.00297027	0.0293
112407	chr12	2676	Egln3	protein-coding	egl-9 family hypoxia-inducible factor 3	-2.24922	9.47317	-3.52461	0.00297132	0.0293
396184	chr19	5872	Flrt1	protein-coding	fibronectin leucine rich transmembrane protein 1	1.47853	0.85212	3.50161	0.00300028	0.0295654
76563	chr10	1970	Qrsl1	protein-coding	glutaminyl-tRNA synthase (glutamine-hydrolyzing)-like 1	1.29546	2.82051	3.5001	0.00300323	0.0295742
50528	chr16	3161	Tmprss2	protein-coding	transmembrane protease, serine 2	1.00935	6.82045	3.4992	0.00300576	0.0295789
268935	chr17	2982	Scube3	protein-coding	signal peptide, CUB domain, EGF-like 3	-1.2663	5.79972	-3.50011	0.00301578	0.0296572
11484	chr11	1534	Aspa	protein-coding	aspartoacylase	1.58004	0.767324	3.49741	0.00302537	0.0297313
67182	chr4	1129	Pdzk1ip1	protein-coding	PDZK1 interacting protein 1	-1.39342	6.05434	-3.49595	0.00303885	0.0298433
110326	chr4	2785	Tas1r1	protein-coding	taste receptor, type 1, member 1	-1.28444	1.49221	-3.4889	0.00305879	0.0300187
239691	chr16	1372	AU021092	protein-coding	expressed sequence AU021092	-2.04221	4.01284	-3.49719	0.00308004	0.0302066
22142	chr15	1591	Tuba1a	protein-coding	tubulin, alpha 1A	1.18822	4.35476	3.47996	0.00310299	0.030411
12613	chr2	2039	Cel	protein-coding	carboxyl ester lipase	1.53497	2.78716	3.47708	0.00312613	0.030617
320277	chr15	2995	Spef2	protein-coding	sperm flagellar 2	2.30196	-1.61975	3.49103	0.00313525	0.0306854
20680	chr14	3266	Sox7	protein-coding	SRY (sex determining region Y)-box 7	1.63736	1.38592	3.47571	0.00313865	0.0306978
18300	chr14	1251	Oit1	protein-coding	oncoprotein induced transcript 1	2.03812	-0.666574	3.47939	0.00315745	0.0308607
75691	chr4	3552	Anks6	protein-coding	ankyrin repeat and sterile alpha motif domain containing 6	1.1667	2.38564	3.46458	0.00318232	0.0310827
14734	chrX	2269	Gpc3	protein-coding	glypican 3	1.74592	3.26875	3.46815	0.00319948	0.0312291
20271	chr9	8547	Scn5a	protein-coding	sodium channel, voltage-gated, type V, alpha	1.7719	3.87819	3.46313	0.00322829	0.0314889
18546	chr16	637	Pcp4	protein-coding	Purkinje cell protein 4	3.25486	2.02224	3.50776	0.00325597	0.0317374
68588	chr15	1164	Cthrc1	protein-coding	collagen triple helix repeat containing 1	1.72442	1.10916	3.4525	0.00326735	0.0318128
212998	chr16	2192	BC016579	protein-coding	cDNA sequence, BC016579	2.39226	0.0352295	3.47165	0.00326812	0.0318128
69137	chr9	1988	Vstm5	protein-coding	V-set and transmembrane domain containing 5	-2.17036	1.68021	-3.46125	0.003287	0.0319749
73571	chr5	1449	1700096K18Rik	ncRNA	RIKEN cDNA 1700096K18 gene	-1.20611	2.23192	-3.44453	0.00328946	0.0319773
380912	chr14	4229	Zfp395	protein-coding	zinc finger protein 395	-1.2099	7.94268	-3.44458	0.00330298	0.032087
14667	chr11	4257	Gm2a	protein-coding	GM2 ganglioside activator protein	-1.20503	6.09516	-3.44194	0.00331731	0.0322045
23882	chr13	1081	Gadd45g	protein-coding	growth arrest and DNA-damage-inducible 45 gamma	1.1369	6.21678	3.43473	0.00335638	0.0325618
214931	chr17	3499	Fbxl16	protein-coding	F-box and leucine-rich repeat protein 16	2.01809	0.0208984	3.4402	0.00336647	0.0326377
320560	chr6	9833	Dennd5b	protein-coding	DENN/MADD domain containing 5B	1.28763	2.31355	3.42955	0.00337286	0.0326777
21877	chr11	1369	Tk1	protein-coding	thymidine kinase 1	-1.19592	3.74421	-3.42773	0.00338177	0.032742
109904	chrX	3614	Mcf2	protein-coding	mcf.2 transforming sequence	-1.82127	-1.20368	-3.42963	0.00340229	0.0329185
77862	chr9	963	Thyn1	protein-coding	thymocyte nuclear protein 1	1.02611	3.36148	3.42281	0.00340838	0.0329553
22145	chr1	2053	Tuba4a	protein-coding	tubulin, alpha 4A	-0.893525	7.10787	-3.42126	0.00341702	0.0330045
16939	chr3	1779	Lor	protein-coding	loricrin	1.30172	1.50616	3.42153	0.00341805	0.0330045
14783	chr11	5158	Grb10	protein-coding	growth factor receptor bound protein 10	1.0542	4.91091	3.41947	0.0034273	0.0330716
56226	chr4	3144	Espn	protein-coding	espin	-1.6972	5.52833	-3.42351	0.00343986	0.0331579
65256	chr12	2690	Asb2	protein-coding	ankyrin repeat and SOCS box-containing 2	2.12804	0.441448	3.42989	0.00344085	0.0331579
67880	chr11	918	Dcxr	protein-coding	dicarbonyl L-xylulose reductase	0.944494	6.52398	3.41598	0.00344692	0.0331863
215999	chr10	2872	Mcu	protein-coding	mitochondrial calcium uniporter	0.925018	3.97605	3.41572	0.00344841	0.0331863
244757	chr9	3686	Glb1l2	protein-coding	galactosidase, beta 1-like 2	1.18531	2.25799	3.41529	0.00345177	0.0331965
230822	chr4	2151	Ncmap	protein-coding	noncompact myelin associated protein	1.30127	1.84933	3.41133	0.00347604	0.0333819
268567	chr12	3961	Tmem229b	protein-coding	transmembrane protein 229B	0.960364	5.33278	3.41061	0.00347759	0.0333819
13521	chr18	3863	Slc26a2	protein-coding	solute carrier family 26 (sulfate transporter), member 2	-0.882204	5.61471	-3.41053	0.00347801	0.0333819
98932	chr2	1083	Myl9	protein-coding	myosin, light polypeptide 9, regulatory	1.45963	7.15027	3.41205	0.00349094	0.0334837
16828	chr7	1930	Ldha	protein-coding	lactate dehydrogenase A	-1.25915	9.7837	-3.40922	0.00350173	0.0335649
14433	chr6	1232	Gapdh	protein-coding	glyceraldehyde-3-phosphate dehydrogenase	-1.00305	3.74548	-3.40268	0.00352349	0.0337509
21929	chr10	4595	Tnfaip3	protein-coding	tumor necrosis factor, alpha-induced protein 3	1.20145	7.41936	3.39952	0.00355738	0.0340529
22253	chr3	9296	Unc5c	protein-coding	unc-5 netrin receptor C	1.45529	0.51119	3.39755	0.00356075	0.0340625
94045	chr11	2288	P2rx5	protein-coding	purinergic receptor P2X, ligand-gated ion channel, 5	1.42265	1.11854	3.39611	0.00356799	0.0341092
55963	chr11	3926	Slc1a4	protein-coding	solute carrier family 1 (glutamate/neutral amino acid transporter), member 4	-1.07422	6.38807	-3.39709	0.0035708	0.0341133
56320	chr13	3047	Dbn1	protein-coding	drebrin 1	0.985084	5.8353	3.39309	0.00357974	0.0341761
68891	chr7	2714	Cd177	protein-coding	CD177 antigen	2.36203	-0.0739526	3.41061	0.00361138	0.0344553
70099	chr3	4082	Smc4	protein-coding	structural maintenance of chromosomes 4	-0.850616	5.71632	-3.38727	0.00361428	0.0344601
13838	chr1	6328	Epha4	protein-coding	Eph receptor A4	1.79978	4.19174	3.38885	0.00365282	0.0347947
18451	chr10	4043	P4ha1	protein-coding	procollagen-proline, 2-oxoglutarate 4-dioxygenase (proline 4-hydroxylase), alpha 1 polypeptide	-1.3068	7.00666	-3.38354	0.00365421	0.0347947
21838	chr9	1735	Thy1	protein-coding	thymus cell antigen 1, theta	2.53576	-0.585594	3.40915	0.00365765	0.0348045
72400	chr14	1351	Pinx1	protein-coding	PIN2/TERF1 interacting, telomerase inhibitor 1	0.991248	2.74597	3.37921	0.00366284	0.0348308
14999	chr17	1284	H2-DMb1	protein-coding	histocompatibility 2, class II, locus Mb1	1.13545	3.4441	3.37733	0.00367475	0.034921
234378	chr8	3069	Klhl26	protein-coding	kelch-like 26	0.801815	5.70186	3.37244	0.00370397	0.0351586
19395	chr19	2193	Rasgrp2	protein-coding	RAS, guanyl releasing protein 2	2.16744	-1.43972	3.38664	0.00370463	0.0351586
12834	chr10	3729	Col6a2	protein-coding	collagen, type VI, alpha 2	-2.17434	3.81051	-3.38361	0.00374028	0.0354735
667742	chr18	10724	Piezo2	protein-coding	piezo-type mechanosensitive ion channel component 2	2.24341	2.56377	3.37808	0.0037882	0.0359043
71093	chr6	2355	Atoh8	protein-coding	atonal bHLH transcription factor 8	2.0052	-1.30401	3.36805	0.00379341	0.03593
12176	chr7	1756	Bnip3	protein-coding	BCL2/adenovirus E1B interacting protein 3	-2.27309	6.08823	-3.37689	0.0038017	0.0359849
65963	chr6	2049	Tmem176b	protein-coding	transmembrane protein 176B	0.920866	10.6714	3.35574	0.0038078	0.036019
83561	chr19	5443	Tdrd1	protein-coding	tudor domain containing 1	1.70711	-1.70778	3.353	0.00385118	0.0363853
72549	chr14	1670	Reep4	protein-coding	receptor accessory protein 4	-1.05657	5.63055	-3.34888	0.00385158	0.0363853
15213	chr3	2205	Hey1	protein-coding	hairy/enhancer-of-split related with YRPW motif 1	-1.18452	8.19804	-3.34999	0.00386048	0.0364415
545893	chr6	1123	Mansc4	protein-coding	MANSC domain containing 4	1.8609	-0.653715	3.35394	0.00386259	0.0364415
70846	chr12	1475	Ttc6	protein-coding	tetratricopeptide repeat domain 6	1.49683	1.53925	3.34822	0.00386597	0.0364495
15007	chr17	1473	H2-Q10	protein-coding	histocompatibility 2, Q region locus 10	1.32616	1.52356	3.34629	0.00387155	0.0364782
12238	chr2	881	Commd3	protein-coding	COMM domain containing 3	0.775789	6.59656	3.34233	0.00389333	0.0366594
219148	chr14	4235	Fam167a	protein-coding	family with sequence similarity 167, member A	-1.36785	5.14001	-3.3425	0.00391253	0.0368161
338368	chr15	2745	Fam109b	protein-coding	family with sequence similarity 109, member B	-1.57189	0.740304	-3.34025	0.00392216	0.0368827
238076	chr12	3059	Kcns3	protein-coding	potassium voltage-gated channel, delayed-rectifier, subfamily S, member 3	2.09996	-0.133622	3.34989	0.00392634	0.0368978
17173	chr7	1612	Ascl2	protein-coding	achaete-scute family bHLH transcription factor 2	2.1208	-1.20266	3.34659	0.00395193	0.0371141
245050	chr9	3723	Fam198a	protein-coding	family with sequence similarity 198, member A	1.8478	-0.596826	3.33923	0.00395665	0.0371342
98711	chr1	2295	Rdh10	protein-coding	retinol dehydrogenase 10 (all-trans)	1.20088	5.89538	3.33387	0.00396508	0.037189
214112	chr11	3295	Nipal4	protein-coding	NIPA-like domain containing 4	1.69167	1.81399	3.33233	0.00398424	0.0373444
68655	chr17	5846	Fndc1	protein-coding	fibronectin type III domain containing 1	-1.44886	8.64956	-3.32671	0.00401959	0.0376513
14735	chrX	2325	Gpc4	protein-coding	glypican 4	0.823837	6.26769	3.32137	0.004031	0.0377336
69134	chr14	367	Fam25c	protein-coding	family with sequence similarity 25, member C	3.13946	0.0347202	3.37477	0.00403867	0.0377809
69862	chr9	2302	1810064F22Rik	ncRNA	RIKEN cDNA 1810064F22 gene	1.63745	0.391036	3.32178	0.00404968	0.0378593
18584	chr7	2683	Pde8a	protein-coding	phosphodiesterase 8A	1.47811	0.743532	3.3128	0.00409914	0.0382968
56177	chr2	3428	Olfm1	protein-coding	olfactomedin 1	1.82919	2.65917	3.31927	0.00410406	0.0383179
225341	chr18	1688	Lims2	protein-coding	LIM and senescent cell antigen like domains 2	1.54685	0.934202	3.30769	0.00413846	0.038614
74002	chr18	4605	Psd2	protein-coding	pleckstrin and Sec7 domain containing 2	1.32188	2.35833	3.30234	0.00416442	0.0388311
231633	chr5	2084	Tmem119	protein-coding	transmembrane protein 119	1.94907	-1.80156	3.30932	0.00417449	0.0388997
212073	chr12	5532	Syne3	protein-coding	spectrin repeat containing, nuclear envelope family member 3	1.29027	1.8905	3.29938	0.00418408	0.0389639
16528	chr19	1735	Kcnk4	protein-coding	potassium channel, subfamily K, member 4	-1.36476	0.763818	-3.29816	0.00419487	0.0390391
226565	chr1	1870	Fmo6	protein-coding	flavin containing monooxygenase 6	2.17686	-1.80969	3.3103	0.00421102	0.0391642
98660	chr1	6227	Atp1a2	protein-coding	ATPase, Na+/K+ transporting, alpha 2 polypeptide	1.61098	5.23197	3.29941	0.00421716	0.0391959
13685	chr8	981	Eif4ebp1	protein-coding	eukaryotic translation initiation factor 4E binding protein 1	-1.03647	5.82783	-3.28859	0.00425674	0.0395382
76220	chr2	4292	6530402F18Rik	ncRNA	RIKEN cDNA 6530402F18 gene	1.42484	3.55934	3.2898	0.00427229	0.0396571
67844	chr10	2054	Rab32	protein-coding	RAB32, member RAS oncogene family	1.26374	3.8438	3.28586	0.00427888	0.0396927
67800	chr7	2251	Dgat2	protein-coding	diacylglycerol O-acyltransferase 2	1.21904	4.62043	3.28747	0.00428235	0.0396993
105853	chr15	2775	Mal2	protein-coding	mal, T cell differentiation protein 2	0.857236	5.90807	3.27881	0.00432626	0.0400805
106042	chr15	4085	Prickle1	protein-coding	prickle planar cell polarity protein 1	1.13051	4.52873	3.27102	0.00438346	0.0405844
71338	chr16	1084	Tprg	protein-coding	transformation related protein 63 regulated	1.98914	-1.33161	3.27934	0.0043964	0.0406613
76686	chr7	3300	Clip3	protein-coding	CAP-GLY domain containing linker protein 3	1.58166	2.65678	3.27389	0.00439742	0.0406613
67557	chr9	2308	Larp6	protein-coding	La ribonucleoprotein domain family, member 6	1.28836	0.238537	3.264	0.00443769	0.0409884
110606	chr12	2560	Fntb	protein-coding	farnesyltransferase, CAAX box, beta	-0.954056	6.33092	-3.26343	0.00443849	0.0409884
13717	chr5	3781	Eln	protein-coding	elastin	1.54134	4.13635	3.26656	0.00444809	0.0410507
19124	chr2	1504	Procr	protein-coding	protein C receptor, endothelial	1.81217	0.84167	3.2642	0.00447915	0.0413109
72125	chr14	2718	Amer2	protein-coding	APC membrane recruitment 2	2.28156	-1.72142	3.27089	0.00452474	0.0417046
83490	chr19	2615	Pik3ap1	protein-coding	phosphoinositide-3-kinase adaptor protein 1	0.807122	6.81609	3.24962	0.0045416	0.0418333
70762	chr3	4199	Dclk2	protein-coding	doublecortin-like kinase 2	1.49941	2.69321	3.24898	0.00456008	0.0419767
272636	chr9	4491	Esyt3	protein-coding	extended synaptotagmin-like protein 3	-0.814683	7.6326	-3.24617	0.00456779	0.0420207
18417	chr3	1872	Cldn11	protein-coding	claudin 11	-1.99133	-0.313893	-3.25482	0.00458128	0.0421179
18378	chr7	2089	Omp	protein-coding	olfactory marker protein	1.51909	0.352325	3.24406	0.00459911	0.0422548
80986	chr8	2601	Ckap2	protein-coding	cytoskeleton associated protein 2	1.51456	3.17818	3.24453	0.00461219	0.042348
232875	chr7	3626	Zscan18	protein-coding	zinc finger and SCAN domain containing 18	1.40928	2.0772	3.23884	0.00463241	0.0425066
216350	chr10	1522	Tspan8	protein-coding	tetraspanin 8	-1.15595	6.62143	-3.22964	0.00471357	0.0432237
68955	chr5	7476	Srrm4	protein-coding	serine/arginine repetitive matrix 4	1.74751	2.19862	3.2323	0.00473261	0.0433707
192212	chr2	4266	Prom2	protein-coding	prominin 2	0.916639	6.35837	3.22045	0.00476786	0.0436659
16772	chr17	9518	Lama1	protein-coding	laminin, alpha 1	2.00227	5.04634	3.23098	0.00478857	0.0438277
14180	chr14	4139	Fgf9	protein-coding	fibroblast growth factor 9	2.38784	-0.780018	3.239	0.00481053	0.0440007
235604	chr9	3031	Camkv	protein-coding	CaM kinase-like vesicle-associated	1.59122	0.733465	3.21248	0.00485481	0.0443776
237847	chr11	3308	Rtn4rl1	protein-coding	reticulon 4 receptor-like 1	1.75307	0.683759	3.21152	0.00488292	0.0445806
20349	chr5	6861	Sema3e	protein-coding	sema domain, immunoglobulin domain (Ig), short basic domain, secreted, (semaphorin) 3E	1.24366	2.65789	3.20647	0.00488322	0.0445806
11674	chr7	1824	Aldoa	protein-coding	aldolase A, fructose-bisphosphate	-1.46369	10.7414	-3.20836	0.00489509	0.0446607
104681	chr11	4509	Slc16a6	protein-coding	solute carrier family 16 (monocarboxylic acid transporters), member 6	1.3641	1.23871	3.20423	0.0049056	0.0447283
66610	chr11	4075	Abi3	protein-coding	ABI gene family, member 3	1.80533	-0.54957	3.20918	0.00491036	0.0447433
235047	chr9	2107	Zfp809	protein-coding	zinc finger protein 809	0.837907	5.53461	3.20193	0.00491749	0.04478
242022	chr3	12348	Frem2	protein-coding	Fras1 related extracellular matrix protein 2	1.68474	4.97035	3.20771	0.00492242	0.0447965
13479	chr8	2243	Dpep1	protein-coding	dipeptidase 1 (renal)	2.60999	0.849646	3.23372	0.00493798	0.0449097
56072	chr19	2755	Lgals12	protein-coding	lectin, galactose binding, soluble 12	1.5197	0.993859	3.19953	0.0049544	0.0450306
14560	chr14	2512	Gdf10	protein-coding	growth differentiation factor 10	1.79487	-1.91596	3.20253	0.00496372	0.0450869
242316	chr4	3532	Gdf6	protein-coding	growth differentiation factor 6	1.90326	-1.86521	3.20436	0.00496809	0.0450981
18858	chr11	1801	Pmp22	protein-coding	peripheral myelin protein 22	0.899963	4.75351	3.19334	0.00498851	0.045255
78668	chr6	1353	E130112N10Rik	ncRNA	RIKEN cDNA E130112N10 gene	-1.70749	1.54777	-3.1969	0.00499738	0.0453068
407788	chr17	1969	BC051142	protein-coding	cDNA sequence BC051142	1.71871	-0.92027	3.19497	0.00501514	0.0454392
319448	chr14	6136	Fndc3a	protein-coding	fibronectin type III domain containing 3A	-0.783221	7.30038	-3.18711	0.00504065	0.0456417
66748	chr2	1749	Erich2	protein-coding	glutamate rich 2	1.71148	0.325266	3.19013	0.005055	0.0457428
17760	chr7	6115	Map6	protein-coding	microtubule-associated protein 6	1.03752	3.71694	3.1843	0.00506466	0.0458015
217356	chr11	2908	Tmc8	protein-coding	transmembrane channel-like gene family 8	-1.21572	3.0284	-3.18395	0.00506974	0.0458186
381272	chr1	767	A630095N17Rik	protein-coding	RIKEN cDNA A630095N17 gene	-1.88119	-0.954506	-3.19023	0.00508304	0.04591
66727	chr19	1044	Hrasls5	protein-coding	HRAS-like suppressor family, member 5	1.72302	-1.47052	3.18632	0.0050891	0.0459359
103080	chr10	2654	Sept10	protein-coding	septin 10	1.11067	3.46668	3.1803	0.00509919	0.0459981
12654	chr1	1689	Chil1	protein-coding	chitinase-like 1	-1.15758	13.1774	-3.17703	0.00512763	0.0462258
407831	chr17	1779	Tmem204	protein-coding	transmembrane protein 204	1.71401	-0.811186	3.17597	0.00517687	0.0466404
105445	chr14	8881	Dock9	protein-coding	dedicator of cytokinesis 9	-0.902138	7.59079	-3.16923	0.00519355	0.0467615
16007	chr3	2028	Cyr61	protein-coding	cysteine rich protein 61	1.15465	10.5332	3.16832	0.00520285	0.0468159
381073	chr17	606	Npw	protein-coding	neuropeptide W	1.72088	-1.73857	3.17003	0.00522976	0.0470286
73673	chr9	883	Rec114	protein-coding	REC114 meiotic recombination protein	1.34516	1.25567	3.16476	0.00523937	0.0470857
14262	chr1	2010	Fmo3	protein-coding	flavin containing monooxygenase 3	1.94771	-1.32781	3.17241	0.00525202	0.0471699
18950	chr14	2941	Pnp	protein-coding	purine-nucleoside phosphorylase	-0.894614	6.16438	-3.16098	0.00526572	0.0472634
209645	chr2	3837	Bend7	protein-coding	BEN domain containing 7	1.01215	3.23877	3.15914	0.00528214	0.0473813
100040049	chr7	935	1810010D01Rik	ncRNA	RIKEN cDNA 1810010D01 gene	2.67905	0.77854	3.19381	0.00530963	0.0475982
18822	chr4	3252	Plod1	protein-coding	procollagen-lysine, 2-oxoglutarate 5-dioxygenase 1	-1.32746	6.43445	-3.1581	0.00531565	0.0476226
72961	chr7	2940	Slc17a7	protein-coding	solute carrier family 17 (sodium-dependent inorganic phosphate cotransporter), member 7	1.52624	1.44517	3.156	0.00532959	0.0477177
74257	chr13	1556	Tspan17	protein-coding	tetraspanin 17	0.850091	5.30036	3.14418	0.00541578	0.0484593
72401	chr2	2924	Slc43a1	protein-coding	solute carrier family 43, member 1	2.03516	-1.02048	3.15409	0.00543847	0.0486321
106572	chr17	3476	Rab31	protein-coding	RAB31, member RAS oncogene family	1.04404	4.95056	3.13683	0.00548324	0.049002
15446	chr8	1719	Hpgd	protein-coding	hydroxyprostaglandin dehydrogenase 15 (NAD)	1.34225	2.72737	3.13643	0.00549373	0.0490653
74253	chr6	2282	Klrg2	protein-coding	killer cell lectin-like receptor subfamily G, member 2	1.45067	2.44091	3.13565	0.00550786	0.049161
19128	chr16	3270	Pros1	protein-coding	protein S (alpha)	0.988396	7.08775	3.13308	0.00551752	0.0491906
12494	chr5	2995	Cd38	protein-coding	CD38 antigen	1.28069	2.78918	3.13325	0.00552051	0.0491906
72685	chr4	5596	Dnajc6	protein-coding	DnaJ heat shock protein family (Hsp40) member C6	1.24772	3.12931	3.13303	0.00552143	0.0491906
70673	chr4	8608	Prdm16	protein-coding	PR domain containing 16	1.32053	2.67832	3.13049	0.00554768	0.0493939
19207	chr4	3549	Ptch2	protein-coding	patched 2	1.07211	2.19154	3.12714	0.00557306	0.0495892
58182	chr6	4056	Prokr1	protein-coding	prokineticin receptor 1	1.66121	-1.58241	3.13068	0.00557775	0.0496002
226527	chr1	1289	BC026585	protein-coding	cDNA sequence BC026585	1.0759	3.24438	3.1253	0.00559031	0.0496813
622473	chrX	679	Ripply1	protein-coding	ripply transcriptional repressor 1	2.26481	0.0514297	3.14463	0.00561572	0.0498519
213783	chr10	7415	Plekhg1	protein-coding	pleckstrin homology domain containing, family G (with RhoGef domain) member 1	-0.907496	5.73871	-3.12226	0.00561827	0.0498519
64292	chr2	3647	Ptges	protein-coding	prostaglandin E synthase	-1.22316	8.13266	-3.12441	0.00561989	0.0498519
