# Supplementary material for: Canonical PRC2 function is essential for mammary gland development and affects chromatin compaction in mammary organoids
Source: PLoS Biol. 2018 Aug 6;16(8):e2004986. doi: 10.1371/journal.pbio.2004986 (PMC6095611; doi:10.1371/journal.pbio.2004986)
Supplement: S3 Data — Columns A–D describe the location of the genomic window, E describes FDR, F the closest gene and its strand in G, H gene ID, I gene description, J Seqmonk element type, K window position relative to gene, L distance to gene, M–R, log2 RPKM for each experimental condition, S basal-derived organoid Wt average, T basal-derived KO average, and U the difference between the basal-derived KO and Wt. ATAC-seq, assay for transposase-accessible chromatin using sequencing; FDR, false discovery rate; KO, knockout; RPKM, reads per kilobase per million mapped reads; Suz12, Suppressor of Zeste 12 protein homolog; Wt, wild-type. (XLSX) [file pbio.2004986.s010.xlsx]

## Sheet: ATAC-seq
Window	Chromosome	Start	End	FDR	Feature	Gene_Strand	ID	Description	Type	Orientation	Distance	Basal KO-1.bam	Basal WT-1.bam	Basal KO-2.bam	Basal WT-2.bam.	Basal KO-3.bam	Basal WT-3.bam	Ba_Wt_Avg	Ba_KO_Avg	Ba_KOvWt
Chr13:116309701-116309850	13	116309701	116309850	2.8e-45	Isl1	NEG	ENSMUSG00000042258	ISL1 transcription factor, LIM/homeodomain [Source:MGI Symbol;Acc:MGI:101791]	gene	downstream	13	1.51015	-0.957584	1.61321	-1.00868	1.49098	-1.27985	-1.08204	1.53811	2.62015
Chr9:87731251-87731400	9	87731251	87731400	6.6716e-41	Tbx18	NEG	ENSMUSG00000032419	T-box18 [Source:MGI Symbol;Acc:MGI:1923615]	gene	overlapping	0	0.963659	-4.48115	0.800293	-2.21032	0.802922	-2.94281	-3.21143	0.855625	4.06705
Chr2:105675451-105675600	2	105675451	105675600	1.33113e-36	Pax6	POS	ENSMUSG00000027168	paired box gene 6 [Source:MGI Symbol;Acc:MGI:97490]	gene	overlapping	0	1.47062	-1.15922	1.4612	-1.07281	1.29596	-0.72042	-0.984151	1.40926	2.39341
Chr2:105675301-105675450	2	105675301	105675450	2.60851e-32	Pax6	POS	ENSMUSG00000027168	paired box gene 6 [Source:MGI Symbol;Acc:MGI:97490]	gene	overlapping	0	1.62262	-0.896184	1.42373	-0.578049	1.35182	-0.527775	-0.667336	1.46606	2.13339
Chr12:49383751-49383900	12	49383751	49383900	1.83811e-29	Foxg1	POS	ENSMUSG00000020950	forkhead box G1 [Source:MGI Symbol;Acc:MGI:1347464]	gene	overlapping	0	1.40223	-1.89618	1.73039	-1.28432	1.81622	-1.72042	-1.63364	1.64961	3.28325
Chr11:44617051-44617200	11	44617051	44617200	1.07382e-27	Ebf1	POS	ENSMUSG00000057098	early B cell factor 1 [Source:MGI Symbol;Acc:MGI:95275]	gene	downstream	117	0.94455	-2.15922	1.39819	-3.53225	1.36996	-3.20585	-2.96577	1.23757	4.20334
Chr6:49218001-49218150	6	49218001	49218150	3.2112e-27	Igf2bp3	NEG	ENSMUSG00000029814	insulin-like growth factor 2 mRNA binding protein 3 [Source:MGI Symbol;Acc:MGI:1890359]	gene	downstream	3047	1.01951	-2.67379	0.819658	-2.53225	0.571597	-1.82734	-2.34446	0.803589	3.14805
Chr12:49385251-49385400	12	49385251	49385400	2.57395e-25	Foxg1	POS	ENSMUSG00000020950	forkhead box G1 [Source:MGI Symbol;Acc:MGI:1347464]	gene	overlapping	0	0.573712	-2.15922	0.699364	-1.94728	0.691891	-2.35785	-2.15478	0.654989	2.80977
Chr3:129213901-129214050	3	129213901	129214050	2.95134e-24	Pitx2	POS	ENSMUSG00000028023	paired-like homeodomain transcription factor 2 [Source:MGI Symbol;Acc:MGI:109340]	gene	overlapping	0	1.31564	-1.39368	1.27734	-0.444782	1.23786	-0.483381	-0.773949	1.27695	2.0509
Chr4:109977901-109978050	4	109977901	109978050	2.9872e-24	Dmrta2	POS	ENSMUSG00000047143	doublesex and mab-3 related transcription factor like family A2 [Source:MGI Symbol;Acc:MGI:2653629]	gene	downstream	3	1.17516	-1.48115	1.24905	-0.625355	1.11412	-0.669794	-0.925432	1.17945	2.10488
Chr12:49383601-49383750	12	49383601	49383750	7.2485e-24	Foxg1	POS	ENSMUSG00000020950	forkhead box G1 [Source:MGI Symbol;Acc:MGI:1347464]	gene	overlapping	0	0.760125	-1.48115	0.760764	-1.83181	0.829395	-1.82734	-1.71343	0.783428	2.49686
Chr1:78197101-78197250	1	78197101	78197250	7.65278e-24	Pax3	NEG	ENSMUSG00000004872	paired box gene 3 [Source:MGI Symbol;Acc:MGI:97487]	gene	overlapping	0	0.470619	-2.67379	0.31876	-2.72489	0.507466	-2.72042	-2.70637	0.432282	3.13865
Chr5:98167501-98167650	5	98167501	98167650	1.92393e-23	Prdm8	POS	ENSMUSG00000035456	PR domain containing 8 [Source:MGI Symbol;Acc:MGI:1924880]	gene	downstream	13219	0.963659	-1.15922	1.14543	-1.07281	0.978772	-1.13546	-1.1225	1.02929	2.15178
Chr12:49383901-49384050	12	49383901	49384050	2.10802e-23	Foxg1	POS	ENSMUSG00000020950	forkhead box G1 [Source:MGI Symbol;Acc:MGI:1347464]	gene	overlapping	0	1.22353	-2.89618	1.31876	-1.21032	1.45743	-1.62088	-1.90913	1.33324	3.24237
Chr1:42695551-42695700	1	42695551	42695700	3.72254e-22	Gm20646	POS	ENSMUSG00000093436	predicted gene 20646 [Source:MGI Symbol;Acc:MGI:5313093]	gene	overlapping	0	0.497091	-3.15922	0.263265	-2.53225	0.539888	-2.20585	-2.63244	0.433414	3.06585
Chr13:116309851-116310000	13	116309851	116310000	3.76913e-22	Isl1	NEG	ENSMUSG00000042258	ISL1 transcription factor, LIM/homeodomain [Source:MGI Symbol;Acc:MGI:101791]	gene	downstream	163	0.94455	-1.78071	0.740586	-1.62535	0.507466	-1.82734	-1.74447	0.730868	2.47533
ChrX:58030351-58030500	X	58030351	58030500	9.41784e-22	Zic3	POS	ENSMUSG00000067860	zinc finger protein of the cerebellum 3 [Source:MGI Symbol;Acc:MGI:106676]	gene	overlapping	0	0.715731	-2.31122	0.760764	-1.53225	0.748475	-1.27985	-1.70777	0.741657	2.44943
Chr17:85688251-85688400	17	85688251	85688400	6.10496e-21	Six2	NEG	ENSMUSG00000024134	sine oculis-related homeobox 2 homolog (Drosophila) [Source:MGI Symbol;Acc:MGI:102778]	gene	overlapping	0	0.78182	-1.31122	0.678302	-2.53225	0.539888	-1.72042	-1.85463	0.66667	2.5213
Chr13:116309551-116309700	13	116309551	116309700	3.38737e-20	Isl1	NEG	ENSMUSG00000042258	ISL1 transcription factor, LIM/homeodomain [Source:MGI Symbol;Acc:MGI:101791]	gene	overlapping	0	0.905556	-1.67379	1.24905	-1.53225	0.802922	-2.20585	-1.80396	0.985843	2.7898
Chr5:98167351-98167500	5	98167351	98167500	4.66761e-20	Prdm8	POS	ENSMUSG00000035456	PR domain containing 8 [Source:MGI Symbol;Acc:MGI:1924880]	gene	downstream	13369	0.803194	-1.39368	1.05027	-0.888389	0.906016	-1.44031	-1.24079	0.919827	2.16062
Chr11:44617201-44617350	11	44617201	44617350	5.98186e-20	Ebf1	POS	ENSMUSG00000057098	early B cell factor 1 [Source:MGI Symbol;Acc:MGI:95275]	gene	overlapping	0	0.715731	-2.31122	1.06657	-3.94728	1.27685	-2.35785	-2.87212	1.01972	3.89184
Chr5:147270001-147270150	5	147270001	147270150	8.09063e-18	2210019I11Rik	NEG	ENSMUSG00000092570	RIKEN cDNA 2210019I11 gene [Source:MGI Symbol;Acc:MGI:1917397]	gene	overlapping	0	0.0732832	-2.31122	0.0502709	-3.53225	0.177318	-3.52778	-3.12375	0.100291	3.22404
Chr16:44890951-44891100	16	44890951	44891100	2.18012e-17	Cd200r2	POS	ENSMUSG00000090176	Cd200 receptor 2 [Source:MGI Symbol;Acc:MGI:3042847]	gene	overlapping	0	0.388157	-4.48115	0.114401	-2.07281	0.333437	-2.20585	-2.91994	0.278665	3.1986
Chr18:64339801-64339950	18	64339801	64339950	4.93437e-17	Onecut2	POS	ENSMUSG00000045991	one cut domain, family member 2 [Source:MGI Symbol;Acc:MGI:1891408]	gene	downstream	414	0.548621	-1.89618	0.800293	-1.53225	0.748475	-1.13546	-1.5213	0.69913	2.22043
Chr6:6862801-6862950	6	6862801	6862950	5.09259e-17	Dlx6as1	NEG	ENSMUSG00000090063	Dlx6 antisense RNA 1 [Source:MGI Symbol;Acc:MGI:2443217]	gene	overlapping	0	0.760125	-1.57426	0.521577	-1.07281	0.72046	-1.94281	-1.52996	0.667387	2.19735
Chr11:22001551-22001700	11	22001551	22001700	5.6156e-17	Otx1	NEG	ENSMUSG00000005917	orthodenticle homolog 1 (Drosophila) [Source:MGI Symbol;Acc:MGI:97450]	gene	overlapping	0	1.09077	-0.780706	0.965879	-0.36232	1.0704	-1.13546	-0.759495	1.04235	1.80185
Chr17:85688401-85688550	17	85688401	85688550	1.82394e-16	Six2	NEG	ENSMUSG00000024134	sine oculis-related homeobox 2 homolog (Drosophila) [Source:MGI Symbol;Acc:MGI:102778]	gene	downstream	127	0.497091	-2.15922	0.291279	-2.72489	0.21796	-1.72042	-2.20151	0.335443	2.53695
Chr15:102920701-102920850	15	102920701	102920850	6.53438e-16	Hoxc13	POS	ENSMUSG00000001655	homeobox C13 [Source:MGI Symbol;Acc:MGI:99560]	gene	downstream	253	0.207584	-2.31122	0.0826924	-3.53225	-0.197078	-3.20585	-3.01644	0.0310663	3.0475
Chr12:56695801-56695950	12	56695801	56695950	1.70445e-15	Pax9	POS	ENSMUSG00000001497	paired box gene 9 [Source:MGI Symbol;Acc:MGI:97493]	gene	overlapping	0	0.622622	-2.48115	0.740586	-1.62535	0.369963	-1.35785	-1.82145	0.577724	2.39917
Chr5:98167651-98167800	5	98167651	98167800	2.54718e-15	Prdm8	POS	ENSMUSG00000035456	PR domain containing 8 [Source:MGI Symbol;Acc:MGI:1924880]	gene	downstream	13069	0.622622	-1.39368	0.740586	-1.00868	0.691891	-1.44031	-1.28089	0.685033	1.96593
Chr4:89688151-89688300	4	89688151	89688300	3.13443e-15	Dmrta1	POS	ENSMUSG00000043753	doublesex and mab-3 related transcription factor like family A1 [Source:MGI Symbol;Acc:MGI:2653627]	gene	overlapping	0	0.693011	-2.31122	0.49773	-1.13993	0.602624	-1.27985	-1.577	0.597788	2.17479
Chr9:24774451-24774600	9	24774451	24774600	3.28719e-15	Tbx20	NEG	ENSMUSG00000031965	T-box 20 [Source:MGI Symbol;Acc:MGI:1888496]	gene	downstream	148	-0.114344	-2.89618	0.175802	-2.21032	0.0924289	-3.52778	-2.87809	0.0512956	2.92939
Chr3:82876351-82876500	3	82876351	82876500	4.72261e-15	Rbm46	NEG	ENSMUSG00000033882	RNA binding motif protein 46 [Source:MGI Symbol;Acc:MGI:3645057]	gene	overlapping	0	1.05558	-0.896184	0.876242	-0.888389	0.930678	-0.527775	-0.770783	0.954167	1.72495
Chr3:129199801-129199950	3	129199801	129199950	5.95986e-15	Pitx2	POS	ENSMUSG00000028023	paired-like homeodomain transcription factor 2 [Source:MGI Symbol;Acc:MGI:109340]	gene	overlapping	0	0.388157	-1.89618	0.613207	-1.36232	0.440352	-1.82734	-1.69528	0.480572	2.17585
Chr3:129213601-129213750	3	129213601	129213750	8.61338e-15	Pitx2	POS	ENSMUSG00000028023	paired-like homeodomain transcription factor 2 [Source:MGI Symbol;Acc:MGI:109340]	gene	overlapping	0	0.523086	-2.89618	0.857626	-1.53225	0.691891	-1.62088	-2.01644	0.690868	2.70731
Chr19:25672201-25672350	19	25672201	25672350	1.24224e-14	Dmrt2	POS	ENSMUSG00000048138	doublesex and mab-3 related transcription factor 2 [Source:MGI Symbol;Acc:MGI:1330307]	gene	downstream	70	0.803194	-2.67379	0.398194	-1.83181	0.85539	-1.62088	-2.04216	0.685593	2.72775
Chr15:102920851-102921000	15	102920851	102921000	5.44209e-14	Hoxc13	POS	ENSMUSG00000001655	homeobox C13 [Source:MGI Symbol;Acc:MGI:99560]	gene	downstream	103	-0.330072	-3.15922	-0.0872326	-2.53225	-0.14461	-5.52778	-3.73975	-0.187305	3.55244
Chr13:81640951-81641100	13	81640951	81641100	1.10269e-13	Gpr98	NEG	ENSMUSG00000069170	G protein-coupled receptor 98 [Source:MGI Symbol;Acc:MGI:1274784]	gene	downstream	7797	0.824256	-1.02171	0.678302	-1.21032	0.602624	-1.06834	-1.10013	0.701727	1.80185
Chr9:91365901-91366050	9	91365901	91366050	1.13382e-13	Zic4	POS	ENSMUSG00000036972	zinc finger protein of the cerebellum 4 [Source:MGI Symbol;Acc:MGI:107201]	gene	overlapping	0	0.00113343	-2.15922	0.0502709	-3.53225	-0.0450746	-2.52778	-2.73975	0.00210992	2.74186
Chr11:22002001-22002150	11	22002001	22002150	1.39342e-13	Otx1	NEG	ENSMUSG00000005917	orthodenticle homolog 1 (Drosophila) [Source:MGI Symbol;Acc:MGI:97450]	gene	overlapping	0	0.803194	-1.31122	0.398194	-1.62535	0.440352	-1.52778	-1.48812	0.547247	2.03536
Chr12:56677651-56677800	12	56677651	56677800	1.78325e-13	Gm15524	POS	ENSMUSG00000089894	predicted gene 15524 [Source:MGI Symbol;Acc:MGI:3782971]	gene	downstream	12118	0.239293	-2.31122	0.205549	-2.36232	-0.0450746	-2.06834	-2.24729	0.133256	2.38055
Chr5:101665501-101665650	5	101665501	101665650	2.39301e-13	Nkx6-1	NEG	ENSMUSG00000035187	NK6 homeobox 1 [Source:MGI Symbol;Acc:MGI:1206039]	gene	downstream	275	0.693011	-1.78071	0.590839	-1.13993	0.802922	-0.827335	-1.24932	0.695591	1.94491
Chr12:49385401-49385550	12	49385401	49385550	2.39301e-13	Foxg1	POS	ENSMUSG00000020950	forkhead box G1 [Source:MGI Symbol;Acc:MGI:1347464]	gene	overlapping	0	0.359587	-2.31122	0.613207	-2.72489	0.00223111	-2.20585	-2.41399	0.325009	2.73899
Chr12:49385101-49385250	12	49385101	49385250	2.42362e-13	Foxg1	POS	ENSMUSG00000020950	forkhead box G1 [Source:MGI Symbol;Acc:MGI:1347464]	gene	overlapping	0	0.141996	-2.02171	0.0171041	-2.72489	0.295962	-2.20585	-2.31748	0.151687	2.46917
Chr12:118836901-118837050	12	118836901	118837050	2.68528e-13	Sp8	POS	ENSMUSG00000048562	trans-acting transcription factor 8 [Source:MGI Symbol;Acc:MGI:2443471]	gene	downstream	9279	0.646469	-1.39368	0.423729	-1.44478	0.295962	-1.82734	-1.55527	0.455387	2.01065
Chr12:118836751-118836900	12	118836751	118836900	3.19999e-13	Sp8	POS	ENSMUSG00000048562	trans-acting transcription factor 8 [Source:MGI Symbol;Acc:MGI:2443471]	gene	downstream	9429	0.443652	-1.78071	0.473482	-1.83181	0.21796	-1.52778	-1.71343	0.378365	2.09179
Chr12:49383301-49383450	12	49383301	49383450	4.59706e-13	Foxg1	POS	ENSMUSG00000020950	forkhead box G1 [Source:MGI Symbol;Acc:MGI:1347464]	gene	overlapping	0	-0.0363413	-2.67379	0.263265	-2.21032	-0.0939842	-2.72042	-2.53484	0.0443131	2.57916
Chr6:49217851-49218000	6	49217851	49218000	5.20622e-13	Igf2bp3	NEG	ENSMUSG00000029814	insulin-like growth factor 2 mRNA binding protein 3 [Source:MGI Symbol;Acc:MGI:1890359]	gene	downstream	2897	0.388157	-1.48115	0.0826924	-2.53225	0.21796	-2.35785	-2.12375	0.229603	2.35335
Chr8:54724501-54724650	8	54724501	54724650	1.0179e-12	Wdr17	NEG	ENSMUSG00000039375	WD repeat domain 17 [Source:MGI Symbol;Acc:MGI:1924662]	gene	overlapping	0	0.669928	-2.02171	0.345727	-1.94728	0.662745	-1.13546	-1.70148	0.559466	2.26095
Chr1:158356201-158356350	1	158356201	158356350	1.07743e-12	Fam5b	NEG	ENSMUSG00000004031	family with sequence similarity 5, member B [Source:MGI Symbol;Acc:MGI:2443333]	gene	overlapping	0	1.142	-0.52695	1.06657	-0.284318	0.880925	-0.573579	-0.461615	1.02983	1.49145
Chr1:63273151-63273300	1	63273151	63273300	1.11855e-12	AL669947.1	NEG	ENSMUSG00000092705	No description	gene	overlapping	0	0.300694	-1.39368	0.0826924	-2.53225	0.295962	-2.72042	-2.21545	0.226449	2.4419
Chr3:129199651-129199800	3	129199651	129199800	1.26444e-12	Pitx2	POS	ENSMUSG00000028023	paired-like homeodomain transcription factor 2 [Source:MGI Symbol;Acc:MGI:109340]	gene	downstream	78	0.330441	-2.15922	0.291279	-1.94728	-0.14461	-2.52778	-2.21143	0.159037	2.37046
Chr17:50574451-50574600	17	50574451	50574600	2.7829e-12	Plcl2	POS	ENSMUSG00000038910	phospholipase C-like 2 [Source:MGI Symbol;Acc:MGI:1352756]	gene	overlapping	0	0.0376593	-2.48115	-0.279878	-2.36232	-0.0450746	-3.52778	-2.79041	-0.0957643	2.69465
Chr9:24774151-24774300	9	24774151	24774300	4.59171e-12	Tbx20	NEG	ENSMUSG00000031965	T-box 20 [Source:MGI Symbol;Acc:MGI:1888496]	gene	overlapping	0	0.141996	-2.15922	0.291279	-2.07281	-0.0450746	-2.06834	-2.10013	0.1294	2.22953
Chr13:83729701-83729850	13	83729701	83729850	7.55494e-12	C130071C03Rik	POS	ENSMUSG00000050334	RIKEN cDNA C130071C03 gene [Source:MGI Symbol;Acc:MGI:2443574]	gene	overlapping	0	0.573712	-2.02171	0.263265	-1.21032	0.333437	-1.72042	-1.65082	0.390138	2.04096
Chr13:36736201-36736350	13	36736201	36736350	9.26003e-12	Nrn1	NEG	ENSMUSG00000039114	neuritin 1 [Source:MGI Symbol;Acc:MGI:1915654]	gene	downstream	1724	0.00113343	-3.48115	0.205549	-2.07281	-0.197078	-2.35785	-2.63727	0.00320163	2.64047
Chr12:118836601-118836750	12	118836601	118836750	1.0633e-11	Sp8	POS	ENSMUSG00000048562	trans-acting transcription factor 8 [Source:MGI Symbol;Acc:MGI:2443471]	gene	downstream	9579	-0.0363413	-3.48115	-0.239236	-2.94728	-0.367003	-2.52778	-2.9854	-0.214193	2.77121
Chr10:50894401-50894550	10	50894401	50894550	1.35822e-11	Sim1	POS	ENSMUSG00000019913	single-minded homolog 1 (Drosophila) [Source:MGI Symbol;Acc:MGI:98306]	gene	downstream	1101	0.175163	-2.89618	0.678302	-1.83181	0.440352	-2.06834	-2.26544	0.431272	2.69672
Chr12:49384051-49384200	12	49384051	49384200	1.45916e-11	Foxg1	POS	ENSMUSG00000020950	forkhead box G1 [Source:MGI Symbol;Acc:MGI:1347464]	gene	overlapping	0	0.239293	-3.15922	0.291279	-1.53225	0.00223111	-2.06834	-2.25327	0.177601	2.43087
Chr10:50894251-50894400	10	50894251	50894400	1.52962e-11	Sim1	POS	ENSMUSG00000019913	single-minded homolog 1 (Drosophila) [Source:MGI Symbol;Acc:MGI:98306]	gene	downstream	1251	0.108049	-2.67379	0.175802	-2.07281	0.0480348	-1.72042	-2.15568	0.110628	2.2663
Chr6:23248351-23248500	6	23248351	23248500	2.26774e-11	Fezf1	NEG	ENSMUSG00000029697	Fez family zinc finger 1 [Source:MGI Symbol;Acc:MGI:1920441]	gene	downstream	87	0.239293	-2.89618	0.0171041	-2.07281	-0.251526	-2.35785	-2.44228	0.00162391	2.44391
Chr5:103211251-103211400	5	103211251	103211400	2.31798e-11	Mapk10	NEG	ENSMUSG00000046709	mitogen-activated protein kinase 10 [Source:MGI Symbol;Acc:MGI:1346863]	gene	overlapping	0	-0.114344	-2.89618	0.0502709	-2.36232	-0.197078	-2.35785	-2.53878	-0.0870502	2.45173
Chr9:24774301-24774450	9	24774301	24774450	2.31798e-11	Tbx20	NEG	ENSMUSG00000031965	T-box 20 [Source:MGI Symbol;Acc:MGI:1888496]	gene	overlapping	0	0.300694	-1.89618	1.03378	-2.72489	1.02531	-2.35785	-2.32631	0.786597	3.11291
Chr12:49391551-49391700	12	49391551	49391700	2.31798e-11	3110039M20Rik	POS	ENSMUSG00000089922	RIKEN cDNA 3110039M20 gene [Source:MGI Symbol;Acc:MGI:1914543]	gene	overlapping	0	0.330441	-1.23322	0.44882	-1.83181	0.295962	-1.72042	-1.59515	0.358408	1.95356
Chr2:74691751-74691900	2	74691751	74691900	3.32234e-11	Gm20440	POS	ENSMUSG00000092315	predicted gene 20440 [Source:MGI Symbol;Acc:MGI:5141905]	gene	overlapping	0	0.693011	-3.15922	0.44882	-2.36232	-0.197078	-3.52778	-3.01644	0.314918	3.33136
Chr13:116310001-116310150	13	116310001	116310150	3.49413e-11	Isl1	NEG	ENSMUSG00000042258	ISL1 transcription factor, LIM/homeodomain [Source:MGI Symbol;Acc:MGI:101791]	gene	downstream	313	0.207584	-2.48115	0.0502709	-1.83181	0.00223111	-2.06834	-2.1271	0.0866954	2.21379
Chr18:64339951-64340100	18	64339951	64340100	4.06117e-11	Onecut2	POS	ENSMUSG00000045991	one cut domain, family member 2 [Source:MGI Symbol;Acc:MGI:1891408]	gene	downstream	264	0.905556	-1.89618	1.13	-1.36232	0.829395	-0.72042	-1.32631	0.954983	2.28129
Chr13:51569401-51569550	13	51569401	51569550	6.0162e-11	Shc3	NEG	ENSMUSG00000021448	src homology 2 domain-containing transforming protein C3 [Source:MGI Symbol;Acc:MGI:106179]	gene	downstream	2317	0.715731	-1.31122	0.398194	-1.62535	0.257488	-1.27985	-1.40547	0.457138	1.86261
Chr12:56677951-56678100	12	56677951	56678100	6.37107e-11	Gm15524	POS	ENSMUSG00000089894	predicted gene 15524 [Source:MGI Symbol;Acc:MGI:3782971]	gene	downstream	11818	0.622622	-1.08883	0.473482	-0.831805	0.748475	-1.52778	-1.14947	0.61486	1.76433
Chr4:95134051-95134200	4	95134051	95134200	6.44461e-11	BC042782	POS	ENSMUSG00000087366	cDNA sequence BC042782 [Source:MGI Symbol;Acc:MGI:2652837]	gene	overlapping	0	-0.239875	-3.15922	-0.0872326	-4.53224	-0.704038	-3.20585	-3.63244	-0.343715	3.28872
Chr4:145000051-145000200	4	145000051	145000200	7.69547e-11	Vps13d	NEG	ENSMUSG00000020220	vacuolar protein sorting 13 D (yeast) [Source:MGI Symbol;Acc:MGI:2448530]	gene	overlapping	0	1.07328	-0.673791	0.838767	-0.578049	0.632997	-1.06834	-0.773395	0.848349	1.62174
Chr10:103028551-103028700	10	103028551	103028700	8.14097e-11	Alx1	NEG	ENSMUSG00000036602	ALX homeobox 1 [Source:MGI Symbol;Acc:MGI:104621]	gene	overlapping	0	0.239293	-1.78071	0.473482	-1.94728	0.775955	-1.72042	-1.81614	0.496244	2.31238
Chr8:54724351-54724500	8	54724351	54724500	9.31656e-11	Wdr17	NEG	ENSMUSG00000039375	WD repeat domain 17 [Source:MGI Symbol;Acc:MGI:1924662]	gene	overlapping	0	0.622622	-1.48115	0.568119	-1.83181	0.829395	-0.827335	-1.3801	0.673379	2.05347
Chr10:50894701-50894850	10	50894701	50894850	9.81877e-11	Sim1	POS	ENSMUSG00000019913	single-minded homolog 1 (Drosophila) [Source:MGI Symbol;Acc:MGI:98306]	gene	downstream	801	0.359587	-1.89618	0.145428	-1.44478	0.135498	-2.06834	-1.8031	0.213504	2.01661
Chr12:104247751-104247900	12	104247751	104247900	1.15422e-10	Serpina3g	POS	ENSMUSG00000041481	serine (or cysteine) peptidase inhibitor, clade A, member 3G [Source:MGI Symbol;Acc:MGI:105046]	gene	upstream	5812	0.388157	-1.48115	0.568119	-1.21032	0.405587	-1.27985	-1.32377	0.453954	1.77772
Chr1:184732651-184732800	1	184732651	184732800	1.15563e-10	Hlx	NEG	ENSMUSG00000039377	H2.0-like homeobox [Source:MGI Symbol;Acc:MGI:96109]	gene	downstream	32	0.598374	-1.78071	0.175802	-1.62535	0.748475	-2.20585	-1.87064	0.50755	2.37819
Chr12:30373201-30373350	12	30373201	30373350	1.18925e-10	Sntg2	NEG	ENSMUSG00000020672	syntrophin, gamma 2 [Source:MGI Symbol;Acc:MGI:1919541]	gene	overlapping	0	0.715731	-0.623165	0.780664	-1.36232	0.775955	-0.527775	-0.837753	0.75745	1.5952
Chr17:50574301-50574450	17	50574301	50574450	1.44106e-10	Plcl2	POS	ENSMUSG00000038910	phospholipase C-like 2 [Source:MGI Symbol;Acc:MGI:1352756]	gene	overlapping	0	0.207584	-3.48115	-0.239236	-2.36232	-0.197078	-2.35785	-2.73377	-0.076243	2.65753
Chr3:129214051-129214200	3	129214051	129214200	1.58175e-10	Pitx2	POS	ENSMUSG00000028023	paired-like homeodomain transcription factor 2 [Source:MGI Symbol;Acc:MGI:109340]	gene	overlapping	0	0.416171	-2.48115	0.372199	-1.44478	0.135498	-1.27985	-1.73526	0.307956	2.04321
Chr9:53356651-53356800	9	53356651	53356800	1.98157e-10	Exph5	POS	ENSMUSG00000034584	exophilin 5 [Source:MGI Symbol;Acc:MGI:2443248]	gene	overlapping	0	1.03766	-0.351863	0.699364	-0.947283	0.906016	-0.573579	-0.624242	0.881013	1.50525
Chr16:44891101-44891250	16	44891101	44891250	2.09278e-10	Cd200r2	POS	ENSMUSG00000090176	Cd200 receptor 2 [Source:MGI Symbol;Acc:MGI:3042847]	gene	overlapping	0	-0.330072	-3.15922	-0.0516087	-2.53225	-0.308109	-2.72042	-2.80396	-0.22993	2.57403
Chr11:66168451-66168600	11	66168451	66168600	2.75598e-10	Dnahc9	NEG	ENSMUSG00000056752	dynein, axonemal, heavy chain 9 [Source:MGI Symbol;Acc:MGI:1289279]	gene	overlapping	0	0.646469	-1.31122	0.473482	-1.36232	0.369963	-0.942813	-1.20545	0.496638	1.70209
Chr7:131187151-131187300	7	131187151	131187300	3.06604e-10	Fgfr2	NEG	ENSMUSG00000030849	fibroblast growth factor receptor 2 [Source:MGI Symbol;Acc:MGI:95523]	gene	overlapping	0	0.00113343	-3.15922	0.0171041	-2.36232	-0.492534	-2.72042	-2.74732	-0.158099	2.58922
Chr5:35388451-35388600	5	35388451	35388600	3.1517e-10	E130018O15Rik	NEG	ENSMUSG00000055944	RIKEN cDNA E130018O15 gene [Source:MGI Symbol;Acc:MGI:3045238]	gene	overlapping	0	0.00113343	-2.67379	0.0826924	-2.72489	-0.559648	-3.94281	-3.11383	-0.158607	2.95522
Chr12:49383451-49383600	12	49383451	49383600	3.15834e-10	Foxg1	POS	ENSMUSG00000020950	forkhead box G1 [Source:MGI Symbol;Acc:MGI:1347464]	gene	overlapping	0	0.330441	-1.67379	0.345727	-2.21032	-0.14461	-1.94281	-1.94231	0.177186	2.11949
Chr15:35296051-35296200	15	35296051	35296200	3.2495e-10	Osr2	POS	ENSMUSG00000022330	odd-skipped related 2 (Drosophila) [Source:MGI Symbol;Acc:MGI:1930813]	gene	overlapping	0	0.470619	-1.23322	0.291279	-2.21032	0.257488	-1.20585	-1.54979	0.339795	1.88959
Chr16:73295851-73296000	16	73295851	73296000	3.29115e-10	U1	NEG	ENSMUSG00000064830	U1 spliceosomal RNA [Source:RFAM;Acc:RF00003]	gene	upstream	126793	-0.426288	0.961797	-0.949729	1.06767	-0.197078	0.847264	0.95891	-0.524365	-1.48327
Chr6:66478351-66478500	6	66478351	66478500	3.68987e-10	Mad2l1	POS	ENSMUSG00000029910	MAD2 mitotic arrest deficient-like 1 (yeast) [Source:MGI Symbol;Acc:MGI:1860374]	gene	downstream	56890	-0.330072	-3.89618	-0.409161	-2.94728	-0.704038	-3.52778	-3.45708	-0.48109	2.97599
Chr12:33957301-33957450	12	33957301	33957450	4.23551e-10	Twist1	POS	ENSMUSG00000035799	twist homolog 1 (Drosophila) [Source:MGI Symbol;Acc:MGI:98872]	gene	downstream	221	-0.699306	-3.48115	-0.321698	-5.53224	-0.704038	-3.20585	-4.07308	-0.575014	3.49807
Chr17:85688101-85688250	17	85688101	85688250	4.95843e-10	Six2	NEG	ENSMUSG00000024134	sine oculis-related homeobox 2 homolog (Drosophila) [Source:MGI Symbol;Acc:MGI:102778]	gene	overlapping	0	0.523086	-1.15922	0.590839	-3.21032	0.507466	-1.62088	-1.99681	0.540464	2.53727
Chr19:14390251-14390400	19	14390251	14390400	5.00046e-10	Tle4	NEG	ENSMUSG00000024642	transducin-like enhancer of split 4, homolog of Drosophila E(spl) [Source:MGI Symbol;Acc:MGI:104633]	gene	upstream	57672	-0.476914	-3.89618	-0.279878	-3.21032	-0.704038	-3.20585	-3.43745	-0.486943	2.95051
Chr16:37384951-37385100	16	37384951	37385100	5.53159e-10	Stxbp5l	NEG	ENSMUSG00000022829	syntaxin binding protein 5-like [Source:MGI Symbol;Acc:MGI:2443815]	gene	overlapping	0	0.598374	-1.08883	0.345727	-1.36232	0.802922	-1.44031	-1.29715	0.582341	1.87949
Chr17:51813301-51813450	17	51813301	51813450	5.54281e-10	Satb1	NEG	ENSMUSG00000023927	special AT-rich sequence binding protein 1 [Source:MGI Symbol;Acc:MGI:105084]	gene	overlapping	0	0.300694	-1.78071	0.205549	-1.83181	-0.14461	-2.06834	-1.89362	0.120544	2.01416
Chr4:95133901-95134050	4	95133901	95134050	6.02555e-10	BC042782	POS	ENSMUSG00000087366	cDNA sequence BC042782 [Source:MGI Symbol;Acc:MGI:2652837]	gene	overlapping	0	-0.239875	-3.48115	-0.321698	-3.21032	-0.864502	-3.94281	-3.54476	-0.475358	3.0694
Chr10:91313401-91313550	10	91313401	91313550	6.02555e-10	Tmpo	NEG	ENSMUSG00000019961	thymopoietin [Source:MGI Symbol;Acc:MGI:106920]	gene	downstream	141819	0.330441	-1.89618	0.234696	-1.28432	0.602624	-1.62088	-1.60046	0.389253	1.98972
Chr5:146224051-146224200	5	146224051	146224200	8.04122e-10	Rnf6	NEG	ENSMUSG00000029634	ring finger protein (C3H2C3 type) 6 [Source:MGI Symbol;Acc:MGI:1921382]	gene	downstream	2496	0.00113343	-1.39368	0.0826924	-2.53225	0.0480348	-2.94281	-2.28958	0.0439535	2.33353
Chr19:25606201-25606350	19	25606201	25606350	8.9163e-10	Dmrt1	POS	ENSMUSG00000024837	doublesex and mab-3 related transcription factor 1 [Source:MGI Symbol;Acc:MGI:1354733]	gene	upstream	1872	-0.154986	-2.89618	-0.239236	-3.21032	-0.704038	-2.94281	-3.01644	-0.366086	2.65035
Chr2:74715901-74716050	2	74715901	74716050	1.0265e-09	1700109F18Rik	NEG	ENSMUSG00000052371	RIKEN cDNA 1700109F18 gene [Source:MGI Symbol;Acc:MGI:1923875]	gene	overlapping	0	-0.154986	-2.48115	-0.123758	-2.36232	0.00223111	-2.20585	-2.34977	-0.092171	2.2576
Chr12:118367401-118367550	12	118367401	118367550	1.0265e-09	Sp4	NEG	ENSMUSG00000025323	trans-acting transcription factor 4 [Source:MGI Symbol;Acc:MGI:107595]	gene	downstream	65961	-0.114344	-2.48115	-0.0516087	-1.83181	0.177318	-2.35785	-2.2236	0.00378845	2.22739
Chr8:85380751-85380900	8	85380751	85380900	1.14944e-09	Mylk3	NEG	ENSMUSG00000031698	myosin light chain kinase 3 [Source:MGI Symbol;Acc:MGI:2443063]	gene	overlapping	0	-0.0748154	-3.48115	-0.0872326	-2.36232	-0.630037	-3.52778	-3.12375	-0.264028	2.85972
Chr6:31549801-31549950	6	31549801	31549950	1.19132e-09	Podxl	NEG	ENSMUSG00000025608	podocalyxin-like [Source:MGI Symbol;Acc:MGI:1351317]	gene	overlapping	0	0.141996	-1.57426	0.423729	-1.62535	0.177318	-1.62088	-1.60683	0.247681	1.85451
Chr13:83729551-83729700	13	83729551	83729700	1.24192e-09	C130071C03Rik	POS	ENSMUSG00000050334	RIKEN cDNA C130071C03 gene [Source:MGI Symbol;Acc:MGI:2443574]	gene	overlapping	0	0.175163	-2.48115	0.145428	-1.53225	0.00223111	-1.82734	-1.94691	0.107607	2.05452
Chr2:74762851-74763000	2	74762851	74763000	1.28184e-09	6720416L17Rik	NEG	ENSMUSG00000075277	RIKEN cDNA 6720416L17 gene [Source:MGI Symbol;Acc:MGI:3026978]	gene	overlapping	0	0.669928	-1.89618	0.145428	-1.83181	0.257488	-1.44031	-1.72277	0.357615	2.08038
Chr2:38350951-38351100	2	38350951	38351100	1.2996e-09	Lhx2	POS	ENSMUSG00000000247	LIM homeobox protein 2 [Source:MGI Symbol;Acc:MGI:96785]	gene	overlapping	0	0.416171	-1.31122	0.263265	-1.72489	0.405587	-1.20585	-1.41399	0.361674	1.77566
Chr5:67473151-67473300	5	67473151	67473300	1.53127e-09	Bend4	NEG	ENSMUSG00000092060	BEN domain containing 4 [Source:MGI Symbol;Acc:MGI:3648414]	gene	downstream	45352	0.598374	-1.31122	0.398194	-0.888389	0.440352	-1.35785	-1.18582	0.478974	1.66479
Chr4:109978201-109978350	4	109978201	109978350	1.86263e-09	Dmrta2	POS	ENSMUSG00000047143	doublesex and mab-3 related transcription factor like family A2 [Source:MGI Symbol;Acc:MGI:2653629]	gene	overlapping	0	0.646469	-1.31122	0.740586	-1.00868	0.257488	-1.62088	-1.3136	0.548181	1.86178
Chr8:89043601-89043750	8	89043601	89043750	1.9472e-09	Sall1	NEG	ENSMUSG00000031665	sal-like 1 (Drosophila) [Source:MGI Symbol;Acc:MGI:1889585]	gene	overlapping	0	0.00113343	-1.89618	0.234696	-1.53225	0.369963	-1.82734	-1.75192	0.201931	1.95385
Chr13:25083301-25083450	13	25083301	25083450	2.01848e-09	Dcdc2a	POS	ENSMUSG00000035910	doublecortin domain containing 2a [Source:MGI Symbol;Acc:MGI:2652818]	gene	overlapping	0	0.548621	-2.02171	0.175802	-1.83181	-0.0939842	-2.72042	-2.19131	0.210146	2.40146
Chr15:67143751-67143900	15	67143751	67143900	2.02031e-09	St3gal1	NEG	ENSMUSG00000013846	ST3 beta-galactoside alpha-2,3-sialyltransferase 1 [Source:MGI Symbol;Acc:MGI:98304]	gene	downstream	29759	-0.196806	-3.48115	-0.199707	-2.21032	-0.428403	-2.72042	-2.80396	-0.274972	2.52899
Chr5:105400501-105400650	5	105400501	105400650	2.06883e-09	Lrrc8b	POS	ENSMUSG00000070639	leucine rich repeat containing 8 family, member B [Source:MGI Symbol;Acc:MGI:2141353]	gene	downstream	15125	-0.196806	-2.89618	-0.161233	-2.07281	-0.367003	-2.94281	-2.63727	-0.241681	2.39559
Chr2:116065651-116065800	2	116065651	116065800	2.31328e-09	Meis2	NEG	ENSMUSG00000027210	Meis homeobox 2 [Source:MGI Symbol;Acc:MGI:108564]	gene	overlapping	0	0.94455	-0.436752	0.876242	-0.444782	0.775955	-0.573579	-0.485038	0.865582	1.35062
Chr12:56677801-56677950	12	56677801	56677950	2.58436e-09	Gm15524	POS	ENSMUSG00000089894	predicted gene 15524 [Source:MGI Symbol;Acc:MGI:3782971]	gene	downstream	11968	0.982518	-0.896184	1.1144	-0.487851	1.4743	-0.772888	-0.718974	1.19041	1.90938
Chr2:38950501-38950650	2	38950501	38950650	2.59918e-09	Olfml2a	POS	ENSMUSG00000046618	olfactomedin-like 2A [Source:MGI Symbol;Acc:MGI:2444741]	gene	overlapping	0	0.646469	-0.623165	0.780664	-0.888389	0.571597	-1.00421	-0.838589	0.666243	1.50483
Chr9:54501601-54501750	9	54501601	54501750	2.59918e-09	Dmxl2	NEG	ENSMUSG00000041268	Dmx-like 2 [Source:MGI Symbol;Acc:MGI:2444630]	gene	overlapping	0	0.865478	-0.957584	0.740586	-0.322792	0.954925	-0.527775	-0.602717	0.853663	1.45638
Chr2:147365101-147365250	2	147365101	147365250	2.9134e-09	Pax1	POS	ENSMUSG00000037034	paired box gene 1 [Source:MGI Symbol;Acc:MGI:97485]	gene	overlapping	0	-0.0748154	-2.89618	-0.321698	-2.21032	-0.0450746	-2.20585	-2.43745	-0.147196	2.29025
Chr5:147299701-147299850	5	147299701	147299850	2.9891e-09	Cdx2	NEG	ENSMUSG00000029646	caudal type homeobox 2 [Source:MGI Symbol;Acc:MGI:88361]	gene	upstream	955	0.175163	-1.78071	0.234696	-1.13993	0.369963	-2.20585	-1.70883	0.25994	1.96877
Chr5:123827851-123828000	5	123827851	123828000	3.19234e-09	Kntc1	POS	ENSMUSG00000029414	kinetochore associated 1 [Source:MGI Symbol;Acc:MGI:2673709]	gene	upstream	6258	0.497091	-1.89618	0.0502709	-2.36232	-0.14461	-2.35785	-2.20545	0.134251	2.3397
Chr2:94846351-94846500	2	94846351	94846500	3.41435e-09	SNORA17	POS	ENSMUSG00000077281	Small nucleolar RNA SNORA17 [Source:RFAM;Acc:RF00560]	gene	downstream	54015	-0.0748154	-1.67379	-0.161233	-2.36232	-0.0450746	-3.20585	-2.41399	-0.0937077	2.32028
Chr4:109978051-109978200	4	109978051	109978200	3.41435e-09	Dmrta2	POS	ENSMUSG00000047143	doublesex and mab-3 related transcription factor like family A2 [Source:MGI Symbol;Acc:MGI:2653629]	gene	overlapping	0	0.669928	-1.23322	0.678302	-1.00868	0.21796	-1.27985	-1.17392	0.522063	1.69598
Chr10:50894851-50895000	10	50894851	50895000	3.65344e-09	Sim1	POS	ENSMUSG00000019913	single-minded homolog 1 (Drosophila) [Source:MGI Symbol;Acc:MGI:98306]	gene	downstream	651	0.0732832	-1.89618	0.0502709	-2.21032	-0.0450746	-1.82734	-1.97795	0.0261598	2.00411
Chr2:105675601-105675750	2	105675601	105675750	3.86602e-09	Pax6	POS	ENSMUSG00000027168	paired box gene 6 [Source:MGI Symbol;Acc:MGI:97490]	gene	overlapping	0	-0.154986	-2.48115	0.0826924	-2.07281	0.0480348	-1.72042	-2.09146	-0.00808618	2.08337
Chr10:77864401-77864550	10	77864401	77864550	4.89175e-09	C330046G03Rik	POS	ENSMUSG00000069581	RIKEN cDNA C330046G03 gene [Source:MGI Symbol;Acc:MGI:2671932]	gene	overlapping	0	0.865478	-0.351863	0.857626	-0.72489	0.748475	-0.573579	-0.550111	0.82386	1.37397
Chr6:83710951-83711100	6	83710951	83711100	5.65688e-09	Vax2os2	NEG	ENSMUSG00000092177	Vax2 opposite strand transcript 2 [Source:MGI Symbol;Acc:MGI:3583303]	gene	overlapping	0	0.598374	-1.67379	0.291279	-1.36232	0.0924289	-1.44031	-1.49214	0.327361	1.8195
Chr3:99253201-99253350	3	99253201	99253350	6.53273e-09	Tbx15	POS	ENSMUSG00000027868	T-box 15 [Source:MGI Symbol;Acc:MGI:1277234]	gene	overlapping	0	0.388157	-3.48115	-0.0168433	-2.94728	-0.630037	-3.52778	-3.31873	-0.0862413	3.23249
Chr2:94846501-94846650	2	94846501	94846650	6.97291e-09	SNORA17	POS	ENSMUSG00000077281	Small nucleolar RNA SNORA17 [Source:RFAM;Acc:RF00560]	gene	downstream	54165	0.497091	-1.08883	0.205549	-2.07281	0.295962	-2.52778	-1.89647	0.332867	2.22934
Chr17:51813451-51813600	17	51813451	51813600	7.32055e-09	Satb1	NEG	ENSMUSG00000023927	special AT-rich sequence binding protein 1 [Source:MGI Symbol;Acc:MGI:105084]	gene	overlapping	0	0.523086	-1.89618	0.291279	-1.83181	-0.0939842	-1.62088	-1.78296	0.240127	2.02308
Chr5:101665051-101665200	5	101665051	101665200	7.96157e-09	Nkx6-1	NEG	ENSMUSG00000035187	NK6 homeobox 1 [Source:MGI Symbol;Acc:MGI:1206039]	gene	overlapping	0	0.108049	-2.15922	0.0826924	-1.72489	0.177318	-1.52778	-1.80396	0.122686	1.92665
Chr4:100351951-100352100	4	100351951	100352100	8.10975e-09	Ror1	POS	ENSMUSG00000035305	receptor tyrosine kinase-like orphan receptor 1 [Source:MGI Symbol;Acc:MGI:1347520]	gene	overlapping	0	0.94455	-0.195744	1.05027	-0.831805	0.880925	-0.10151	-0.376353	0.958582	1.33494
Chr10:75556201-75556350	10	75556201	75556350	8.10975e-09	AI646023	NEG	ENSMUSG00000046807	expressed sequence AI646023 [Source:MGI Symbol;Acc:MGI:2143657]	gene	overlapping	0	0.963659	-0.436752	0.857626	-0.532245	0.662745	-0.573579	-0.514192	0.82801	1.3422
Chr3:8717551-8717700	3	8717551	8717700	9.18389e-09	SNORA17	POS	ENSMUSG00000088094	Small nucleolar RNA SNORA17 [Source:RFAM;Acc:RF00560]	gene	downstream	38074	0.359587	-1.31122	0.473482	-1.94728	0.135498	-1.06834	-1.44228	0.322856	1.76514
Chr4:89282101-89282250	4	89282101	89282250	9.39032e-09	Cdkn2a	NEG	ENSMUSG00000044303	cyclin-dependent kinase inhibitor 2A [Source:MGI Symbol;Acc:MGI:104738]	gene	overlapping	0	-0.0363413	-2.31122	-0.199707	-2.72489	-0.197078	-1.94281	-2.32631	-0.144375	2.18193
Chr4:144999901-145000050	4	144999901	145000050	9.39032e-09	Vps13d	NEG	ENSMUSG00000020220	vacuolar protein sorting 13 D (yeast) [Source:MGI Symbol;Acc:MGI:2448530]	gene	overlapping	0	1.10805	-0.83729	0.656929	-0.674264	0.662745	-0.883919	-0.798491	0.809241	1.60773
Chr2:24408301-24408450	2	24408301	24408450	9.74188e-09	Psd4	POS	ENSMUSG00000026979	pleckstrin and Sec7 domain containing 4 [Source:MGI Symbol;Acc:MGI:2674093]	gene	overlapping	0	0.443652	-1.57426	0.263265	-1.44478	0.135498	-1.27985	-1.43296	0.280805	1.71377
Chr13:68999251-68999400	13	68999251	68999400	9.74188e-09	Adcy2	NEG	ENSMUSG00000021536	adenylate cyclase 2 [Source:MGI Symbol;Acc:MGI:99676]	gene	overlapping	0	0.0732832	-1.48115	0.372199	-1.94728	0.00223111	-1.72042	-1.71628	0.149238	1.86552
Chr17:64492051-64492200	17	64492051	64492200	1.09011e-08	AU016765	NEG	ENSMUSG00000073377	expressed sequence AU016765 [Source:MGI Symbol;Acc:MGI:3034888]	gene	upstream	21881	-0.640413	-5.48115	-0.239236	-3.94728	-0.559648	-2.52778	-3.9854	-0.479765	3.50564
Chr5:144480001-144480150	5	144480001	144480150	1.10882e-08	Bri3	POS	ENSMUSG00000047843	brain protein I3 [Source:MGI Symbol;Acc:MGI:1933174]	gene	upstream	33244	-0.239875	-3.15922	-0.321698	-2.94728	-0.428403	-2.20585	-2.77078	-0.329992	2.44079
Chr4:71839201-71839350	4	71839201	71839350	1.14136e-08	Gm11232	NEG	ENSMUSG00000066141	predicted gene 11232 [Source:MGI Symbol;Acc:MGI:3651439]	gene	downstream	81236	-0.962341	-4.48115	-0.601806	-4.53224	-1.14461	-3.94281	-4.31873	-0.902919	3.41582
Chr4:109977751-109977900	4	109977751	109977900	1.14136e-08	3010003L10Rik	NEG	ENSMUSG00000085256	RIKEN cDNA 3010003L10 gene [Source:MGI Symbol;Acc:MGI:1924703]	gene	overlapping	0	1.10805	-1.78071	0.568119	-1.28432	0.632997	-0.942813	-1.33595	0.769722	2.10567
Chr13:70654351-70654500	13	70654351	70654500	1.41121e-08	BC018507	NEG	ENSMUSG00000034525	cDNA sequence BC018507 [Source:MGI Symbol;Acc:MGI:2385865]	gene	downstream	16717	0.330441	-1.67379	0.800293	-2.07281	0.177318	-1.62088	-1.78916	0.436017	2.22518
Chr19:19111201-19111350	19	19111201	19111350	1.49925e-08	Rorb	NEG	ENSMUSG00000036192	RAR-related orphan receptor beta [Source:MGI Symbol;Acc:MGI:1343464]	gene	downstream	5	0.885656	-0.311221	0.876242	-0.532245	1.00223	-0.279848	-0.374438	0.921376	1.29581
Chr9:91381501-91381650	9	91381501	91381650	1.5831e-08	Zic4	POS	ENSMUSG00000036972	zinc finger protein of the cerebellum 4 [Source:MGI Symbol;Acc:MGI:107201]	gene	overlapping	0	0.497091	-1.67379	0.568119	-1.21032	1.02531	-1.35785	-1.41399	0.696842	2.11083
Chr15:8806501-8806650	15	8806501	8806650	1.63684e-08	Slc1a3	NEG	ENSMUSG00000005360	solute carrier family 1 (glial high affinity glutamate transporter), member 3 [Source:MGI Symbol;Acc:MGI:99917]	gene	downstream	95737	0.497091	-1.15922	0.234696	-1.72489	0.539888	-0.942813	-1.27564	0.423891	1.69953
Chr13:15537301-15537450	13	15537301	15537450	2.02382e-08	Gli3	POS	ENSMUSG00000021318	GLI-Kruppel family member GLI3 [Source:MGI Symbol;Acc:MGI:95729]	gene	overlapping	0	0.548621	-0.957584	0.44882	-1.36232	0.21796	-1.20585	-1.17525	0.405134	1.58038
Chr3:63413551-63413700	3	63413551	63413700	2.14694e-08	Mme	POS	ENSMUSG00000027820	membrane metallo endopeptidase [Source:MGI Symbol;Acc:MGI:97004]	gene	upstream	31320	-0.377378	-2.89618	-0.50227	-3.21032	-0.197078	-2.35785	-2.82145	-0.358909	2.46254
Chr17:35394001-35394150	17	35394001	35394150	2.43811e-08	H2-Q4	POS	ENSMUSG00000035929	histocompatibility 2, Q region locus 4 [Source:MGI Symbol;Acc:MGI:95933]	gene	upstream	8711	0.982518	-0.481146	0.699364	-0.72489	0.691891	-0.440312	-0.548783	0.791257	1.34004
Chr5:28120801-28120950	5	28120801	28120950	2.67263e-08	Insig1	POS	ENSMUSG00000045294	insulin induced gene 1 [Source:MGI Symbol;Acc:MGI:1916289]	gene	upstream	42139	-0.640413	-3.48115	-0.824198	-3.94728	-1.04507	-4.52778	-3.9854	-0.836562	3.14884
Chr14:100284901-100285050	14	100284901	100285050	2.7783e-08	4930517O19Rik	POS	ENSMUSG00000054391	RIKEN cDNA 4930517O19 gene [Source:MGI Symbol;Acc:MGI:1922325]	gene	upstream	38621	1.19146	-0.726259	0.568119	-1.28432	0.906016	-1.44031	-1.1503	0.888533	2.03883
Chr13:83740201-83740350	13	83740201	83740350	2.79533e-08	C130071C03Rik	POS	ENSMUSG00000050334	RIKEN cDNA C130071C03 gene [Source:MGI Symbol;Acc:MGI:2443574]	gene	overlapping	0	-0.196806	-2.89618	-0.654273	-2.53225	-0.367003	-3.20585	-2.87809	-0.406027	2.47206
Chr5:147299851-147300000	5	147299851	147300000	2.93974e-08	Cdx2	NEG	ENSMUSG00000029646	caudal type homeobox 2 [Source:MGI Symbol;Acc:MGI:88361]	gene	upstream	805	-0.0748154	-1.78071	-0.279878	-2.53225	-0.308109	-3.20585	-2.50627	-0.220934	2.28533
Chr17:8801251-8801400	17	8801251	8801400	2.94502e-08	Pde10a	POS	ENSMUSG00000023868	phosphodiesterase 10A [Source:MGI Symbol;Acc:MGI:1345143]	gene	overlapping	0	0.359587	-1.67379	0.0171041	-1.28432	0.369963	-1.62088	-1.52633	0.248885	1.77522
Chr5:28120951-28121100	5	28120951	28121100	3.00323e-08	Insig1	POS	ENSMUSG00000045294	insulin induced gene 1 [Source:MGI Symbol;Acc:MGI:1916289]	gene	upstream	42289	-0.583829	-2.67379	-0.708721	-4.53224	-0.559648	-3.52778	-3.57794	-0.617399	2.96054
Chr11:44616901-44617050	11	44616901	44617050	3.02681e-08	Ebf1	POS	ENSMUSG00000057098	early B cell factor 1 [Source:MGI Symbol;Acc:MGI:95275]	gene	downstream	267	-0.284269	-2.31122	-0.239236	-2.36232	-0.251526	-2.72042	-2.46465	-0.258343	2.20631
Chr17:80795701-80795850	17	80795701	80795850	3.02681e-08	Map4k3	NEG	ENSMUSG00000024242	mitogen-activated protein kinase kinase kinase kinase 3 [Source:MGI Symbol;Acc:MGI:2154405]	gene	downstream	67608	1.07328	-0.123594	1.0171	-0.36232	0.954925	-0.0683435	-0.184753	1.0151	1.19986
Chr1:74858551-74858700	1	74858551	74858700	3.16699e-08	Gm16582	POS	ENSMUSG00000089964	predicted gene 16582 [Source:MGI Symbol;Acc:MGI:4415002]	gene	overlapping	0	-0.426288	-5.48115	-0.654273	-3.21032	-1.14461	-3.94281	-4.21143	-0.741724	3.4697
Chr4:67159651-67159800	4	67159651	67159800	3.49175e-08	Tlr4	POS	ENSMUSG00000039005	toll-like receptor 4 [Source:MGI Symbol;Acc:MGI:96824]	gene	upstream	229367	-2.28427	-0.195744	-2.40916	-0.0728136	-1.78204	-0.035922	-0.101493	-2.15849	-2.057
Chr11:50674501-50674650	11	50674501	50674650	3.49175e-08	Adamts2	POS	ENSMUSG00000036545	a disintegrin-like and metallopeptidase (reprolysin type) with thrombospondin type 1 motif, 2 [Source:MGI Symbol;Acc:MGI:1347356]	gene	overlapping	0	0.669928	-1.57426	0.398194	-0.72489	0.632997	-0.942813	-1.08065	0.56704	1.64769
Chr2:109678051-109678200	2	109678051	109678200	3.58776e-08	Bdnf	POS	ENSMUSG00000048482	brain derived neurotrophic factor [Source:MGI Symbol;Acc:MGI:88145]	gene	overlapping	0	-0.583829	-4.48115	-0.708721	-3.21032	-0.197078	-2.94281	-3.54476	-0.496543	3.04822
Chr6:137874901-137875050	6	137874901	137875050	3.8598e-08	Dera	POS	ENSMUSG00000030225	2-deoxyribose-5-phosphate aldolase homolog (C. elegans) [Source:MGI Symbol;Acc:MGI:1913762]	gene	upstream	37010	0.0376593	-1.89618	0.145428	-1.94728	-0.251526	-1.94281	-1.92876	-0.0228127	1.90595
Chr1:42695701-42695850	1	42695701	42695850	4.75111e-08	Gm20646	POS	ENSMUSG00000093436	predicted gene 20646 [Source:MGI Symbol;Acc:MGI:5313093]	gene	overlapping	0	0.646469	-2.67379	-0.0516087	-1.83181	0.177318	-2.06834	-2.19131	0.257393	2.44871
Chr8:13974601-13974750	8	13974601	13974750	5.47418e-08	2610019F03Rik	NEG	ENSMUSG00000050052	RIKEN cDNA 2610019F03 gene [Source:MGI Symbol;Acc:MGI:1919398]	gene	overlapping	0	0.523086	-1.02171	0.521577	-0.625355	0.4743	-1.52778	-1.05828	0.506321	1.5646
Chr5:28165651-28165800	5	28165651	28165800	5.94863e-08	En2	POS	ENSMUSG00000039095	engrailed 2 [Source:MGI Symbol;Acc:MGI:95390]	gene	overlapping	0	-0.0748154	-2.67379	-0.409161	-2.72489	-0.704038	-3.20585	-2.86818	-0.396005	2.47217
Chr15:103514101-103514250	15	103514101	103514250	5.96676e-08	Pde1b	POS	ENSMUSG00000022489	phosphodiesterase 1B, Ca2+-calmodulin dependent [Source:MGI Symbol;Acc:MGI:97523]	gene	overlapping	0	0.0732832	-1.89618	0.175802	-1.44478	-0.14461	-2.20585	-1.84894	0.0348249	1.88376
Chr10:91313551-91313700	10	91313551	91313700	6.01699e-08	Tmpo	NEG	ENSMUSG00000019961	thymopoietin [Source:MGI Symbol;Acc:MGI:106920]	gene	downstream	141969	0.00113343	-2.31122	-0.199707	-1.62535	0.135498	-2.06834	-2.00164	-0.0210254	1.98061
Chr4:21679351-21679500	4	21679351	21679500	6.09694e-08	Prdm13	NEG	ENSMUSG00000040478	PR domain containing 13 [Source:MGI Symbol;Acc:MGI:2448528]	gene	overlapping	0	0.175163	-2.48115	0.398194	-1.21032	0.135498	-2.06834	-1.91994	0.236285	2.15622
Chr12:49384951-49385100	12	49384951	49385100	6.24959e-08	Foxg1	POS	ENSMUSG00000020950	forkhead box G1 [Source:MGI Symbol;Acc:MGI:1347464]	gene	overlapping	0	-0.426288	-3.15922	-0.123758	-2.07281	-0.251526	-2.35785	-2.52996	-0.267191	2.26277
Chr12:57576151-57576300	12	57576151	57576300	6.2975e-08	4921506M07Rik	POS	ENSMUSG00000046782	RIKEN cDNA 4921506M07 gene [Source:MGI Symbol;Acc:MGI:1918096]	gene	overlapping	0	0.141996	-1.67379	0.114401	-1.53225	0.0924289	-1.72042	-1.64215	0.116275	1.75843
Chr11:36390451-36390600	11	36390451	36390600	6.43063e-08	Odz2	NEG	ENSMUSG00000049336	odd Oz/ten-m homolog 2 (Drosophila) [Source:MGI Symbol;Acc:MGI:1345184]	gene	overlapping	0	1.09077	-0.159218	1.05027	-0.284318	1.00223	0.0571874	-0.128783	1.04776	1.17654
Chr12:104247601-104247750	12	104247601	104247750	6.58866e-08	Serpina3g	POS	ENSMUSG00000041481	serine (or cysteine) peptidase inhibitor, clade A, member 3G [Source:MGI Symbol;Acc:MGI:105046]	gene	upstream	5662	0.598374	-0.957584	0.590839	-0.831805	0.775955	-0.483381	-0.75759	0.655056	1.41265
Chr12:33957451-33957600	12	33957451	33957600	6.83017e-08	Twist1	POS	ENSMUSG00000035799	twist homolog 1 (Drosophila) [Source:MGI Symbol;Acc:MGI:98872]	gene	downstream	71	-0.476914	-2.67379	-0.279878	-2.72489	-0.630037	-3.20585	-2.86818	-0.462276	2.4059
Chr4:142493251-142493400	4	142493251	142493400	6.84597e-08	Gm13052	NEG	ENSMUSG00000085816	predicted gene 13052 [Source:MGI Symbol;Acc:MGI:3651990]	gene	downstream	146776	0.523086	-1.89618	0.114401	-1.62535	0.177318	-1.13546	-1.55233	0.271602	1.82393
Chr11:22001701-22001850	11	22001701	22001850	6.93807e-08	Otx1	NEG	ENSMUSG00000005917	orthodenticle homolog 1 (Drosophila) [Source:MGI Symbol;Acc:MGI:97450]	gene	overlapping	0	0.963659	-1.08883	0.857626	-0.444782	1.11412	-1.52778	-1.02046	0.97847	1.99893
Chr5:98167201-98167350	5	98167201	98167350	7.3164e-08	Prdm8	POS	ENSMUSG00000035456	PR domain containing 8 [Source:MGI Symbol;Acc:MGI:1924880]	gene	downstream	13519	0.359587	-2.15922	0.780664	-1.28432	0.295962	-1.52778	-1.6571	0.478738	2.13584
Chr12:56695351-56695500	12	56695351	56695500	7.44486e-08	Pax9	POS	ENSMUSG00000001497	paired box gene 9 [Source:MGI Symbol;Acc:MGI:97493]	gene	overlapping	0	1.33044	-1.08883	1.1607	-0.444782	1.60262	-0.242373	-0.591995	1.36459	1.95658
Chr13:50780251-50780400	13	50780251	50780400	8.10665e-08	Gm8765	POS	ENSMUSG00000094918	predicted gene 8765 [Source:MGI Symbol;Acc:MGI:3704126]	gene	upstream	76842	-0.426288	-2.89618	-0.885599	-4.53224	-0.78204	-3.52778	-3.65207	-0.697976	2.95409
Chr9:55546201-55546350	9	55546201	55546350	8.5501e-08	Isl2	POS	ENSMUSG00000032318	insulin related protein 2 (islet 2) [Source:MGI Symbol;Acc:MGI:109156]	gene	upstream	21	-0.0748154	-2.48115	-0.409161	-2.53225	-0.308109	-2.20585	-2.40641	-0.264028	2.14238
Chr4:72385201-72385350	4	72385201	72385350	9.74875e-08	C630043F03Rik	POS	ENSMUSG00000084910	RIKEN cDNA C630043F03 gene [Source:MGI Symbol;Acc:MGI:1915535]	gene	upstream	169849	-0.760707	-5.63315	-1.08723	-3.53225	-0.951965	-3.52778	-4.23106	-0.933302	3.29776
Chr10:50894551-50894700	10	50894551	50894700	1.05673e-07	Sim1	POS	ENSMUSG00000019913	single-minded homolog 1 (Drosophila) [Source:MGI Symbol;Acc:MGI:98306]	gene	downstream	951	0.845014	-1.67379	1.0171	-0.777358	1.23786	-0.669794	-1.04031	1.03333	2.07364
Chr17:68730601-68730750	17	68730601	68730750	1.06214e-07	L3mbtl4	POS	ENSMUSG00000041565	l(3)mbt-like 4 (Drosophila) [Source:MGI Symbol;Acc:MGI:2444889]	gene	overlapping	0	-0.891951	0.376835	-1.40916	0.249114	-1.14461	0.516619	0.380856	-1.14857	-1.52943
Chr4:72379501-72379650	4	72379501	72379650	1.14807e-07	C630043F03Rik	POS	ENSMUSG00000084910	RIKEN cDNA C630043F03 gene [Source:MGI Symbol;Acc:MGI:1915535]	gene	upstream	164149	-0.196806	-2.02171	-0.0872326	-2.36232	-0.14461	-2.06834	-2.15079	-0.142883	2.00791
Chr13:56522401-56522550	13	56522401	56522550	1.14971e-07	Fbxl21	POS	ENSMUSG00000035509	F-box and leucine-rich repeat protein 21 [Source:MGI Symbol;Acc:MGI:2442921]	gene	overlapping	0	1.62262	0.606317	1.64612	0.677208	1.58719	0.829777	0.704434	1.61865	0.914212
Chr4:89688001-89688150	4	89688001	89688150	1.1741e-07	Dmrta1	POS	ENSMUSG00000043753	doublesex and mab-3 related transcription factor like family A1 [Source:MGI Symbol;Acc:MGI:2653627]	gene	overlapping	0	0.885656	-2.02171	0.760764	-0.888389	1.33344	-1.62088	-1.51033	0.993286	2.50362
Chr3:82876501-82876650	3	82876501	82876650	1.17471e-07	Rbm46	NEG	ENSMUSG00000033882	RNA binding motif protein 46 [Source:MGI Symbol;Acc:MGI:3645057]	gene	downstream	18	1.22353	-0.195744	1.26326	0.0223436	1.40559	0.354868	0.0604892	1.29746	1.23697
Chr5:146385151-146385300	5	146385151	146385300	1.3455e-07	Wasf3	POS	ENSMUSG00000029636	WAS protein family, member 3 [Source:MGI Symbol;Acc:MGI:2658986]	gene	overlapping	0	0.141996	-1.57426	0.590839	-1.53225	0.802922	-1.62088	-1.5758	0.511919	2.08771
Chr7:114563101-114563250	7	114563101	114563250	1.46159e-07	Cyp2r1	NEG	ENSMUSG00000030670	cytochrome P450, family 2, subfamily r, polypeptide 1 [Source:MGI Symbol;Acc:MGI:2449771]	gene	downstream	129	0.982518	-2.02171	0.678302	-1.00868	0.602624	-0.827335	-1.28591	0.754481	2.04039
Chr19:25672351-25672500	19	25672351	25672500	1.46159e-07	Dmrt2	POS	ENSMUSG00000048138	doublesex and mab-3 related transcription factor 2 [Source:MGI Symbol;Acc:MGI:1330307]	gene	overlapping	0	0.359587	-3.48115	-0.364767	-2.21032	0.405587	-2.52778	-2.73975	0.133469	2.87322
Chr12:56695201-56695350	12	56695201	56695350	1.47302e-07	Pax9	POS	ENSMUSG00000001497	paired box gene 9 [Source:MGI Symbol;Acc:MGI:97493]	gene	overlapping	0	-0.583829	-3.48115	-0.321698	-3.94728	-0.630037	-2.20585	-3.21143	-0.511855	2.69957
Chr12:56681101-56681250	12	56681101	56681250	1.60766e-07	Gm15524	POS	ENSMUSG00000089894	predicted gene 15524 [Source:MGI Symbol;Acc:MGI:3782971]	gene	downstream	8668	-0.640413	-2.89618	-0.0516087	-2.53225	-0.367003	-3.52778	-2.9854	-0.353008	2.63239
Chr6:142289551-142289700	6	142289551	142289700	1.68925e-07	Slco1a5	NEG	ENSMUSG00000063975	solute carrier organic anion transporter family, member 1a5 [Source:MGI Symbol;Acc:MGI:1351865]	gene	overlapping	0	-0.426288	-4.48115	-0.454964	-4.53224	-0.864502	-2.35785	-3.79041	-0.581918	3.2085
Chr6:83711101-83711250	6	83711101	83711250	1.76365e-07	Vax2os2	NEG	ENSMUSG00000092177	Vax2 opposite strand transcript 2 [Source:MGI Symbol;Acc:MGI:3583303]	gene	overlapping	0	0.865478	-1.23322	0.590839	-1.36232	0.135498	-1.52778	-1.37444	0.530605	1.90504
Chr7:34715101-34715250	7	34715101	34715250	1.7952e-07	Chst8	NEG	ENSMUSG00000060402	carbohydrate (N-acetylgalactosamine 4-0) sulfotransferase 8 [Source:MGI Symbol;Acc:MGI:1916197]	gene	overlapping	0	-0.330072	-2.48115	-0.279878	-2.94728	-0.492534	-2.35785	-2.59543	-0.367495	2.22793
Chr9:97018801-97018950	9	97018801	97018950	1.83059e-07	Spsb4	NEG	ENSMUSG00000046997	splA/ryanodine receptor domain and SOCS box containing 4 [Source:MGI Symbol;Acc:MGI:2183445]	gene	overlapping	0	1.27032	0.103816	1.35902	0.0223436	1.17732	0.472225	0.199462	1.26889	1.06943
Chr12:117831451-117831600	12	117831451	117831600	1.83059e-07	Cdca7l	POS	ENSMUSG00000021175	cell division cycle associated 7 like [Source:MGI Symbol;Acc:MGI:2384982]	gene	overlapping	0	-0.583829	-2.48115	-0.55118	-3.21032	-0.197078	-2.94281	-2.87809	-0.444029	2.43406
Chr1:158356351-158356500	1	158356351	158356500	1.91925e-07	Fam5b	NEG	ENSMUSG00000004031	family with sequence similarity 5, member B [Source:MGI Symbol;Acc:MGI:2443333]	gene	downstream	91	0.78182	-0.574256	0.635233	-0.674264	0.691891	-0.620884	-0.623135	0.702982	1.32612
Chr15:91572901-91573050	15	91572901	91573050	2.03587e-07	Slc2a13	NEG	ENSMUSG00000036298	solute carrier family 2 (facilitated glucose transporter), member 13 [Source:MGI Symbol;Acc:MGI:2146030]	gene	overlapping	0	0.803194	-0.780706	0.656929	-0.625355	0.802922	-0.279848	-0.56197	0.754348	1.31632
Chr18:77565301-77565450	18	77565301	77565450	2.03587e-07	Rnf165	NEG	ENSMUSG00000025427	ring finger protein 165 [Source:MGI Symbol;Acc:MGI:2444521]	gene	downstream	165	0.00113343	-1.67379	-0.0872326	-2.07281	-0.0450746	-1.94281	-1.89647	-0.0437246	1.85275
Chr9:91381651-91381800	9	91381651	91381800	2.63933e-07	Zic4	POS	ENSMUSG00000036972	zinc finger protein of the cerebellum 4 [Source:MGI Symbol;Acc:MGI:107201]	gene	overlapping	0	0.27032	-1.67379	0.0502709	-2.36232	0.632997	-1.52778	-1.85463	0.317863	2.17249
Chr13:83731351-83731500	13	83731351	83731500	2.67235e-07	C130071C03Rik	POS	ENSMUSG00000050334	RIKEN cDNA C130071C03 gene [Source:MGI Symbol;Acc:MGI:2443574]	gene	overlapping	0	-0.476914	-3.48115	-0.765305	-3.21032	-0.251526	-2.52778	-3.07308	-0.497915	2.57516
Chr12:56695501-56695650	12	56695501	56695650	2.76196e-07	Pax9	POS	ENSMUSG00000001497	paired box gene 9 [Source:MGI Symbol;Acc:MGI:97493]	gene	overlapping	0	1.99186	0.0424158	2.03378	0.753157	2.30542	0.472225	0.422599	2.11035	1.68775
Chr8:85380901-85381050	8	85380901	85381050	2.9174e-07	Mylk3	NEG	ENSMUSG00000031698	myosin light chain kinase 3 [Source:MGI Symbol;Acc:MGI:2443063]	gene	overlapping	0	-0.284269	-3.15922	0.114401	-2.72489	-0.559648	-2.35785	-2.74732	-0.243172	2.50415
Chr12:49383151-49383300	12	49383151	49383300	3.19386e-07	Foxg1	POS	ENSMUSG00000020950	forkhead box G1 [Source:MGI Symbol;Acc:MGI:1347464]	gene	overlapping	0	-0.239875	-3.15922	-0.454964	-2.21032	-0.308109	-2.20585	-2.52513	-0.334316	2.19081
Chr12:92386351-92386500	12	92386351	92386500	3.46096e-07	Rpl31-ps1	NEG	ENSMUSG00000066389	ribosomal protein L31, pseudogene 1 [Source:MGI Symbol;Acc:MGI:3644997]	gene	downstream	495078	0.175163	-1.31122	0.263265	-1.07281	0.21796	-2.06834	-1.48413	0.218796	1.70292
Chr18:25487251-25487400	18	25487251	25487400	3.83803e-07	Celf4	NEG	ENSMUSG00000024268	CUGBP, Elav-like family member 4 [Source:MGI Symbol;Acc:MGI:1932407]	gene	overlapping	0	1.00113	-0.726259	0.720122	-0.72489	0.602624	-0.279848	-0.576999	0.774626	1.35163
Chr12:38371651-38371800	12	38371651	38371800	3.85747e-07	Dgkb	POS	ENSMUSG00000036095	diacylglycerol kinase, beta [Source:MGI Symbol;Acc:MGI:2442474]	gene	overlapping	0	-0.891951	-4.48115	-1.08723	-3.53225	-1.04507	-5.52778	-4.51372	-1.00809	3.50564
Chr2:148080601-148080750	2	148080601	148080750	4.06504e-07	Foxa2	NEG	ENSMUSG00000037025	forkhead box A2 [Source:MGI Symbol;Acc:MGI:1347476]	gene	downstream	33632	-0.476914	-3.15922	-1.01684	-4.53224	-0.864502	-3.52778	-3.73975	-0.786087	2.95366
Chr12:33957001-33957150	12	33957001	33957150	4.07437e-07	Twist1	POS	ENSMUSG00000035799	twist homolog 1 (Drosophila) [Source:MGI Symbol;Acc:MGI:98872]	gene	downstream	521	-0.239875	-3.15922	-0.601806	-3.53225	-0.630037	-2.20585	-2.96577	-0.490573	2.4752
Chr6:113038651-113038800	6	113038651	113038800	4.23486e-07	U6	POS	ENSMUSG00000065309	U6 spliceosomal RNA [Source:RFAM;Acc:RF00026]	gene	downstream	2717	0.207584	-2.15922	-0.364767	-2.36232	-0.14461	-1.94281	-2.15478	-0.100598	2.05419
Chr4:8954701-8954850	4	8954701	8954850	4.33716e-07	Chd7	POS	ENSMUSG00000041235	chromodomain helicase DNA binding protein 7 [Source:MGI Symbol;Acc:MGI:2444748]	gene	upstream	87042	0.693011	-1.57426	0.590839	-1.13993	0.0480348	-1.72042	-1.4782	0.443962	1.92216
Chr13:81640801-81640950	13	81640801	81640950	4.41587e-07	Gpr98	NEG	ENSMUSG00000069170	G protein-coupled receptor 98 [Source:MGI Symbol;Acc:MGI:1274784]	gene	downstream	7647	-0.114344	-2.02171	0.0171041	-1.72489	0.0480348	-1.72042	-1.82234	-0.0164016	1.80594
Chr8:33873751-33873900	8	33873751	33873900	4.50258e-07	Rbpms	NEG	ENSMUSG00000031586	RNA binding protein gene with multiple splicing [Source:MGI Symbol;Acc:MGI:1334446]	gene	overlapping	0	-0.640413	0.648137	-0.364767	0.807605	-0.492534	0.757627	0.73779	-0.499238	-1.23703
Chr13:68999401-68999550	13	68999401	68999550	4.5165e-07	Adcy2	NEG	ENSMUSG00000021536	adenylate cyclase 2 [Source:MGI Symbol;Acc:MGI:99676]	gene	overlapping	0	-0.114344	-2.31122	-0.0516087	-1.94728	-0.492534	-2.35785	-2.20545	-0.219495	1.98596
Chr9:53356501-53356650	9	53356501	53356650	4.53567e-07	Exph5	POS	ENSMUSG00000034584	exophilin 5 [Source:MGI Symbol;Acc:MGI:2443248]	gene	overlapping	0	0.669928	-0.52695	0.398194	-0.888389	0.632997	-1.06834	-0.827894	0.56704	1.39493
Chr3:99253651-99253800	3	99253651	99253800	4.72725e-07	Tbx15	POS	ENSMUSG00000027868	T-box 15 [Source:MGI Symbol;Acc:MGI:1277234]	gene	overlapping	0	-0.330072	-2.48115	-0.123758	-2.36232	0.0480348	-1.72042	-2.18796	-0.135265	2.0527
Chr8:105537301-105537450	8	105537301	105537450	4.79892e-07	Atp6v0d1	NEG	ENSMUSG00000013160	ATPase, H+ transporting, lysosomal V0 subunit D1 [Source:MGI Symbol;Acc:MGI:1201778]	gene	overlapping	0	-0.239875	-2.48115	-0.239236	-2.53225	-0.559648	-2.20585	-2.40641	-0.346253	2.06016
Chr5:15934501-15934650	5	15934501	15934650	4.89029e-07	Cacna2d1	POS	ENSMUSG00000040118	calcium channel, voltage-dependent, alpha2/delta subunit 1 [Source:MGI Symbol;Acc:MGI:88295]	gene	downstream	41	1.01951	-0.574256	0.857626	-0.139928	0.880925	-0.10151	-0.271898	0.919354	1.19125
Chr15:103085851-103086000	15	103085851	103086000	5.51187e-07	Hoxc4	POS	ENSMUSG00000075394	homeobox C4 [Source:MGI Symbol;Acc:MGI:96195]	gene	upstream	49008	-0.583829	-2.89618	-0.454964	-2.53225	-0.0939842	-2.72042	-2.71628	-0.377593	2.33869
Chr4:67159801-67159950	4	67159801	67159950	5.58435e-07	Tlr4	POS	ENSMUSG00000039005	toll-like receptor 4 [Source:MGI Symbol;Acc:MGI:96824]	gene	upstream	229517	-2.28427	-0.159218	-2.23924	-0.322792	-1.95197	-0.170223	-0.217411	-2.15849	-1.94108
Chr12:116649001-116649150	12	116649001	116649150	5.58435e-07	Ptprn2	POS	ENSMUSG00000056553	protein tyrosine phosphatase, receptor type, N polypeptide 2 [Source:MGI Symbol;Acc:MGI:107418]	gene	overlapping	0	0.239293	-1.78071	0.175802	-1.21032	0.0924289	-1.44031	-1.47711	0.169175	1.64629
Chr13:36736351-36736500	13	36736351	36736500	5.87255e-07	Nrn1	NEG	ENSMUSG00000039114	neuritin 1 [Source:MGI Symbol;Acc:MGI:1915654]	gene	downstream	1874	0.27032	-2.48115	-0.0516087	-3.21032	-0.559648	-2.20585	-2.63244	-0.113645	2.51879
Chr6:70956451-70956600	6	70956451	70956600	6.17323e-07	Foxi3	POS	ENSMUSG00000055874	forkhead box I3 [Source:MGI Symbol;Acc:MGI:3511278]	gene	overlapping	0	0.239293	-1.67379	0.0502709	-2.07281	-0.197078	-1.35785	-1.70149	0.0308288	1.73231
Chr9:47703151-47703300	9	47703151	47703300	6.31179e-07	Cadm1	POS	ENSMUSG00000032076	cell adhesion molecule 1 [Source:MGI Symbol;Acc:MGI:1889272]	gene	overlapping	0	0.108049	-2.48115	-0.50227	-2.36232	-0.428403	-3.20585	-2.6831	-0.274208	2.4089
Chr7:131187301-131187450	7	131187301	131187450	6.48112e-07	Fgfr2	NEG	ENSMUSG00000030849	fibroblast growth factor receptor 2 [Source:MGI Symbol;Acc:MGI:95523]	gene	overlapping	0	-0.699306	-3.48115	-0.123758	-2.53225	-0.492534	-2.94281	-2.9854	-0.438533	2.54687
Chr5:27413251-27413400	5	27413251	27413400	6.87185e-07	Dpp6	POS	ENSMUSG00000061576	dipeptidylpeptidase 6 [Source:MGI Symbol;Acc:MGI:94921]	gene	overlapping	0	0.388157	-1.78071	0.205549	-1.00868	0.135498	-1.27985	-1.35641	0.243068	1.59948
Chr6:51178351-51178500	6	51178351	51178500	7.22315e-07	Mir148a	NEG	ENSMUSG00000065505	microRNA 148a [Source:MGI Symbol;Acc:MGI:2676833]	gene	upstream	91312	0.330441	-2.02171	-0.409161	-2.72489	0.0924289	-2.20585	-2.31748	0.00456976	2.32205
Chr18:80986501-80986650	18	80986501	80986650	7.47041e-07	Sall3	NEG	ENSMUSG00000024565	sal-like 3 (Drosophila) [Source:MGI Symbol;Acc:MGI:109295]	gene	overlapping	0	0.27032	-2.67379	-0.199707	-2.72489	-0.197078	-1.62088	-2.33986	-0.042155	2.2977
Chr4:82065751-82065900	4	82065751	82065900	7.76091e-07	Gm11264	NEG	ENSMUSG00000087110	predicted gene 11264 [Source:MGI Symbol;Acc:MGI:3649480]	gene	overlapping	0	0.330441	-1.67379	-0.0872326	-1.44478	0.295962	-1.35785	-1.49214	0.179724	1.67186
Chr2:151632301-151632450	2	151632301	151632450	8.66146e-07	Snph	NEG	ENSMUSG00000027457	syntaphilin [Source:MGI Symbol;Acc:MGI:2139270]	gene	overlapping	0	0.108049	-1.48115	-0.0168433	-2.36232	-0.0939842	-1.52778	-1.79041	-0.000926277	1.78949
Chr4:118123201-118123350	4	118123201	118123350	8.87378e-07	St3gal3	NEG	ENSMUSG00000028538	ST3 beta-galactoside alpha-2,3-sialyltransferase 3 [Source:MGI Symbol;Acc:MGI:1316659]	gene	overlapping	0	0.963659	-0.673791	0.740586	-0.947283	0.691891	-0.170223	-0.597099	0.798712	1.39581
Chr4:72379351-72379500	4	72379351	72379500	9.01583e-07	C630043F03Rik	POS	ENSMUSG00000084910	RIKEN cDNA C630043F03 gene [Source:MGI Symbol;Acc:MGI:1915535]	gene	upstream	163999	-0.760707	-3.15922	-0.454964	-2.94728	-0.704038	-2.94281	-3.01644	-0.639903	2.37653
Chr2:70509451-70509600	2	70509451	70509600	9.06609e-07	1500002O10Rik	NEG	ENSMUSG00000087264	RIKEN cDNA 1500002O10 gene [Source:MGI Symbol;Acc:MGI:1916236]	gene	overlapping	0	0.693011	-0.52695	0.590839	-0.888389	0.333437	-1.06834	-0.827894	0.539096	1.36699
Chr2:24408151-24408300	2	24408151	24408300	9.32371e-07	Psd4	POS	ENSMUSG00000026979	pleckstrin and Sec7 domain containing 4 [Source:MGI Symbol;Acc:MGI:2674093]	gene	overlapping	0	0.885656	-0.393683	0.800293	-0.10598	0.954925	-0.440312	-0.313325	0.880291	1.19362
Chr12:56415001-56415150	12	56415001	56415150	9.33419e-07	Mbip	NEG	ENSMUSG00000021028	MAP3K12 binding inhibitory protein 1 [Source:MGI Symbol;Acc:MGI:1918320]	gene	downstream	69107	0.0732832	-2.02171	0.0502709	-1.62535	0.0924289	-1.27985	-1.64231	0.0719944	1.7143
Chr5:15934351-15934500	5	15934351	15934500	9.38348e-07	Cacna2d1	POS	ENSMUSG00000040118	calcium channel, voltage-dependent, alpha2/delta subunit 1 [Source:MGI Symbol;Acc:MGI:88295]	gene	downstream	191	0.669928	-1.02171	0.398194	-0.72489	0.662745	-0.620884	-0.789163	0.576955	1.36612
Chr9:54501901-54502050	9	54501901	54502050	9.78911e-07	Dmxl2	NEG	ENSMUSG00000041268	Dmx-like 2 [Source:MGI Symbol;Acc:MGI:2444630]	gene	downstream	141	0.573712	-1.08883	0.568119	-0.888389	0.333437	-0.669794	-0.882337	0.491756	1.37409
Chr9:47703001-47703150	9	47703001	47703150	1.07711e-06	Cadm1	POS	ENSMUSG00000032076	cell adhesion molecule 1 [Source:MGI Symbol;Acc:MGI:1889272]	gene	overlapping	0	-0.0748154	-2.89618	-0.654273	-2.94728	-0.492534	-2.35785	-2.73377	-0.407207	2.32656
Chr5:101663401-101663550	5	101663401	101663550	1.09581e-06	Nkx6-1	NEG	ENSMUSG00000035187	NK6 homeobox 1 [Source:MGI Symbol;Acc:MGI:1206039]	gene	overlapping	0	0.416171	-2.31122	0.545036	-1.00868	0.632997	-1.13546	-1.48512	0.531401	2.01652
Chr1:162792601-162792750	1	162792601	162792750	1.10801e-06	Fmo4	NEG	ENSMUSG00000026692	flavin containing monooxygenase 4 [Source:MGI Symbol;Acc:MGI:2429497]	gene	upstream	1133	-0.330072	-2.48115	-0.454964	-3.53225	-0.308109	-1.82734	-2.61358	-0.364382	2.24919
Chr5:147997501-147997650	5	147997501	147997650	1.14817e-06	Mtus2	POS	ENSMUSG00000029651	microtubule associated tumor suppressor candidate 2 [Source:MGI Symbol;Acc:MGI:1915388]	gene	overlapping	0	0.0732832	-1.48115	0.291279	-1.62535	0.135498	-1.20585	-1.43745	0.166687	1.60414
Chr12:8043151-8043300	12	8043151	8043300	1.1823e-06	Apob	POS	ENSMUSG00000020609	apolipoprotein B [Source:MGI Symbol;Acc:MGI:88052]	gene	upstream	26316	-0.476914	-3.48115	-0.454964	-3.21032	-0.951965	-2.52778	-3.07308	-0.627948	2.44513
Chr4:109978351-109978500	4	109978351	109978500	1.2046e-06	Dmrta2	POS	ENSMUSG00000047143	doublesex and mab-3 related transcription factor like family A2 [Source:MGI Symbol;Acc:MGI:2653629]	gene	overlapping	0	-0.196806	-2.02171	0.114401	-1.72489	-0.308109	-2.20585	-1.98415	-0.130171	1.85398
Chr5:147270151-147270300	5	147270151	147270300	1.21516e-06	2210019I11Rik	NEG	ENSMUSG00000092570	RIKEN cDNA 2210019I11 gene [Source:MGI Symbol;Acc:MGI:1917397]	gene	overlapping	0	-0.824837	-2.89618	-0.55118	-3.21032	-0.704038	-3.52778	-3.21143	-0.693351	2.51807
Chr8:13974901-13975050	8	13974901	13975050	1.26537e-06	2610019F03Rik	NEG	ENSMUSG00000050052	RIKEN cDNA 2610019F03 gene [Source:MGI Symbol;Acc:MGI:1919398]	gene	overlapping	0	0.905556	-0.673791	0.521577	-0.831805	0.539888	-0.483381	-0.662993	0.655673	1.31867
Chr3:30515101-30515250	3	30515101	30515250	1.26781e-06	Mecom	NEG	ENSMUSG00000027684	MDS1 and EVI1 complex locus [Source:MGI Symbol;Acc:MGI:95457]	gene	overlapping	0	-0.0748154	-1.48115	-0.199707	-2.72489	-0.308109	-2.35785	-2.18796	-0.194211	1.99375
Chr10:109010851-109011000	10	109010851	109011000	1.2896e-06	Syt1	NEG	ENSMUSG00000035864	synaptotagmin I [Source:MGI Symbol;Acc:MGI:99667]	gene	overlapping	0	0.497091	-1.67379	0.398194	-0.888389	0.295962	-0.772888	-1.11169	0.397082	1.50877
Chr9:87731101-87731250	9	87731101	87731250	1.3313e-06	Tbx18	NEG	ENSMUSG00000032419	T-box18 [Source:MGI Symbol;Acc:MGI:1923615]	gene	overlapping	0	-1.11434	-5.48115	-0.708721	-2.94728	-0.428403	-4.52778	-4.31873	-0.750489	3.56825
Chr3:50554201-50554350	3	50554201	50554350	1.35445e-06	U6atac	NEG	ENSMUSG00000089150	U6atac minor spliceosomal RNA [Source:RFAM;Acc:RF00619]	gene	upstream	1164	-0.284269	-2.48115	-0.55118	-3.21032	-0.951965	-3.52778	-3.07308	-0.595805	2.47727
Chr7:36690601-36690750	7	36690601	36690750	1.4779e-06	Tshz3	POS	ENSMUSG00000021217	teashirt zinc finger family member 3 [Source:MGI Symbol;Acc:MGI:2442819]	gene	downstream	7368	-0.529381	-2.48115	-0.55118	-3.94728	-0.78204	-2.72042	-3.04962	-0.620867	2.42875
Chr1:63273301-63273450	1	63273301	63273450	1.62676e-06	AL669947.1	NEG	ENSMUSG00000092705	No description	gene	overlapping	0	0.207584	-2.02171	-0.454964	-2.53225	-0.251526	-2.52778	-2.36058	-0.166302	2.19428
Chr5:146224201-146224350	5	146224201	146224350	1.62676e-06	Rnf6	NEG	ENSMUSG00000029634	ring finger protein (C3H2C3 type) 6 [Source:MGI Symbol;Acc:MGI:1921382]	gene	downstream	2646	-0.640413	-2.48115	-0.409161	-2.94728	-0.704038	-3.20585	-2.87809	-0.584537	2.29355
Chr10:111828601-111828750	10	111828601	111828750	1.64341e-06	Krr1	POS	ENSMUSG00000063334	KRR1, small subunit (SSU) processome component, homolog (yeast) [Source:MGI Symbol;Acc:MGI:1289274]	gene	downstream	143914	-0.640413	-3.48115	-1.16123	-3.53225	-0.78204	-3.94281	-3.65207	-0.861229	2.79084
Chr18:68290501-68290650	18	68290501	68290650	1.69312e-06	4933403F05Rik	NEG	ENSMUSG00000038121	RIKEN cDNA 4933403F05 gene [Source:MGI Symbol;Acc:MGI:1914000]	gene	overlapping	0	-1.28427	0.563248	-0.949729	0.657579	-1.78204	0.172665	0.464497	-1.33868	-1.80318
Chr1:162792901-162793050	1	162792901	162793050	1.74794e-06	Fmo4	NEG	ENSMUSG00000026692	flavin containing monooxygenase 4 [Source:MGI Symbol;Acc:MGI:2429497]	gene	upstream	833	0.175163	-1.89618	-0.161233	-3.53225	0.539888	-2.06834	-2.49892	0.184606	2.68353
Chr17:85687951-85688100	17	85687951	85688100	1.9342e-06	Six2	NEG	ENSMUSG00000024134	sine oculis-related homeobox 2 homolog (Drosophila) [Source:MGI Symbol;Acc:MGI:102778]	gene	overlapping	0	-0.154986	-1.78071	0.234696	-2.07281	-0.197078	-1.72042	-1.85798	-0.0391227	1.81886
Chr3:92213851-92214000	3	92213851	92214000	2.07688e-06	Sprr2a1	POS	ENSMUSG00000078664	small proline-rich protein 2A1 [Source:MGI Symbol;Acc:MGI:1330350]	gene	downstream	1835	-0.891951	0.47305	-1.01684	0.490123	-0.864502	0.305115	0.422763	-0.924432	-1.34719
Chr4:101068951-101069100	4	101068951	101069100	2.07859e-06	Raver2	POS	ENSMUSG00000035275	ribonucleoprotein, PTB-binding 2 [Source:MGI Symbol;Acc:MGI:2443623]	gene	overlapping	0	0.141996	-1.67379	0.205549	-1.28432	0.0924289	-1.35785	-1.43865	0.146658	1.58531
Chr4:49197451-49197600	4	49197451	49197600	2.33644e-06	E130309F12Rik	POS	ENSMUSG00000063446	RIKEN cDNA E130309F12 gene [Source:MGI Symbol;Acc:MGI:2445015]	gene	overlapping	0	1.10805	-0.311221	0.838767	-0.174693	0.954925	0.0571874	-0.142909	0.967247	1.11016
Chr8:88521001-88521150	8	88521001	88521150	2.34763e-06	Nkd1	POS	ENSMUSG00000031661	naked cuticle 1 homolog (Drosophila) [Source:MGI Symbol;Acc:MGI:2135954]	gene	downstream	194	0.108049	-2.31122	0.0826924	-1.28432	-0.14461	-1.52778	-1.70777	0.0153769	1.72315
Chr5:98167801-98167950	5	98167801	98167950	2.40231e-06	Prdm8	POS	ENSMUSG00000035456	PR domain containing 8 [Source:MGI Symbol;Acc:MGI:1924880]	gene	downstream	12919	-1.03634	-3.48115	-0.654273	-3.53225	-0.864502	-3.52778	-3.51372	-0.851706	2.66202
Chr3:129213751-129213900	3	129213751	129213900	2.5109e-06	Pitx2	POS	ENSMUSG00000028023	paired-like homeodomain transcription factor 2 [Source:MGI Symbol;Acc:MGI:109340]	gene	overlapping	0	1.7381	-1.08883	2.00869	-0.139928	2.15656	0.14465	-0.361369	1.96778	2.32915
Chr5:128600701-128600850	5	128600701	128600850	2.5109e-06	5930412G12Rik	NEG	ENSMUSG00000072591	RIKEN cDNA 5930412G12 gene [Source:MGI Symbol;Acc:MGI:2442398]	gene	downstream	8	-0.0363413	-1.78071	-0.0872326	-2.36232	-0.559648	-2.35785	-2.16696	-0.227741	1.93922
Chr11:67589101-67589250	11	67589101	67589250	2.5515e-06	Gas7	POS	ENSMUSG00000033066	growth arrest specific 7 [Source:MGI Symbol;Acc:MGI:1202388]	gene	overlapping	0	0.388157	-0.896184	0.234696	-1.28432	0.333437	-1.20585	-1.12878	0.318763	1.44755
Chr3:30788551-30788700	3	30788551	30788700	2.58217e-06	Sec62	POS	ENSMUSG00000027706	SEC62 homolog (S. cerevisiae) [Source:MGI Symbol;Acc:MGI:1916526]	gene	downstream	4176	-0.330072	-2.67379	-0.0872326	-2.07281	-0.492534	-2.06834	-2.27165	-0.30328	1.96837
Chr2:17698201-17698350	2	17698201	17698350	2.64625e-06	Nebl	NEG	ENSMUSG00000053702	nebulette [Source:MGI Symbol;Acc:MGI:1921353]	gene	overlapping	0	-1.11434	0.449591	-1.3217	0.222642	-0.951965	0.200145	0.290793	-1.12934	-1.42013
Chr6:142571401-142571550	6	142571401	142571550	2.64625e-06	Kcnj8	NEG	ENSMUSG00000030247	potassium inwardly-rectifying channel, subfamily J, member 8 [Source:MGI Symbol;Acc:MGI:1100508]	gene	downstream	45	-0.114344	-1.67379	0.145428	-1.36232	0.00223111	-1.94281	-1.65964	0.0111052	1.67075
Chr18:24101851-24102000	18	24101851	24102000	2.69518e-06	Ino80c	NEG	ENSMUSG00000047989	INO80 complex subunit C [Source:MGI Symbol;Acc:MGI:2443014]	gene	upstream	2757	-2.47691	0.103816	-1.70872	0.168194	-1.49253	-0.242373	0.00987932	-1.89272	-1.9026
Chr3:50554501-50554650	3	50554501	50554650	2.98808e-06	U6atac	NEG	ENSMUSG00000089150	U6atac minor spliceosomal RNA [Source:RFAM;Acc:RF00619]	gene	upstream	1464	-0.0363413	-2.15922	-0.50227	-3.21032	-0.704038	-3.94281	-3.10412	-0.414216	2.6899
Chr2:139723501-139723650	2	139723501	139723650	3.09153e-06	Ism1	POS	ENSMUSG00000074766	isthmin 1 homolog (zebrafish) [Source:MGI Symbol;Acc:MGI:2442963]	gene	overlapping	0	0.865478	-0.481146	0.568119	-0.947283	0.4743	-0.527775	-0.652068	0.635966	1.28803
Chr5:28120651-28120800	5	28120651	28120800	3.15217e-06	Insig1	POS	ENSMUSG00000045294	insulin induced gene 1 [Source:MGI Symbol;Acc:MGI:1916289]	gene	upstream	41989	-1.28427	-3.89618	-0.824198	-4.53224	-1.14461	-4.52778	-4.31873	-1.08436	3.23438
Chr16:63684301-63684450	16	63684301	63684450	3.22955e-06	Epha3	NEG	ENSMUSG00000052504	Eph receptor A3 [Source:MGI Symbol;Acc:MGI:99612]	gene	overlapping	0	-0.330072	-2.15922	0.0171041	-1.83181	-0.308109	-2.06834	-2.01979	-0.207026	1.81276
Chr4:22488751-22488900	4	22488751	22488900	3.27158e-06	Pou3f2	NEG	ENSMUSG00000095139	POU domain, class 3, transcription factor 2 [Source:MGI Symbol;Acc:MGI:101895]	gene	downstream	385	-0.962341	-3.89618	-1.3217	-3.94728	-1.04507	-4.52778	-4.12375	-1.1097	3.01404
Chr13:49492501-49492650	13	49492501	49492650	3.38935e-06	Cenpp	NEG	ENSMUSG00000021391	centromere protein P [Source:MGI Symbol;Acc:MGI:1913586]	gene	overlapping	0	-0.824837	-3.48115	-0.949729	-5.53224	-1.49253	-3.94281	-4.31873	-1.08903	3.2297
Chr2:46443601-46443750	2	46443601	46443750	3.41615e-06	Gm13470	NEG	ENSMUSG00000086644	predicted gene 13470 [Source:MGI Symbol;Acc:MGI:3649387]	gene	downstream	891	-0.0748154	-2.48115	-0.0516087	-2.36232	-0.630037	-1.94281	-2.26209	-0.252154	2.00994
Chr8:89043451-89043600	8	89043451	89043600	3.51056e-06	Sall1	NEG	ENSMUSG00000031665	sal-like 1 (Drosophila) [Source:MGI Symbol;Acc:MGI:1889585]	gene	overlapping	0	-0.330072	-2.67379	-0.199707	-1.83181	-0.14461	-1.94281	-2.14947	-0.224797	1.92467
Chr11:44618251-44618400	11	44618251	44618400	3.51056e-06	Ebf1	POS	ENSMUSG00000057098	early B cell factor 1 [Source:MGI Symbol;Acc:MGI:95275]	gene	overlapping	0	-0.529381	-2.89618	-0.50227	-2.72489	-0.704038	-2.72042	-2.7805	-0.578563	2.20194
Chr15:102920551-102920700	15	102920551	102920700	3.51056e-06	Hoxc13	POS	ENSMUSG00000001655	homeobox C13 [Source:MGI Symbol;Acc:MGI:99560]	gene	downstream	403	-0.824837	-3.15922	-0.885599	-3.53225	-0.704038	-3.52778	-3.40641	-0.804824	2.60159
Chr2:74697901-74698050	2	74697901	74698050	3.5297e-06	Hoxd9	POS	ENSMUSG00000043342	homeobox D9 [Source:MGI Symbol;Acc:MGI:96210]	gene	overlapping	0	-0.196806	-2.67379	-0.364767	-2.21032	-0.197078	-1.72042	-2.20151	-0.252883	1.94863
Chr10:75704701-75704850	10	75704701	75704850	3.58359e-06	Cabin1	NEG	ENSMUSG00000020196	calcineurin binding protein 1 [Source:MGI Symbol;Acc:MGI:1298375]	gene	overlapping	0	-0.196806	-2.31122	-0.55118	-2.94728	-0.78204	-2.94281	-2.73377	-0.510009	2.22376
Chr4:89687851-89688000	4	89687851	89688000	3.62229e-06	Dmrta1	POS	ENSMUSG00000043753	doublesex and mab-3 related transcription factor like family A1 [Source:MGI Symbol;Acc:MGI:2653627]	gene	overlapping	0	0.207584	-2.67379	-0.0168433	-1.53225	0.602624	-1.94281	-2.04962	0.264455	2.31407
Chr14:122474251-122474400	14	122474251	122474400	3.62229e-06	2610035F20Rik	NEG	ENSMUSG00000085555	RIKEN cDNA 2610035F20 gene [Source:MGI Symbol;Acc:MGI:1916498]	gene	overlapping	0	-0.330072	-3.15922	-0.364767	-2.72489	-1.04507	-3.52778	-3.13729	-0.579971	2.55732
Chr13:117353251-117353400	13	117353251	117353400	3.6286e-06	AC123935.1	NEG	ENSMUSG00000094518	No description	gene	upstream	4812	-2.47691	-0.436752	-2.8242	-0.10598	-1.78204	-0.35785	-0.300194	-2.36105	-2.06086
Chr14:119137501-119137650	14	119137501	119137650	3.63298e-06	Hs6st3	POS	ENSMUSG00000053465	heparan sulfate 6-O-sulfotransferase 3 [Source:MGI Symbol;Acc:MGI:1354960]	gene	downstream	765	0.693011	-1.23322	0.398194	-0.72489	0.802922	-0.669794	-0.875968	0.631376	1.50734
Chr14:122490601-122490750	14	122490601	122490750	3.63298e-06	Gm10837	POS	ENSMUSG00000075465	predicted gene 10837 [Source:MGI Symbol;Acc:MGI:3642026]	gene	overlapping	0	-0.377378	-2.67379	-0.824198	-3.53225	-0.951965	-3.94281	-3.38295	-0.717847	2.6651
Chr7:35215201-35215350	7	35215201	35215350	3.64918e-06	Lrp3	NEG	ENSMUSG00000001802	low density lipoprotein receptor-related protein 3 [Source:MGI Symbol;Acc:MGI:3584516]	gene	overlapping	0	0.300694	-1.89618	0.263265	-1.53225	-0.0939842	-1.06834	-1.49892	0.156658	1.65558
Chr15:103514251-103514400	15	103514251	103514400	3.88013e-06	Pde1b	POS	ENSMUSG00000022489	phosphodiesterase 1B, Ca2+-calmodulin dependent [Source:MGI Symbol;Acc:MGI:97523]	gene	overlapping	0	-0.114344	-2.02171	-0.409161	-1.94728	0.00223111	-1.94281	-1.9706	-0.173758	1.79685
Chr7:27607651-27607800	7	27607651	27607800	3.90198e-06	Akt2	POS	ENSMUSG00000004056	thymoma viral proto-oncogene 2 [Source:MGI Symbol;Acc:MGI:104874]	gene	overlapping	0	-0.0363413	-1.78071	-0.199707	-1.72489	0.0480348	-1.82734	-1.77764	-0.0626713	1.71497
Chr3:121469401-121469550	3	121469401	121469550	3.92672e-06	Slc44a3	NEG	ENSMUSG00000039865	solute carrier family 44, member 3 [Source:MGI Symbol;Acc:MGI:2384860]	gene	overlapping	0	0.622622	-1.57426	-0.0516087	-2.21032	0.0924289	-1.62088	-1.80182	0.221147	2.02297
Chr5:8798251-8798400	5	8798251	8798400	4.10812e-06	Abcb1b	POS	ENSMUSG00000028970	ATP-binding cassette, sub-family B (MDR/TAP), member 1B [Source:MGI Symbol;Acc:MGI:97568]	gene	overlapping	0	-0.114344	-1.67379	0.114401	-1.72489	0.0480348	-1.44031	-1.613	0.0160308	1.62903
Chr15:35295901-35296050	15	35295901	35296050	4.10812e-06	Osr2	POS	ENSMUSG00000022330	odd-skipped related 2 (Drosophila) [Source:MGI Symbol;Acc:MGI:1930813]	gene	downstream	48	1.00113	-1.15922	0.423729	-1.13993	0.880925	-0.620884	-0.973343	0.768596	1.74194
Chr1:153740251-153740400	1	153740251	153740400	4.19451e-06	Rgs16	POS	ENSMUSG00000026475	regulator of G-protein signaling 16 [Source:MGI Symbol;Acc:MGI:108407]	gene	overlapping	0	-0.239875	-2.31122	-0.601806	-2.72489	-0.0939842	-2.06834	-2.36815	-0.311888	2.05626
Chr12:56689801-56689950	12	56689801	56689950	4.23195e-06	Gm15524	POS	ENSMUSG00000089894	predicted gene 15524 [Source:MGI Symbol;Acc:MGI:3782971]	gene	overlapping	0	-0.640413	-3.48115	-0.708721	-2.94728	-0.864502	-2.94281	-3.12375	-0.737879	2.38587
Chr11:64435201-64435350	11	64435201	64435350	4.57275e-06	AL646051.1	NEG	ENSMUSG00000095224	MCG147344 [Source:UniProtKB/TrEMBL;Acc:Q8C3A3]	gene	overlapping	0	0.963659	-0.195744	0.613207	-0.578049	0.954925	-0.318322	-0.364038	0.84393	1.20797
Chr6:137874751-137874900	6	137874751	137874900	4.57377e-06	Dera	POS	ENSMUSG00000030225	2-deoxyribose-5-phosphate aldolase homolog (C. elegans) [Source:MGI Symbol;Acc:MGI:1913762]	gene	upstream	36860	0.239293	-1.39368	0.205549	-1.28432	-0.0939842	-1.62088	-1.43296	0.116953	1.54991
Chr9:98955901-98956050	9	98955901	98956050	4.57377e-06	Foxl2	POS	ENSMUSG00000050397	forkhead box L2 [Source:MGI Symbol;Acc:MGI:1349428]	gene	overlapping	0	-0.529381	-2.89618	-0.239236	-2.53225	0.00223111	-1.94281	-2.45708	-0.255462	2.20162
Chr1:119308951-119309100	1	119308951	119309100	4.67068e-06	Inhbb	NEG	ENSMUSG00000037035	inhibin beta-B [Source:MGI Symbol;Acc:MGI:96571]	gene	upstream	106365	-0.196806	-2.67379	-0.239236	-1.44478	-0.197078	-2.52778	-2.21545	-0.21104	2.00441
Chr2:151632451-151632600	2	151632451	151632600	4.7601e-06	Snph	NEG	ENSMUSG00000027457	syntaphilin [Source:MGI Symbol;Acc:MGI:2139270]	gene	overlapping	0	-0.114344	-2.02171	-0.50227	-2.53225	-0.14461	-1.94281	-2.16559	-0.253741	1.91185
Chr16:44890801-44890950	16	44890801	44890950	5.30298e-06	Cd200r2	POS	ENSMUSG00000090176	Cd200 receptor 2 [Source:MGI Symbol;Acc:MGI:3042847]	gene	overlapping	0	-0.330072	-3.48115	-0.409161	-1.83181	-0.492534	-2.35785	-2.55693	-0.410589	2.14634
Chr13:116310151-116310300	13	116310151	116310300	5.37154e-06	Isl1	NEG	ENSMUSG00000042258	ISL1 transcription factor, LIM/homeodomain [Source:MGI Symbol;Acc:MGI:101791]	gene	downstream	463	-0.583829	-3.48115	-0.601806	-2.72489	-0.951965	-2.94281	-3.04962	-0.712533	2.33708
Chr9:91365751-91365900	9	91365751	91365900	5.65559e-06	Zic1	NEG	ENSMUSG00000032368	zinc finger protein of the cerebellum 1 [Source:MGI Symbol;Acc:MGI:106683]	gene	overlapping	0	-0.891951	-3.48115	-0.885599	-3.21032	-0.704038	-3.52778	-3.40641	-0.827196	2.57922
Chr10:33180151-33180300	10	33180151	33180300	5.76297e-06	Trdn	POS	ENSMUSG00000019787	triadin [Source:MGI Symbol;Acc:MGI:1924007]	gene	overlapping	0	-0.154986	-3.48115	-0.454964	-1.83181	-0.492534	-2.52778	-2.61358	-0.367495	2.24608
Chr2:110192701-110192850	2	110192701	110192850	6.00314e-06	Gm13936	POS	ENSMUSG00000085444	predicted gene 13936 [Source:MGI Symbol;Acc:MGI:3651878]	gene	downstream	4039	0.0376593	-2.02171	-0.161233	-1.94728	-0.492534	-1.94281	-1.9706	-0.205369	1.76523
Chr2:105675151-105675300	2	105675151	105675300	6.05686e-06	Pax6	POS	ENSMUSG00000027168	paired box gene 6 [Source:MGI Symbol;Acc:MGI:97490]	gene	overlapping	0	1.05558	-1.15922	0.31876	-0.947283	0.662745	-1.35785	-1.15478	0.679029	1.83381
Chr6:132184951-132185100	6	132184951	132185100	6.05877e-06	Prb1	NEG	ENSMUSG00000067543	proline-rich protein BstNI subfamily 1 [Source:MGI Symbol;Acc:MGI:2681872]	gene	upstream	21702	-2.96234	-0.52695	-3.08723	-0.00868326	-2.95197	-0.72042	-0.418684	-3.00051	-2.58183
Chr8:23669551-23669700	8	23669551	23669700	6.16025e-06	Zmat4	POS	ENSMUSG00000037492	zinc finger, matrin type 4 [Source:MGI Symbol;Acc:MGI:2443497]	gene	overlapping	0	-0.330072	-2.02171	-0.123758	-2.21032	-0.251526	-1.82734	-2.01979	-0.235119	1.78467
Chr10:111828751-111828900	10	111828751	111828900	6.43615e-06	Krr1	POS	ENSMUSG00000063334	KRR1, small subunit (SSU) processome component, homolog (yeast) [Source:MGI Symbol;Acc:MGI:1289274]	gene	downstream	143764	-0.377378	-2.48115	-0.654273	-2.36232	-0.308109	-2.52778	-2.45708	-0.446587	2.01049
Chr13:81633001-81633150	13	81633001	81633150	6.62639e-06	Gpr98	NEG	ENSMUSG00000069170	G protein-coupled receptor 98 [Source:MGI Symbol;Acc:MGI:1274784]	gene	overlapping	0	0.646469	-2.67379	0.145428	-1.94728	-0.0939842	-1.52778	-2.04962	0.232638	2.28225
Chr13:53815801-53815950	13	53815801	53815950	6.80174e-06	Drd1a	NEG	ENSMUSG00000021478	dopamine receptor D1A [Source:MGI Symbol;Acc:MGI:99578]	gene	upstream	235236	-1.11434	-2.67379	-0.654273	-5.53224	-0.951965	-4.52778	-4.2446	-0.906861	3.33774
Chr17:14371651-14371800	17	14371651	14371800	6.84203e-06	Smoc2	POS	ENSMUSG00000023886	SPARC related modular calcium binding 2 [Source:MGI Symbol;Acc:MGI:1929881]	gene	overlapping	0	-0.239875	-2.48115	-0.409161	-1.62535	-0.251526	-2.72042	-2.27564	-0.300187	1.97545
Chr5:105519301-105519450	5	105519301	105519450	7.04195e-06	Lrrc8c	POS	ENSMUSG00000054720	leucine rich repeat containing 8 family, member C [Source:MGI Symbol;Acc:MGI:2140839]	gene	overlapping	0	1.4572	0.518854	1.44882	0.63768	1.45743	0.601508	0.586014	1.45448	0.868468
Chr1:14506651-14506800	1	14506651	14506800	7.32511e-06	Eya1	NEG	ENSMUSG00000025932	eyes absent 1 homolog (Drosophila) [Source:MGI Symbol;Acc:MGI:109344]	gene	downstream	196451	0.0376593	-1.08883	0.31876	-1.53225	0.135498	-1.35785	-1.32631	0.163972	1.49028
Chr3:9946651-9946800	3	9946651	9946800	7.33844e-06	Fabp5	POS	ENSMUSG00000027533	fatty acid binding protein 5, epidermal [Source:MGI Symbol;Acc:MGI:101790]	gene	downstream	65748	-0.699306	0.518854	-0.708721	0.467755	-0.559648	0.681678	0.556096	-0.655892	-1.21199
Chr15:82275001-82275150	15	82275001	82275150	7.43069e-06	Sept3	POS	ENSMUSG00000022456	septin 3 [Source:MGI Symbol;Acc:MGI:1345148]	gene	overlapping	0	-0.824837	-3.89618	-0.949729	-3.21032	-0.951965	-3.52778	-3.54476	-0.908844	2.63591
Chr12:108912601-108912750	12	108912601	108912750	7.73557e-06	Wdr25	POS	ENSMUSG00000040877	WD repeat domain 25 [Source:MGI Symbol;Acc:MGI:3045255]	gene	overlapping	0	-0.891951	-3.48115	-0.601806	-2.94728	-0.951965	-3.52778	-3.31873	-0.815241	2.50349
Chr13:25083451-25083600	13	25083451	25083600	8.09653e-06	Dcdc2a	POS	ENSMUSG00000035910	doublecortin domain containing 2a [Source:MGI Symbol;Acc:MGI:2652818]	gene	overlapping	0	-0.196806	-2.15922	-0.50227	-1.94728	-0.492534	-3.20585	-2.43745	-0.397203	2.04025
Chr14:79510651-79510800	14	79510651	79510800	8.09653e-06	Elf1	POS	ENSMUSG00000036461	E74-like factor 1 [Source:MGI Symbol;Acc:MGI:107180]	gene	overlapping	0	-0.640413	0.78564	-0.765305	1.06767	-0.14461	0.794153	0.882487	-0.516776	-1.39926
Chr11:19737601-19737750	11	19737601	19737750	8.32521e-06	SCARNA21	POS	ENSMUSG00000089210	Small Cajal body specific RNA 21 [Source:RFAM;Acc:RF00602]	gene	downstream	44303	0.00113343	-1.67379	-0.0516087	-1.44478	-0.0450746	-1.82734	-1.64864	-0.03185	1.61679
Chr7:70331851-70332000	7	70331851	70332000	8.37372e-06	Nr2f2	NEG	ENSMUSG00000030551	nuclear receptor subfamily 2, group F, member 2 [Source:MGI Symbol;Acc:MGI:1352452]	gene	upstream	19946	-0.824837	-5.48115	-0.239236	-2.94728	-0.428403	-2.52778	-3.65207	-0.497492	3.15458
Chr18:80986651-80986800	18	80986651	80986800	8.54249e-06	Sall3	NEG	ENSMUSG00000024565	sal-like 3 (Drosophila) [Source:MGI Symbol;Acc:MGI:109295]	gene	downstream	73	0.416171	-1.02171	0.234696	-1.53225	0.295962	-0.772888	-1.10895	0.31561	1.42456
Chr9:91381351-91381500	9	91381351	91381500	8.55937e-06	Zic4	POS	ENSMUSG00000036972	zinc finger protein of the cerebellum 4 [Source:MGI Symbol;Acc:MGI:107201]	gene	overlapping	0	-0.154986	-2.15922	0.175802	-1.94728	0.21796	-1.27985	-1.79545	0.0795919	1.87504
Chr14:7853851-7854000	14	7853851	7854000	8.66039e-06	Flnb	POS	ENSMUSG00000025278	filamin, beta [Source:MGI Symbol;Acc:MGI:2446089]	gene	overlapping	0	0.803194	-0.574256	0.740586	-0.402962	0.906016	-0.0683435	-0.34852	0.816599	1.16512
Chr11:35294701-35294850	11	35294701	35294850	8.88765e-06	Slit3	POS	ENSMUSG00000056427	slit homolog 3 (Drosophila) [Source:MGI Symbol;Acc:MGI:1315202]	gene	overlapping	0	-0.640413	-3.89618	-0.765305	-2.94728	-0.630037	-2.35785	-3.06711	-0.678585	2.38852
Chr8:10435801-10435950	8	10435801	10435950	9.20181e-06	Myo16	POS	ENSMUSG00000039057	myosin XVI [Source:MGI Symbol;Acc:MGI:2685951]	gene	overlapping	0	0.330441	-1.89618	-0.0168433	-1.83181	-0.14461	-1.20585	-1.64461	0.0563292	1.70094
Chr17:8801401-8801550	17	8801401	8801550	9.20181e-06	Pde10a	POS	ENSMUSG00000023868	phosphodiesterase 10A [Source:MGI Symbol;Acc:MGI:1345143]	gene	overlapping	0	-0.154986	-1.78071	0.0826924	-1.53225	-0.0450746	-1.62088	-1.64461	-0.0391227	1.60549
Chr15:100761601-100761750	15	100761601	100761750	9.23026e-06	Slc4a8	POS	ENSMUSG00000023032	solute carrier family 4 (anion exchanger), member 8 [Source:MGI Symbol;Acc:MGI:1928745]	gene	overlapping	0	0.330441	-1.39368	0.145428	-0.947283	0.507466	-1.06834	-1.13644	0.327779	1.46422
Chr14:122474101-122474250	14	122474101	122474250	9.55155e-06	2610035F20Rik	NEG	ENSMUSG00000085555	RIKEN cDNA 2610035F20 gene [Source:MGI Symbol;Acc:MGI:1916498]	gene	overlapping	0	-0.114344	-2.48115	0.0171041	-2.07281	-0.704038	-3.20585	-2.5866	-0.267092	2.31951
Chr13:69780601-69780750	13	69780601	69780750	9.66089e-06	Med10	POS	ENSMUSG00000021598	mediator of RNA polymerase II transcription, subunit 10 homolog (NUT2, S. cerevisiae) [Source:MGI Symbol;Acc:MGI:106331]	gene	downstream	29132	-0.583829	-2.89618	0.0826924	-2.94728	-0.492534	-2.35785	-2.73377	-0.331223	2.40255
Chr2:46443751-46443900	2	46443751	46443900	9.68412e-06	Gm13470	NEG	ENSMUSG00000086644	predicted gene 13470 [Source:MGI Symbol;Acc:MGI:3649387]	gene	downstream	1041	0.141996	-1.78071	0.114401	-1.94728	-0.251526	-1.20585	-1.64461	0.00162391	1.64624
Chr5:102719701-102719850	5	102719701	102719850	9.68412e-06	Arhgap24	POS	ENSMUSG00000057315	Rho GTPase activating protein 24 [Source:MGI Symbol;Acc:MGI:1922647]	gene	overlapping	0	-0.196806	-2.31122	0.0171041	-1.36232	0.00223111	-1.72042	-1.79799	-0.0591569	1.73883
Chr2:46506151-46506300	2	46506151	46506300	9.71039e-06	Gm13470	NEG	ENSMUSG00000086644	predicted gene 13470 [Source:MGI Symbol;Acc:MGI:3649387]	gene	downstream	63441	-2.28427	-0.436752	-4.40916	-0.674264	-2.14461	-0.483381	-0.531466	-2.94601	-2.41455
Chr9:91384201-91384350	9	91384201	91384350	9.78566e-06	Zic4	POS	ENSMUSG00000036972	zinc finger protein of the cerebellum 4 [Source:MGI Symbol;Acc:MGI:107201]	gene	overlapping	0	-0.0748154	-3.15922	-0.55118	-2.53225	-0.864502	-2.94281	-2.87809	-0.496832	2.38126
Chr16:8513401-8513550	16	8513401	8513550	9.82492e-06	Abat	POS	ENSMUSG00000057880	4-aminobutyrate aminotransferase [Source:MGI Symbol;Acc:MGI:2443582]	gene	overlapping	0	1.38816	0.219294	1.41102	0.576279	1.50747	0.662049	0.485874	1.43555	0.949673
Chr2:118669951-118670100	2	118669951	118670100	1.00307e-05	Pak6	POS	ENSMUSG00000074923	p21 protein (Cdc42/Rac)-activated kinase 6 [Source:MGI Symbol;Acc:MGI:2679420]	gene	overlapping	0	-0.824837	-3.15922	-0.364767	-2.94728	-0.864502	-3.20585	-3.10412	-0.684702	2.41941
Chr12:33957151-33957300	12	33957151	33957300	1.00307e-05	Twist1	POS	ENSMUSG00000035799	twist homolog 1 (Drosophila) [Source:MGI Symbol;Acc:MGI:98872]	gene	downstream	371	-0.640413	-3.48115	-0.824198	-3.53225	-0.428403	-2.20585	-3.07308	-0.631005	2.44207
Chr8:44661751-44661900	8	44661751	44661900	1.02891e-05	5S_rRNA	POS	ENSMUSG00000088523	5S ribosomal RNA [Source:RFAM;Acc:RF00001]	gene	upstream	59812	0.00113343	-1.48115	-0.364767	-2.21032	-0.0450746	-1.94281	-1.87809	-0.136236	1.74186
Chr3:82876201-82876350	3	82876201	82876350	1.11259e-05	Rbm46	NEG	ENSMUSG00000033882	RNA binding motif protein 46 [Source:MGI Symbol;Acc:MGI:3645057]	gene	overlapping	0	-0.0748154	-2.31122	-0.199707	-2.21032	-0.492534	-1.72042	-2.08065	-0.255685	1.82497
Chr1:162792751-162792900	1	162792751	162792900	1.17765e-05	Fmo4	NEG	ENSMUSG00000026692	flavin containing monooxygenase 4 [Source:MGI Symbol;Acc:MGI:2429497]	gene	upstream	983	0.359587	-2.02171	-0.364767	-3.53225	0.177318	-1.94281	-2.49892	0.0573796	2.5563
Chr14:59969851-59970000	14	59969851	59970000	1.1841e-05	Atp8a2	NEG	ENSMUSG00000021983	ATPase, aminophospholipid transporter-like, class I, type 8A, member 2 [Source:MGI Symbol;Acc:MGI:1354710]	gene	overlapping	0	-0.891951	-4.48115	-1.16123	-3.94728	-1.49253	-4.52778	-4.31873	-1.18191	3.13683
Chr2:73271851-73272000	2	73271851	73272000	1.23011e-05	Sp9	POS	ENSMUSG00000068859	trans-acting transcription factor 9 [Source:MGI Symbol;Acc:MGI:3574660]	gene	overlapping	0	-0.0748154	-3.15922	-0.601806	-3.21032	-0.704038	-2.20585	-2.85846	-0.46022	2.39824
Chr4:148130701-148130850	4	148130701	148130850	1.24187e-05	Mad2l2	POS	ENSMUSG00000029003	MAD2 mitotic arrest deficient-like 2 (yeast) [Source:MGI Symbol;Acc:MGI:1919140]	gene	overlapping	0	0.108049	-1.57426	0.568119	-1.62535	-0.0939842	-1.82734	-1.67565	0.194061	1.86971
Chr2:170731651-170731800	2	170731651	170731800	1.2681e-05	Dok5	POS	ENSMUSG00000027560	docking protein 5 [Source:MGI Symbol;Acc:MGI:1924079]	gene	downstream	7	-0.0748154	-1.78071	0.205549	-1.36232	0.0924289	-1.27985	-1.47429	0.0743876	1.54868
Chr13:92780551-92780700	13	92780551	92780700	1.27962e-05	Thbs4	NEG	ENSMUSG00000021702	thrombospondin 4 [Source:MGI Symbol;Acc:MGI:1101779]	gene	overlapping	0	-0.962341	-4.48115	-0.708721	-3.53225	-1.25153	-3.20585	-3.73975	-0.974196	2.76555
Chr14:41182351-41182500	14	41182351	41182500	1.37196e-05	Sftpd	NEG	ENSMUSG00000021795	surfactant associated protein D [Source:MGI Symbol;Acc:MGI:109515]	gene	overlapping	0	-0.426288	-3.15922	-0.601806	-2.36232	-0.428403	-2.20585	-2.5758	-0.485499	2.0903
Chr1:78189601-78189750	1	78189601	78189750	1.46681e-05	Pax3	NEG	ENSMUSG00000004872	paired box gene 3 [Source:MGI Symbol;Acc:MGI:97487]	gene	overlapping	0	-0.476914	-2.48115	-0.708721	-2.72489	-0.367003	-2.52778	-2.57794	-0.517546	2.06039
Chr17:67354651-67354800	17	67354651	67354800	1.51959e-05	Ptprm	NEG	ENSMUSG00000033278	protein tyrosine phosphatase, receptor type, M [Source:MGI Symbol;Acc:MGI:102694]	gene	downstream	192	1.05558	-0.393683	0.819658	0.0824646	0.880925	-0.170223	-0.160481	0.918721	1.0792
Chr1:7591651-7591800	1	7591651	7591800	1.52703e-05	SNORA17	POS	ENSMUSG00000077244	Small nucleolar RNA SNORA17 [Source:RFAM;Acc:RF00560]	gene	upstream	325719	-2.11434	-0.159218	-2.08723	0.14018	-1.367	-0.205847	-0.0749616	-1.85619	-1.78123
Chr8:54724201-54724350	8	54724201	54724350	1.52703e-05	Wdr17	NEG	ENSMUSG00000039375	WD repeat domain 17 [Source:MGI Symbol;Acc:MGI:1924662]	gene	overlapping	0	-0.583829	-2.48115	-0.161233	-3.53225	0.0480348	-2.06834	-2.69391	-0.232342	2.46157
Chr12:49401601-49401750	12	49401601	49401750	1.52703e-05	3110039M20Rik	POS	ENSMUSG00000089922	RIKEN cDNA 3110039M20 gene [Source:MGI Symbol;Acc:MGI:1914543]	gene	overlapping	0	-1.37738	-5.48115	-0.708721	-3.21032	-0.864502	-3.94281	-4.21143	-0.983534	3.22789
Chr15:12739801-12739950	15	12739801	12739950	1.52703e-05	AC135292.1	POS	ENSMUSG00000095842	No description	gene	upstream	44577	1.19146	-0.623165	1.29128	0.0223436	1.44035	0.116081	-0.16158	1.3077	1.46928
Chr9:94692001-94692150	9	94692001	94692150	1.57414e-05	Slc9a9	POS	ENSMUSG00000031129	solute carrier family 9 (sodium/hydrogen exchanger), member 9 [Source:MGI Symbol;Acc:MGI:2679732]	gene	overlapping	0	0.00113343	-1.78071	0.0171041	-1.72489	-0.14461	-1.35785	-1.62115	-0.0421243	1.57902
Chr13:68999101-68999250	13	68999101	68999250	1.62034e-05	Adcy2	NEG	ENSMUSG00000021536	adenylate cyclase 2 [Source:MGI Symbol;Acc:MGI:99676]	gene	overlapping	0	0.0732832	-2.02171	-0.199707	-1.72489	0.257488	-1.35785	-1.70148	0.043688	1.74517
Chr7:18925351-18925500	7	18925351	18925500	1.64213e-05	Nova2	POS	ENSMUSG00000030411	neuro-oncological ventral antigen 2 [Source:MGI Symbol;Acc:MGI:104296]	gene	downstream	388	-0.284269	-2.02171	0.0171041	-1.44478	0.135498	-1.94281	-1.8031	-0.043889	1.75921
Chr13:70654501-70654650	13	70654501	70654650	1.64213e-05	BC018507	NEG	ENSMUSG00000034525	cDNA sequence BC018507 [Source:MGI Symbol;Acc:MGI:2385865]	gene	downstream	16867	-0.196806	-2.15922	0.44882	-1.72489	-0.0939842	-2.35785	-2.08065	0.0526767	2.13333
Chr19:10388851-10389000	19	10388851	10389000	1.64213e-05	Syt7	POS	ENSMUSG00000024743	synaptotagmin VII [Source:MGI Symbol;Acc:MGI:1859545]	gene	downstream	90	0.443652	-1.02171	0.0826924	-2.07281	0.21796	-1.06834	-1.38762	0.248101	1.63573
Chr2:10718551-10718700	2	10718551	10718700	1.70869e-05	Sfmbt2	POS	ENSMUSG00000061186	Scm-like with four mbt domains 2 [Source:MGI Symbol;Acc:MGI:2447794]	gene	upstream	123298	0.982518	-0.393683	0.656929	-0.578049	0.539888	-0.35785	-0.443194	0.726445	1.16964
Chr7:101360551-101360700	7	101360551	101360700	1.71399e-05	Arap1	POS	ENSMUSG00000032812	ArfGAP with RhoGAP domain, ankyrin repeat and PH domain 1 [Source:MGI Symbol;Acc:MGI:1916960]	gene	overlapping	0	-0.476914	-3.89618	-0.765305	-3.21032	-0.951965	-2.35785	-3.15478	-0.731395	2.42339
Chr10:86006701-86006850	10	86006701	86006850	1.7615e-05	Bpifc	NEG	ENSMUSG00000050108	BPI fold containing family C [Source:MGI Symbol;Acc:MGI:3026884]	gene	overlapping	0	-0.891951	0.351744	-1.40916	0.222642	-0.951965	0.227112	0.267166	-1.08436	-1.35153
Chr10:70181851-70182000	10	70181851	70182000	1.83415e-05	Ccdc6	POS	ENSMUSG00000048701	coiled-coil domain containing 6 [Source:MGI Symbol;Acc:MGI:1923801]	gene	overlapping	0	0.108049	-2.31122	-0.239236	-1.94728	-0.630037	-2.94281	-2.40044	-0.253741	2.1467
Chr9:87740701-87740850	9	87740701	87740850	1.91323e-05	Tbx18	NEG	ENSMUSG00000032419	T-box18 [Source:MGI Symbol;Acc:MGI:1923615]	gene	downstream	9441	-0.377378	-1.78071	-0.161233	-1.72489	-0.14461	-2.72042	-2.07534	-0.227741	1.8476
Chr1:92651551-92651700	1	92651551	92651700	1.93618e-05	Otos	NEG	ENSMUSG00000044055	otospiralin [Source:MGI Symbol;Acc:MGI:2672814]	gene	downstream	2710	-0.529381	-2.89618	-0.55118	-2.36232	-0.428403	-2.35785	-2.53878	-0.502988	2.0358
Chr9:78390151-78390300	9	78390151	78390300	1.93618e-05	4930542C12Rik	NEG	ENSMUSG00000090724	RIKEN cDNA 4930542C12 gene [Source:MGI Symbol;Acc:MGI:1914898]	gene	upstream	4656	0.207584	-1.57426	0.345727	-0.947283	0.257488	-0.942813	-1.15478	0.270266	1.42505
Chr2:50877751-50877900	2	50877751	50877900	1.94974e-05	Rnd3	NEG	ENSMUSG00000017144	Rho family GTPase 3 [Source:MGI Symbol;Acc:MGI:1921444]	gene	upstream	252538	-0.583829	-2.89618	-0.601806	-2.53225	-0.78204	-2.94281	-2.79041	-0.655892	2.13452
Chr4:120172051-120172200	4	120172051	120172200	1.95316e-05	Edn2	POS	ENSMUSG00000028635	endothelin 2 [Source:MGI Symbol;Acc:MGI:95284]	gene	upstream	4691	-0.284269	-3.48115	-0.708721	-2.36232	-0.559648	-2.20585	-2.6831	-0.517546	2.16556
Chr16:94059901-94060050	16	94059901	94060050	2.00444e-05	Sim2	POS	ENSMUSG00000062713	single-minded homolog 2 (Drosophila) [Source:MGI Symbol;Acc:MGI:98307]	gene	downstream	25210	-0.640413	-2.48115	-0.55118	-3.21032	-0.78204	-2.72042	-2.80396	-0.657877	2.14608
Chr12:38371801-38371950	12	38371801	38371950	2.04108e-05	Dgkb	POS	ENSMUSG00000036095	diacylglycerol kinase, beta [Source:MGI Symbol;Acc:MGI:2442474]	gene	overlapping	0	-1.47691	-4.48115	-1.08723	-3.94728	-1.25153	-5.52778	-4.65207	-1.27189	3.38018
Chr3:34650301-34650450	3	34650301	34650450	2.04241e-05	Sox2ot	POS	ENSMUSG00000090828	SOX2 overlapping transcript (non-protein coding) [Source:MGI Symbol;Acc:MGI:2444112]	gene	overlapping	0	-0.476914	-2.67379	-0.708721	-2.53225	-0.428403	-2.52778	-2.57794	-0.538013	2.03992
Chr9:88327501-88327650	9	88327501	88327650	2.08625e-05	Nt5e	POS	ENSMUSG00000032420	5' nucleotidase, ecto [Source:MGI Symbol;Acc:MGI:99782]	gene	overlapping	0	1.56122	0.326209	1.39819	0.617502	1.31482	0.701044	0.548251	1.42475	0.876494
Chr14:122013901-122014050	14	122013901	122014050	2.08625e-05	Ubac2	POS	ENSMUSG00000041765	ubiquitin associated domain containing 2 [Source:MGI Symbol;Acc:MGI:1916139]	gene	overlapping	0	-2.11434	-0.311221	-1.94973	-0.00868326	-1.95197	-0.398492	-0.239465	-2.00535	-1.76588
Chr17:78084601-78084750	17	78084601	78084750	2.11064e-05	Crim1	POS	ENSMUSG00000024074	cysteine rich transmembrane BMP regulator 1 (chordin like) [Source:MGI Symbol;Acc:MGI:1354756]	gene	downstream	115498	-0.824837	-2.67379	-0.239236	-2.53225	-0.367003	-2.72042	-2.64215	-0.477025	2.16513
Chr2:105604651-105604800	2	105604651	105604800	2.11276e-05	Pax6os1	NEG	ENSMUSG00000086029	Pax6 opposite strand transcript 1 [Source:MGI Symbol;Acc:MGI:3028033]	gene	overlapping	0	-0.476914	-3.48115	-0.454964	-2.21032	-0.559648	-2.20585	-2.63244	-0.497175	2.13526
Chr8:108696151-108696300	8	108696151	108696300	2.28847e-05	Zfhx3	POS	ENSMUSG00000038872	zinc finger homeobox 3 [Source:MGI Symbol;Acc:MGI:99948]	gene	downstream	18344	-0.962341	-3.48115	-1.40916	-4.53224	-1.04507	-3.94281	-3.9854	-1.13886	2.84654
Chr4:109983751-109983900	4	109983751	109983900	2.35292e-05	Dmrta2	POS	ENSMUSG00000047143	doublesex and mab-3 related transcription factor like family A2 [Source:MGI Symbol;Acc:MGI:2653629]	gene	upstream	64	-0.640413	-2.67379	-0.321698	-2.53225	-0.492534	-2.06834	-2.42479	-0.484881	1.93991
Chr2:74691601-74691750	2	74691601	74691750	2.41758e-05	Gm20440	POS	ENSMUSG00000092315	predicted gene 20440 [Source:MGI Symbol;Acc:MGI:5141905]	gene	overlapping	0	0.443652	-3.48115	0.0502709	-2.07281	-0.630037	-3.52778	-3.02725	-0.0453715	2.98187
Chr5:3282301-3282450	5	3282301	3282450	2.44742e-05	Cdk6	POS	ENSMUSG00000040274	cyclin-dependent kinase 6 [Source:MGI Symbol;Acc:MGI:1277162]	gene	downstream	61443	0.27032	-1.78071	-0.0516087	-1.21032	-0.0450746	-1.44031	-1.47711	0.0578789	1.53499
Chr5:37824751-37824900	5	37824751	37824900	2.45423e-05	Msx1	NEG	ENSMUSG00000048450	homeobox, msh-like 1 [Source:MGI Symbol;Acc:MGI:97168]	gene	downstream	168	-0.330072	-2.67379	-0.708721	-2.94728	-0.14461	-2.06834	-2.56314	-0.394468	2.16867
Chr9:87729601-87729750	9	87729601	87729750	2.45937e-05	Tbx18	NEG	ENSMUSG00000032419	T-box18 [Source:MGI Symbol;Acc:MGI:1923615]	gene	overlapping	0	-1.03634	-2.89618	-0.765305	-3.94728	-0.367003	-3.20585	-3.34977	-0.722883	2.62689
Chr4:72385051-72385200	4	72385051	72385200	2.47876e-05	C630043F03Rik	POS	ENSMUSG00000084910	RIKEN cDNA C630043F03 gene [Source:MGI Symbol;Acc:MGI:1915535]	gene	upstream	169699	-0.196806	-3.15922	-0.454964	-1.94728	-0.492534	-1.94281	-2.34977	-0.381435	1.96834
Chr4:145000201-145000350	4	145000201	145000350	2.50213e-05	Vps13d	NEG	ENSMUSG00000020220	vacuolar protein sorting 13 D (yeast) [Source:MGI Symbol;Acc:MGI:2448530]	gene	overlapping	0	0.388157	-1.23322	0.0826924	-1.07281	0.0480348	-1.44031	-1.24878	0.172961	1.42174
Chr5:129008401-129008550	5	129008401	129008550	2.50213e-05	Stx2	NEG	ENSMUSG00000029428	syntaxin 2 [Source:MGI Symbol;Acc:MGI:108059]	gene	overlapping	0	1.05558	-0.351863	0.948391	-0.0403921	0.775955	0.0571874	-0.111689	0.926643	1.03833
Chr12:40788451-40788600	12	40788451	40788600	2.50213e-05	Dock4	POS	ENSMUSG00000035954	dedicator of cytokinesis 4 [Source:MGI Symbol;Acc:MGI:1918006]	gene	overlapping	0	-1.37738	0.0734427	-1.8242	0.0223436	-0.951965	0.227112	0.107633	-1.38451	-1.49215
Chr12:44245951-44246100	12	44245951	44246100	2.50213e-05	Pnpla8	POS	ENSMUSG00000036257	patatin-like phospholipase domain containing 8 [Source:MGI Symbol;Acc:MGI:1914702]	gene	overlapping	0	-1.82484	-0.0217145	-1.40916	0.249114	-0.951965	0.253585	0.160328	-1.39532	-1.55565
Chr13:115346251-115346400	13	115346251	115346400	2.50213e-05	U6	POS	ENSMUSG00000096021	U6 spliceosomal RNA [Source:RFAM;Acc:RF00026]	gene	upstream	230018	0.00113343	-2.48115	-0.0516087	-1.94728	-0.704038	-3.20585	-2.54476	-0.251504	2.29325
Chr14:122490751-122490900	14	122490751	122490900	2.50213e-05	Gm10837	POS	ENSMUSG00000075465	predicted gene 10837 [Source:MGI Symbol;Acc:MGI:3642026]	gene	overlapping	0	-0.114344	-2.02171	-0.454964	-1.94728	-0.559648	-2.94281	-2.30394	-0.376319	1.92762
Chr4:148130551-148130700	4	148130551	148130700	2.71105e-05	2610109H07Rik	NEG	ENSMUSG00000029005	RIKEN cDNA 2610109H07 gene [Source:MGI Symbol;Acc:MGI:1917683]	gene	overlapping	0	0.470619	-0.83729	0.345727	-1.00868	0.0924289	-1.20585	-1.01727	0.302925	1.3202
Chr19:16956001-16956150	19	16956001	16956150	2.89759e-05	Prune2	POS	ENSMUSG00000039126	prune homolog 2 (Drosophila) [Source:MGI Symbol;Acc:MGI:1925004]	gene	overlapping	0	0.622622	-0.83729	0.145428	-1.13993	0.571597	-0.883919	-0.953712	0.446549	1.40026
Chr5:28165801-28165950	5	28165801	28165950	2.93265e-05	En2	POS	ENSMUSG00000039095	engrailed 2 [Source:MGI Symbol;Acc:MGI:95390]	gene	overlapping	0	-0.529381	-3.15922	-0.50227	-2.36232	-0.951965	-2.94281	-2.82145	-0.661206	2.16024
Chr1:84284551-84284700	1	84284551	84284700	2.96138e-05	Pid1	NEG	ENSMUSG00000045658	phosphotyrosine interaction domain containing 1 [Source:MGI Symbol;Acc:MGI:2138391]	gene	overlapping	0	-0.284269	-1.48115	-0.0168433	-1.83181	0.21796	-2.20585	-1.8396	-0.0277174	1.81188
Chr7:92890651-92890800	7	92890651	92890800	2.98592e-05	Prcp	POS	ENSMUSG00000061119	prolylcarboxypeptidase (angiotensinase C) [Source:MGI Symbol;Acc:MGI:1919711]	gene	overlapping	0	0.175163	-1.78071	0.205549	-3.21032	-0.559648	-2.20585	-2.39896	-0.0596453	2.33931
Chr18:62922451-62922600	18	62922451	62922600	3.02781e-05	Apcdd1	POS	ENSMUSG00000071847	adenomatosis polyposis coli down-regulated 1 [Source:MGI Symbol;Acc:MGI:3513977]	gene	overlapping	0	0.416171	-0.957584	0.291279	-1.44478	0.177318	-0.772888	-1.05842	0.294923	1.35334
Chr5:106996201-106996350	5	106996201	106996350	3.05284e-05	Cdc7	POS	ENSMUSG00000029283	cell division cycle 7 (S. cerevisiae) [Source:MGI Symbol;Acc:MGI:1309511]	gene	upstream	11769	0.300694	-1.08883	0.0826924	-1.44478	0.539888	-1.00421	-1.17927	0.307758	1.48703
Chr19:19111351-19111500	19	19111351	19111500	3.06242e-05	Rorb	NEG	ENSMUSG00000036192	RAR-related orphan receptor beta [Source:MGI Symbol;Acc:MGI:1343464]	gene	downstream	155	0.330441	-1.08883	0.44882	-0.674264	0.177318	-1.35785	-1.04031	0.31886	1.35917
Chr16:8513251-8513400	16	8513251	8513400	3.18489e-05	Abat	POS	ENSMUSG00000057880	4-aminobutyrate aminotransferase [Source:MGI Symbol;Acc:MGI:2443582]	gene	downstream	29	1.15867	-0.0888287	1.27734	0.0824646	1.29596	0.472225	0.155287	1.24399	1.08871
Chr2:73271701-73271850	2	73271701	73271850	3.18763e-05	Sp9	POS	ENSMUSG00000068859	trans-acting transcription factor 9 [Source:MGI Symbol;Acc:MGI:3574660]	gene	downstream	75	-0.640413	-2.48115	-0.949729	-3.94728	-0.864502	-3.52778	-3.31873	-0.818215	2.50052
Chr12:49401001-49401150	12	49401001	49401150	3.18763e-05	3110039M20Rik	POS	ENSMUSG00000089922	RIKEN cDNA 3110039M20 gene [Source:MGI Symbol;Acc:MGI:1914543]	gene	overlapping	0	-0.476914	-2.48115	-0.765305	-2.53225	-0.492534	-2.94281	-2.65207	-0.578251	2.07382
Chr5:144479851-144480000	5	144479851	144480000	3.29361e-05	Bri3	POS	ENSMUSG00000047843	brain protein I3 [Source:MGI Symbol;Acc:MGI:1933174]	gene	upstream	33094	-0.239875	-2.67379	-0.239236	-1.83181	-0.492534	-1.94281	-2.14947	-0.323881	1.82559
Chr3:121609201-121609350	3	121609201	121609350	3.30721e-05	A730020M07Rik	NEG	ENSMUSG00000044522	RIKEN cDNA A730020M07 gene [Source:MGI Symbol;Acc:MGI:2442643]	gene	upstream	27795	-0.529381	-2.67379	-0.55118	-2.07281	-0.78204	-3.94281	-2.89647	-0.620867	2.27561
Chr18:10424101-10424250	18	10424101	10424250	3.35371e-05	Greb1l	POS	ENSMUSG00000042942	growth regulation by estrogen in breast cancer-like [Source:MGI Symbol;Acc:MGI:3576497]	gene	overlapping	0	-0.0363413	-1.23322	0.49773	-1.62535	0.571597	-1.44031	-1.43296	0.344328	1.77729
Chr10:34382401-34382550	10	34382401	34382550	3.38881e-05	Nt5dc1	NEG	ENSMUSG00000039480	5'-nucleotidase domain containing 1 [Source:MGI Symbol;Acc:MGI:2442446]	gene	overlapping	0	-0.529381	-2.15922	-0.0872326	-2.07281	-0.492534	-2.52778	-2.25327	-0.369716	1.88355
Chr13:5832001-5832150	13	5832001	5832150	3.46083e-05	Klf6	POS	ENSMUSG00000000078	Kruppel-like factor 6 [Source:MGI Symbol;Acc:MGI:1346318]	gene	downstream	29339	0.0732832	-1.31122	-0.0516087	-1.53225	0.0924289	-1.52778	-1.45708	0.0380345	1.49511
Chr10:89175601-89175750	10	89175601	89175750	3.59525e-05	Ano4	NEG	ENSMUSG00000035189	anoctamin 4 [Source:MGI Symbol;Acc:MGI:2443344]	gene	overlapping	0	-1.03634	-3.89618	-1.23924	-3.94728	-1.04507	-3.52778	-3.79041	-1.10688	2.68353
Chr7:29784001-29784150	7	29784001	29784150	3.71953e-05	Zfp30	POS	ENSMUSG00000047473	zinc finger protein 30 [Source:MGI Symbol;Acc:MGI:99178]	gene	overlapping	0	0.108049	-1.23322	-0.123758	-1.62535	-0.0450746	-1.82734	-1.56197	-0.0202615	1.54171
Chr3:38436751-38436900	3	38436751	38436900	3.80725e-05	Ankrd50	NEG	ENSMUSG00000044864	ankyrin repeat domain 50 [Source:MGI Symbol;Acc:MGI:2139777]	gene	upstream	12361	-0.824837	0.351744	-0.824198	0.734541	-0.559648	0.580749	0.555678	-0.736228	-1.29191
Chr12:104955001-104955150	12	104955001	104955150	3.81764e-05	4831426I19Rik	NEG	ENSMUSG00000054150	RIKEN cDNA 4831426I19 gene [Source:MGI Symbol;Acc:MGI:2442408]	gene	overlapping	0	-0.699306	-4.48115	-1.16123	-3.53225	-1.49253	-3.94281	-3.9854	-1.11769	2.86771
Chr3:5229301-5229450	3	5229301	5229450	3.93577e-05	Zfhx4	POS	ENSMUSG00000025255	zinc finger homeodomain 4 [Source:MGI Symbol;Acc:MGI:2137668]	gene	overlapping	0	0.622622	-0.673791	0.398194	-0.625355	0.632997	-0.620884	-0.64001	0.551271	1.19128
Chr9:25173151-25173300	9	25173151	25173300	3.97506e-05	Herpud2	NEG	ENSMUSG00000008429	HERPUD family member 2 [Source:MGI Symbol;Acc:MGI:1915393]	gene	downstream	21370	-0.476914	-2.48115	-0.364767	-2.07281	-0.559648	-2.52778	-2.36058	-0.467109	1.89347
Chr14:46387501-46387650	14	46387501	46387650	3.98375e-05	Bmp4	NEG	ENSMUSG00000021835	bone morphogenetic protein 4 [Source:MGI Symbol;Acc:MGI:88180]	gene	overlapping	0	0.108049	-1.31122	0.423729	-1.36232	0.775955	-1.27985	-1.3178	0.435911	1.75371
Chr18:77565151-77565300	18	77565151	77565300	3.98375e-05	Rnf165	NEG	ENSMUSG00000025427	ring finger protein 165 [Source:MGI Symbol;Acc:MGI:2444521]	gene	downstream	15	-0.196806	-2.15922	-0.601806	-2.36232	-0.308109	-2.06834	-2.19663	-0.368907	1.82772
Chr1:126622051-126622200	1	126622051	126622200	4.05041e-05	Nckap5	NEG	ENSMUSG00000049690	NCK-associated protein 5 [Source:MGI Symbol;Acc:MGI:2686394]	gene	overlapping	0	-0.284269	-2.15922	-0.50227	-1.83181	-0.428403	-2.94281	-2.31128	-0.404981	1.9063
Chr8:12837301-12837450	8	12837301	12837450	4.07017e-05	Atp11a	POS	ENSMUSG00000031441	ATPase, class VI, type 11A [Source:MGI Symbol;Acc:MGI:1354735]	gene	overlapping	0	-1.82484	-0.0888287	-1.70872	0.576279	-2.367	-0.00421315	0.161079	-1.96685	-2.12793
Chr2:150770851-150771000	2	150770851	150771000	4.12051e-05	Entpd6	POS	ENSMUSG00000033068	ectonucleoside triphosphate diphosphohydrolase 6 [Source:MGI Symbol;Acc:MGI:1202295]	gene	overlapping	0	0.622622	-0.780706	0.263265	-1.00868	0.539888	-0.573579	-0.787656	0.475258	1.26291
Chr9:90162751-90162900	9	90162751	90162900	4.12751e-05	Adamts7	POS	ENSMUSG00000032363	a disintegrin-like and metallopeptidase (reprolysin type) with thrombospondin type 1 motif, 7 [Source:MGI Symbol;Acc:MGI:1347346]	gene	downstream	78	0.359587	-1.23322	0.263265	-0.888389	0.177318	-1.06834	-1.06332	0.266723	1.33004
Chr6:82115101-82115250	6	82115101	82115250	4.17704e-05	Fam176a	POS	ENSMUSG00000035104	family with sequence similarity 176, member A [Source:MGI Symbol;Acc:MGI:2385247]	gene	upstream	22002	-1.28427	-5.63315	-1.60181	-3.53225	-1.25153	-5.52778	-4.89772	-1.3792	3.51852
Chr5:28165501-28165650	5	28165501	28165650	4.33331e-05	En2	POS	ENSMUSG00000039095	engrailed 2 [Source:MGI Symbol;Acc:MGI:95390]	gene	downstream	46	-0.962341	-3.89618	-0.199707	-2.53225	-0.367003	-3.20585	-3.21143	-0.509684	2.70174
Chr9:23473501-23473650	9	23473501	23473650	4.37131e-05	Bmper	POS	ENSMUSG00000031963	BMP-binding endothelial regulator [Source:MGI Symbol;Acc:MGI:1920480]	gene	overlapping	0	-1.11434	0.246774	-1.3217	0.677208	-0.78204	0.379115	0.434366	-1.07269	-1.50706
Chr3:133211551-133211700	3	133211551	133211700	4.42233e-05	D630013G24Rik	NEG	ENSMUSG00000040969	RIKEN cDNA D630013G24 gene [Source:MGI Symbol;Acc:MGI:2442801]	gene	overlapping	0	0.00113343	-1.78071	-0.279878	-2.21032	-0.630037	-2.52778	-2.17293	-0.302927	1.87001
Chr1:78196951-78197100	1	78196951	78197100	4.43491e-05	Pax3	NEG	ENSMUSG00000004872	paired box gene 3 [Source:MGI Symbol;Acc:MGI:97487]	gene	overlapping	0	0.207584	-4.48115	-0.454964	-2.07281	-0.0939842	-2.20585	-2.91994	-0.113788	2.80615
Chr4:127419301-127419450	4	127419301	127419450	4.45604e-05	4930471C06Rik	POS	ENSMUSG00000086138	RIKEN cDNA 4930471C06 gene [Source:MGI Symbol;Acc:MGI:1925335]	gene	downstream	55398	-1.03634	-3.15922	-0.161233	-3.53225	-0.704038	-3.20585	-3.2991	-0.633871	2.66523
Chr10:91313701-91313850	10	91313701	91313850	4.64193e-05	Tmpo	NEG	ENSMUSG00000019961	thymopoietin [Source:MGI Symbol;Acc:MGI:106920]	gene	downstream	142119	-0.760707	-3.48115	-0.708721	-3.53225	-0.951965	-2.52778	-3.18039	-0.807131	2.37326
Chr2:59053501-59053650	2	59053501	59053650	4.6842e-05	Ccdc148	NEG	ENSMUSG00000036641	coiled-coil domain containing 148 [Source:MGI Symbol;Acc:MGI:3039583]	gene	overlapping	0	0.0376593	-1.67379	-0.199707	-1.44478	-0.308109	-2.35785	-1.82547	-0.156719	1.66876
Chr5:96222301-96222450	5	96222301	96222450	4.73008e-05	Mrpl1	POS	ENSMUSG00000029486	mitochondrial ribosomal protein L1 [Source:MGI Symbol;Acc:MGI:2137202]	gene	overlapping	0	0.108049	-2.67379	0.0826924	-1.21032	0.00223111	-1.35785	-1.74732	0.0643241	1.81164
Chr5:147299551-147299700	5	147299551	147299700	4.75333e-05	Cdx2	NEG	ENSMUSG00000029646	caudal type homeobox 2 [Source:MGI Symbol;Acc:MGI:88361]	gene	upstream	1105	-0.640413	-2.48115	-0.949729	-2.94728	-0.492534	-3.20585	-2.87809	-0.694225	2.18387
Chr13:83730751-83730900	13	83730751	83730900	4.88089e-05	C130071C03Rik	POS	ENSMUSG00000050334	RIKEN cDNA C130071C03 gene [Source:MGI Symbol;Acc:MGI:2443574]	gene	overlapping	0	0.470619	-1.39368	1.24905	-0.888389	0.829395	-0.942813	-1.07496	0.849688	1.92465
Chr17:85688551-85688700	17	85688551	85688700	4.88089e-05	Six2	NEG	ENSMUSG00000024134	sine oculis-related homeobox 2 homolog (Drosophila) [Source:MGI Symbol;Acc:MGI:102778]	gene	downstream	277	-0.284269	-2.48115	-0.409161	-2.53225	-0.864502	-2.35785	-2.45708	-0.519311	1.93777
Chr19:53852851-53853000	19	53852851	53853000	4.93982e-05	Rbm20	POS	ENSMUSG00000043639	RNA binding motif protein 20 [Source:MGI Symbol;Acc:MGI:1920963]	gene	overlapping	0	0.141996	-1.89618	-0.123758	-1.44478	-0.0450746	-1.27985	-1.54027	-0.0089457	1.53133
Chr15:42408001-42408150	15	42408001	42408150	4.94943e-05	Angpt1	NEG	ENSMUSG00000022309	angiopoietin 1 [Source:MGI Symbol;Acc:MGI:108448]	gene	upstream	16577	-0.330072	-2.89618	-1.08723	-3.94728	-0.864502	-3.20585	-3.34977	-0.760603	2.58917
Chr8:40423351-40423500	8	40423351	40423500	4.95153e-05	Zdhhc2	POS	ENSMUSG00000039470	zinc finger, DHHC domain containing 2 [Source:MGI Symbol;Acc:MGI:1923452]	gene	downstream	315	0.622622	-1.02171	0.291279	-0.947283	0.0924289	-1.00421	-0.99107	0.335443	1.32651
Chr1:43173751-43173900	1	43173751	43173900	4.97491e-05	Fhl2	NEG	ENSMUSG00000008136	four and a half LIM domains 2 [Source:MGI Symbol;Acc:MGI:1338762]	gene	downstream	9790	-0.154986	-1.67379	-0.199707	-2.07281	-0.197078	-1.72042	-1.82234	-0.183924	1.63842
Chr1:75693301-75693450	1	75693301	75693450	4.97491e-05	Slc4a3	POS	ENSMUSG00000006576	solute carrier family 4 (anion exchanger), member 3 [Source:MGI Symbol;Acc:MGI:109350]	gene	upstream	131129	0.470619	-2.02171	0.175802	-2.36232	-0.367003	-1.52778	-1.9706	0.0931393	2.06374
Chr1:111058351-111058500	1	111058351	111058500	5.06733e-05	Cdh19	NEG	ENSMUSG00000047216	cadherin 19, type 2 [Source:MGI Symbol;Acc:MGI:3588198]	gene	downstream	80979	-2.69931	-0.957584	-4.40916	-0.72489	-2.63004	-0.669794	-0.78409	-3.24617	-2.46208
Chr14:118231201-118231350	14	118231201	118231350	5.14505e-05	Sox21	NEG	ENSMUSG00000061517	SRY-box containing gene 21 [Source:MGI Symbol;Acc:MGI:2654070]	gene	upstream	1882	-0.0363413	-2.67379	-0.708721	-2.21032	-0.428403	-2.52778	-2.47063	-0.391155	2.07947
Chr6:6862651-6862800	6	6862651	6862800	5.41349e-05	Dlx6as1	NEG	ENSMUSG00000090063	Dlx6 antisense RNA 1 [Source:MGI Symbol;Acc:MGI:2443217]	gene	overlapping	0	0.00113343	-2.89618	-0.123758	-1.36232	-0.14461	-1.52778	-1.92876	-0.0890784	1.83968
Chr1:22268251-22268400	1	22268251	22268400	5.46205e-05	Rims1	NEG	ENSMUSG00000041670	regulating synaptic membrane exocytosis 1 [Source:MGI Symbol;Acc:MGI:2152971]	gene	upstream	17851	-0.0748154	-1.89618	-0.409161	-2.94728	-0.197078	-1.52778	-2.12375	-0.227018	1.89673
Chr12:49391401-49391550	12	49391401	49391550	5.46205e-05	3110039M20Rik	POS	ENSMUSG00000089922	RIKEN cDNA 3110039M20 gene [Source:MGI Symbol;Acc:MGI:1914543]	gene	overlapping	0	-0.330072	-2.02171	-0.199707	-2.07281	-0.630037	-2.35785	-2.15079	-0.386606	1.76419
Chr13:83730451-83730600	13	83730451	83730600	5.46205e-05	C130071C03Rik	POS	ENSMUSG00000050334	RIKEN cDNA C130071C03 gene [Source:MGI Symbol;Acc:MGI:2443574]	gene	overlapping	0	-0.824837	-2.89618	-0.409161	-2.94728	-0.704038	-2.35785	-2.73377	-0.646012	2.08776
Chr9:106447351-106447500	9	106447351	106447500	5.58315e-05	Abhd14a	NEG	ENSMUSG00000042210	abhydrolase domain containing 14A [Source:MGI Symbol;Acc:MGI:1915894]	gene	overlapping	0	0.669928	-0.726259	0.545036	-0.578049	0.405587	-0.573579	-0.625962	0.540183	1.16615
Chr18:46553851-46554000	18	46553851	46554000	5.63168e-05	Ticam2	NEG	ENSMUSG00000056130	toll-like receptor adaptor molecule 2 [Source:MGI Symbol;Acc:MGI:3040056]	gene	upstream	5155	0.497091	-1.15922	0.263265	-0.625355	0.632997	-0.827335	-0.870636	0.464451	1.33509
Chr9:55546351-55546500	9	55546351	55546500	5.64732e-05	Isl2	POS	ENSMUSG00000032318	insulin related protein 2 (islet 2) [Source:MGI Symbol;Acc:MGI:109156]	gene	upstream	171	0.141996	-1.89618	-0.50227	-2.07281	-0.251526	-2.20585	-2.05828	-0.203933	1.85435
Chr9:23223151-23223300	9	23223151	23223300	5.86826e-05	Bmper	POS	ENSMUSG00000031963	BMP-binding endothelial regulator [Source:MGI Symbol;Acc:MGI:1920480]	gene	overlapping	0	0.141996	-1.15922	0.234696	-1.62535	0.0480348	-1.00421	-1.26293	0.141575	1.4045
Chr7:139086001-139086150	7	139086001	139086150	5.99555e-05	Dpysl4	POS	ENSMUSG00000025478	dihydropyrimidinase-like 4 [Source:MGI Symbol;Acc:MGI:1349764]	gene	overlapping	0	-0.962341	-2.48115	-0.50227	-3.21032	-0.428403	-2.72042	-2.80396	-0.631005	2.17296
Chr13:83730601-83730750	13	83730601	83730750	5.99555e-05	C130071C03Rik	POS	ENSMUSG00000050334	RIKEN cDNA C130071C03 gene [Source:MGI Symbol;Acc:MGI:2443574]	gene	overlapping	0	-0.196806	-1.78071	0.145428	-2.07281	-0.492534	-2.20585	-2.01979	-0.181304	1.83849
Chr17:71781151-71781300	17	71781151	71781300	6.17447e-05	Clip4	POS	ENSMUSG00000024059	CAP-GLY domain containing linker protein family, member 4 [Source:MGI Symbol;Acc:MGI:1919100]	gene	downstream	647	-0.284269	-2.48115	-0.654273	-3.21032	-0.78204	-2.20585	-2.63244	-0.573527	2.05891
Chr18:77565451-77565600	18	77565451	77565600	6.27516e-05	Rnf165	NEG	ENSMUSG00000025427	ring finger protein 165 [Source:MGI Symbol;Acc:MGI:2444521]	gene	downstream	315	-0.426288	-2.15922	-0.601806	-2.72489	-0.630037	-2.72042	-2.53484	-0.55271	1.98213
Chr3:152054251-152054400	3	152054251	152054400	6.27675e-05	Gipc2	NEG	ENSMUSG00000039131	GIPC PDZ domain containing family, member 2 [Source:MGI Symbol;Acc:MGI:1889209]	gene	upstream	39133	0.548621	-0.574256	0.545036	-0.487851	0.662745	-0.669794	-0.5773	0.585467	1.16277
Chr16:18860251-18860400	16	18860251	18860400	6.27675e-05	Mrpl40	NEG	ENSMUSG00000022706	mitochondrial ribosomal protein L40 [Source:MGI Symbol;Acc:MGI:1332635]	gene	upstream	11618	-1.47691	0.010707	-1.40916	-0.0728136	-1.14461	0.253585	0.063826	-1.34356	-1.40739
Chr13:43615951-43616100	13	43615951	43616100	6.29189e-05	Rnf182	POS	ENSMUSG00000044164	ring finger protein 182 [Source:MGI Symbol;Acc:MGI:3045355]	gene	overlapping	0	-0.330072	-2.48115	-0.885599	-3.21032	-0.864502	-2.94281	-2.87809	-0.693391	2.1847
Chr8:105537451-105537600	8	105537451	105537600	6.37595e-05	Atp6v0d1	NEG	ENSMUSG00000013160	ATPase, H+ transporting, lysosomal V0 subunit D1 [Source:MGI Symbol;Acc:MGI:1201778]	gene	overlapping	0	-0.529381	-2.02171	-0.601806	-2.94728	-0.428403	-2.52778	-2.49892	-0.519863	1.97906
Chr12:116648701-116648850	12	116648701	116648850	6.53335e-05	Ptprn2	POS	ENSMUSG00000056553	protein tyrosine phosphatase, receptor type, N polypeptide 2 [Source:MGI Symbol;Acc:MGI:107418]	gene	overlapping	0	-0.114344	-1.78071	-0.123758	-1.94728	-0.308109	-1.62088	-1.78296	-0.18207	1.60089
Chr2:38368951-38369100	2	38368951	38369100	6.69848e-05	Lhx2	POS	ENSMUSG00000000247	LIM homeobox protein 2 [Source:MGI Symbol;Acc:MGI:96785]	gene	overlapping	0	-0.284269	-2.15922	-0.161233	-1.94728	0.257488	-1.62088	-1.90913	-0.0626713	1.84646
Chr8:110721151-110721300	8	110721151	110721300	6.69909e-05	Mtss1l	POS	ENSMUSG00000033763	metastasis suppressor 1-like [Source:MGI Symbol;Acc:MGI:3039591]	gene	downstream	176	0.27032	-0.83729	0.0826924	-1.83181	0.405587	-1.13546	-1.26818	0.252866	1.52105
Chr9:5340601-5340750	9	5340601	5340750	6.69909e-05	Casp4	POS	ENSMUSG00000033538	caspase 4, apoptosis-related cysteine peptidase [Source:MGI Symbol;Acc:MGI:107700]	gene	upstream	3818	-2.47691	-0.0888287	-2.08723	0.350398	-1.63004	-0.279848	-0.00609283	-2.06473	-2.05864
Chr5:101664901-101665050	5	101664901	101665050	7.12445e-05	Nkx6-1	NEG	ENSMUSG00000035187	NK6 homeobox 1 [Source:MGI Symbol;Acc:MGI:1206039]	gene	overlapping	0	-0.330072	-2.15922	-0.55118	-2.21032	-0.308109	-2.20585	-2.19179	-0.396454	1.79534
Chr12:117831601-117831750	12	117831601	117831750	7.12445e-05	Cdca7l	POS	ENSMUSG00000021175	cell division cycle associated 7 like [Source:MGI Symbol;Acc:MGI:2384982]	gene	overlapping	0	-1.03634	-2.89618	-0.454964	-2.72489	-0.704038	-3.20585	-2.94231	-0.731781	2.21053
Chr6:14900701-14900850	6	14900701	14900850	7.14877e-05	Foxp2	POS	ENSMUSG00000029563	forkhead box P2 [Source:MGI Symbol;Acc:MGI:2148705]	gene	downstream	499	0.0376593	-1.78071	-0.0872326	-1.72489	-0.0939842	-1.20585	-1.57048	-0.0478525	1.52263
Chr6:134206051-134206200	6	134206051	134206200	7.19978e-05	Etv6	POS	ENSMUSG00000030199	ets variant gene 6 (TEL oncogene) [Source:MGI Symbol;Acc:MGI:109336]	gene	overlapping	0	-0.154986	0.518854	-0.885599	0.63768	-0.559648	0.662049	0.606194	-0.533411	-1.13961
ChrX:58030201-58030350	X	58030201	58030350	7.29834e-05	Zic3	POS	ENSMUSG00000067860	zinc finger protein of the cerebellum 3 [Source:MGI Symbol;Acc:MGI:106676]	gene	overlapping	0	-0.529381	-2.31122	-0.364767	-2.21032	-0.308109	-2.06834	-2.19663	-0.400752	1.79587
Chr2:169493701-169493850	2	169493701	169493850	7.44103e-05	Gm14249	POS	ENSMUSG00000087074	predicted gene 14249 [Source:MGI Symbol;Acc:MGI:3651257]	gene	overlapping	0	-0.377378	-2.15922	-0.321698	-2.72489	-0.951965	-2.94281	-2.60897	-0.550347	2.05863
Chr8:57320851-57321000	8	57320851	57321000	7.44103e-05	Hand2	POS	ENSMUSG00000038193	heart and neural crest derivatives expressed transcript 2 [Source:MGI Symbol;Acc:MGI:103580]	gene	overlapping	0	-0.699306	-3.89618	-0.409161	-2.21032	-0.308109	-2.20585	-2.77078	-0.472192	2.29859
Chr11:72215551-72215700	11	72215551	72215700	7.44874e-05	Med31	NEG	ENSMUSG00000020801	mediator of RNA polymerase II transcription, subunit 31 homolog (yeast) [Source:MGI Symbol;Acc:MGI:1914529]	gene	overlapping	0	0.523086	-0.957584	0.473482	-0.947283	0.0924289	-0.72042	-0.875096	0.362999	1.23809
Chr9:91384351-91384500	9	91384351	91384500	7.55001e-05	Zic4	POS	ENSMUSG00000036972	zinc finger protein of the cerebellum 4 [Source:MGI Symbol;Acc:MGI:107201]	gene	overlapping	0	-0.699306	-3.48115	-0.654273	-3.53225	-1.49253	-3.52778	-3.51372	-0.948704	2.56502
Chr12:56696701-56696850	12	56696701	56696850	7.55994e-05	Pax9	POS	ENSMUSG00000001497	paired box gene 9 [Source:MGI Symbol;Acc:MGI:97493]	gene	overlapping	0	-0.284269	-2.02171	-0.409161	-1.83181	-0.197078	-2.20585	-2.01979	-0.296836	1.72295
Chr17:85645501-85645650	17	85645501	85645650	7.58991e-05	Six3	POS	ENSMUSG00000038805	sine oculis-related homeobox 3 homolog (Drosophila) [Source:MGI Symbol;Acc:MGI:102764]	gene	upstream	13688	-1.11434	-5.48115	-1.23924	-3.94728	-1.25153	-3.52778	-4.31873	-1.2017	3.11703
Chr6:49218151-49218300	6	49218151	49218300	7.8595e-05	Igf2bp3	NEG	ENSMUSG00000029814	insulin-like growth factor 2 mRNA binding protein 3 [Source:MGI Symbol;Acc:MGI:1890359]	gene	downstream	3197	0.598374	-3.15922	-0.161233	-3.94728	-0.492534	-2.06834	-3.05828	-0.0184642	3.03982
Chr12:49401451-49401600	12	49401451	49401600	7.96703e-05	3110039M20Rik	POS	ENSMUSG00000089922	RIKEN cDNA 3110039M20 gene [Source:MGI Symbol;Acc:MGI:1914543]	gene	overlapping	0	-0.962341	-2.67379	-0.50227	-2.53225	-0.78204	-3.94281	-3.04962	-0.748884	2.30073
Chr17:8801101-8801250	17	8801101	8801250	8.02777e-05	Pde10a	POS	ENSMUSG00000023868	phosphodiesterase 10A [Source:MGI Symbol;Acc:MGI:1345143]	gene	overlapping	0	0.622622	-1.48115	0.205549	-0.831805	0.802922	-1.20585	-1.17293	0.543698	1.71663
Chr3:129204901-129205050	3	129204901	129205050	8.07148e-05	Pitx2	POS	ENSMUSG00000028023	paired-like homeodomain transcription factor 2 [Source:MGI Symbol;Acc:MGI:109340]	gene	overlapping	0	-0.114344	-2.67379	0.263265	-1.62535	0.00223111	-1.35785	-1.88567	0.050384	1.93605
Chr7:34714951-34715100	7	34714951	34715100	8.59046e-05	Chst8	NEG	ENSMUSG00000060402	carbohydrate (N-acetylgalactosamine 4-0) sulfotransferase 8 [Source:MGI Symbol;Acc:MGI:1916197]	gene	overlapping	0	-0.377378	-2.31122	-0.708721	-3.21032	-0.492534	-1.94281	-2.48812	-0.526211	1.96191
Chr15:93885451-93885600	15	93885451	93885600	8.59046e-05	Prickle1	NEG	ENSMUSG00000036158	prickle homolog 1 (Drosophila) [Source:MGI Symbol;Acc:MGI:1916034]	gene	downstream	289560	-0.239875	-2.02171	0.0502709	-1.28432	0.00223111	-2.52778	-1.9446	-0.0624575	1.88214
Chr7:3411301-3411450	7	3411301	3411450	8.64016e-05	Cacng8	POS	ENSMUSG00000053395	calcium channel, voltage-dependent, gamma subunit 8 [Source:MGI Symbol;Acc:MGI:1932376]	gene	overlapping	0	-0.0363413	-2.02171	-0.0516087	-1.62535	-0.367003	-1.52778	-1.72495	-0.151651	1.5733
Chr5:147997351-147997500	5	147997351	147997500	8.74805e-05	Mtus2	POS	ENSMUSG00000029651	microtubule associated tumor suppressor candidate 2 [Source:MGI Symbol;Acc:MGI:1915388]	gene	overlapping	0	0.00113343	-1.57426	-0.239236	-2.07281	-0.251526	-1.62088	-1.75598	-0.163209	1.59278
Chr7:36690751-36690900	7	36690751	36690900	8.74805e-05	Tshz3	POS	ENSMUSG00000021217	teashirt zinc finger family member 3 [Source:MGI Symbol;Acc:MGI:2442819]	gene	downstream	7218	-0.476914	-2.31122	-0.55118	-2.94728	-0.492534	-1.94281	-2.40044	-0.506876	1.89356
Chr19:14620501-14620650	19	14620501	14620650	8.74805e-05	Tle4	NEG	ENSMUSG00000024642	transducin-like enhancer of split 4, homolog of Drosophila E(spl) [Source:MGI Symbol;Acc:MGI:104633]	gene	downstream	22450	0.300694	-0.780706	0.205549	-1.07281	0.507466	-1.00421	-0.952578	0.337903	1.29048
Chr2:74682001-74682150	2	74682001	74682150	8.82057e-05	Hoxd11	POS	ENSMUSG00000042499	homeobox D11 [Source:MGI Symbol;Acc:MGI:96203]	gene	overlapping	0	-0.583829	-2.67379	-0.454964	-2.21032	-0.559648	-2.35785	-2.41399	-0.532814	1.88117
Chr19:14620651-14620800	19	14620651	14620800	9.22984e-05	Tle4	NEG	ENSMUSG00000024642	transducin-like enhancer of split 4, homolog of Drosophila E(spl) [Source:MGI Symbol;Acc:MGI:104633]	gene	downstream	22600	0.646469	-0.436752	0.635233	-0.444782	0.978772	-0.35785	-0.413128	0.753491	1.16662
Chr15:73246651-73246800	15	73246651	73246800	9.23407e-05	Ptk2	NEG	ENSMUSG00000022607	PTK2 protein tyrosine kinase 2 [Source:MGI Symbol;Acc:MGI:95481]	gene	overlapping	0	0.108049	-1.23322	-0.0168433	-1.62535	-0.0939842	-1.52778	-1.46212	-0.000926277	1.46119
Chr11:50673001-50673150	11	50673001	50673150	9.40079e-05	Adamts2	POS	ENSMUSG00000036545	a disintegrin-like and metallopeptidase (reprolysin type) with thrombospondin type 1 motif, 2 [Source:MGI Symbol;Acc:MGI:1347356]	gene	overlapping	0	-0.0748154	-2.31122	-0.364767	-1.36232	-0.251526	-2.20585	-1.9598	-0.230369	1.72943
Chr1:92651401-92651550	1	92651401	92651550	9.41444e-05	Otos	NEG	ENSMUSG00000044055	otospiralin [Source:MGI Symbol;Acc:MGI:2672814]	gene	downstream	2560	-0.583829	-2.89618	-0.601806	-2.21032	-0.492534	-2.52778	-2.54476	-0.559389	1.98537
Chr8:12837001-12837150	8	12837001	12837150	9.43907e-05	Atp11a	POS	ENSMUSG00000031441	ATPase, class VI, type 11A [Source:MGI Symbol;Acc:MGI:1354735]	gene	overlapping	0	-1.47691	-0.271693	-2.60181	-0.36232	-2.63004	-0.527775	-0.387263	-2.23625	-1.84899
Chr1:12991051-12991200	1	12991051	12991200	9.52661e-05	Slco5a1	NEG	ENSMUSG00000025938	solute carrier organic anion transporter family, member 5A1 [Source:MGI Symbol;Acc:MGI:2443431]	gene	overlapping	0	-0.0748154	-1.57426	0.0826924	-1.07281	0.295962	-1.72042	-1.45583	0.10128	1.55711
Chr17:54391051-54391200	17	54391051	54391200	9.52661e-05	Trp53-ps	POS	ENSMUSG00000090704	transformation related protein 53, pseudogene [Source:MGI Symbol;Acc:MGI:98835]	gene	downstream	28855	-1.82484	0.0424158	-2.08723	0.195675	-1.25153	-0.279848	-0.0139188	-1.7212	-1.70728
Chr6:14900851-14901000	6	14900851	14901000	9.72606e-05	Foxp2	POS	ENSMUSG00000029563	forkhead box P2 [Source:MGI Symbol;Acc:MGI:2148705]	gene	downstream	349	-0.426288	-2.15922	0.175802	-1.72489	0.00223111	-1.82734	-1.90381	-0.0827516	1.82106
Chr8:57328651-57328800	8	57328651	57328800	9.72606e-05	Hand2	POS	ENSMUSG00000038193	heart and neural crest derivatives expressed transcript 2 [Source:MGI Symbol;Acc:MGI:103580]	gene	upstream	4134	-0.377378	-1.57426	-0.0516087	-2.53225	-0.308109	-1.72042	-1.94231	-0.245699	1.69661
Chr5:146846701-146846850	5	146846701	146846850	9.94379e-05	Rasl11a	POS	ENSMUSG00000029641	RAS-like, family 11, member A [Source:MGI Symbol;Acc:MGI:1916145]	gene	overlapping	0	-0.760707	-2.89618	-0.885599	-3.94728	-1.04507	-2.94281	-3.26209	-0.897127	2.36497
Chr19:25673851-25674000	19	25673851	25674000	0.000101772	Dmrt2	POS	ENSMUSG00000048138	doublesex and mab-3 related transcription factor 2 [Source:MGI Symbol;Acc:MGI:1330307]	gene	overlapping	0	-0.476914	-3.48115	-0.949729	-2.36232	-0.197078	-3.52778	-3.12375	-0.54124	2.58251
Chr9:42897901-42898050	9	42897901	42898050	0.000102643	Grik4	NEG	ENSMUSG00000032017	glutamate receptor, ionotropic, kainate 4 [Source:MGI Symbol;Acc:MGI:95817]	gene	overlapping	0	-0.760707	-3.15922	-1.08723	-3.21032	-0.78204	-3.20585	-3.19179	-0.87666	2.31513
Chr4:59963551-59963700	4	59963551	59963700	0.000102708	Mup6	POS	ENSMUSG00000078689	major urinary protein 6 [Source:MGI Symbol;Acc:MGI:3650962]	gene	downstream	594	-1.69931	0.326209	-1.16123	0.512149	-0.559648	0.516619	0.451659	-1.14006	-1.59172
Chr2:36091501-36091650	2	36091501	36091650	0.000104066	Lhx6	NEG	ENSMUSG00000026890	LIM homeobox protein 6 [Source:MGI Symbol;Acc:MGI:1306803]	gene	overlapping	0	0.108049	-2.89618	0.0171041	-1.44478	-0.308109	-1.62088	-1.98728	-0.0609854	1.9263
Chr5:144545851-144546000	5	144545851	144546000	0.000104942	Nptx2	POS	ENSMUSG00000059991	neuronal pentraxin 2 [Source:MGI Symbol;Acc:MGI:1858209]	gene	overlapping	0	0.669928	-0.623165	0.205549	-1.07281	0.602624	-1.44031	-1.04543	0.4927	1.53813
Chr5:145698151-145698300	5	145698151	145698300	0.000106198	Cyp3a41a	NEG	ENSMUSG00000075551	cytochrome P450, family 3, subfamily a, polypeptide 41A [Source:MGI Symbol;Acc:MGI:1858451]	gene	overlapping	0	-1.69931	0.246774	-1.3217	0.0527173	-1.04507	-0.135458	0.054678	-1.35536	-1.41004
ChrX:46092301-46092450	X	46092301	46092450	0.000106834	4930515L19Rik	NEG	ENSMUSG00000085157	RIKEN cDNA 4930515L19 gene [Source:MGI Symbol;Acc:MGI:1922383]	gene	upstream	175109	-1.28427	-0.0217145	-1.23924	0.222642	-1.14461	0.14465	0.115193	-1.2227	-1.3379
Chr5:16428001-16428150	5	16428001	16428150	0.000107098	Cacna2d1	POS	ENSMUSG00000040118	calcium channel, voltage-dependent, alpha2/delta subunit 1 [Source:MGI Symbol;Acc:MGI:88295]	gene	upstream	53490	-3.28427	-0.271693	-2.23924	-0.0403921	-2.63004	-0.772888	-0.361658	-2.71785	-2.35619
Chr9:71215651-71215800	9	71215651	71215800	0.000108334	Aldh1a2	POS	ENSMUSG00000013584	aldehyde dehydrogenase family 1, subfamily A2 [Source:MGI Symbol;Acc:MGI:107928]	gene	overlapping	0	0.108049	-2.02171	-0.55118	-2.36232	-0.308109	-1.94281	-2.10895	-0.250413	1.85854
Chr14:48453901-48454050	14	48453901	48454050	0.000108334	6720456H20Rik	POS	ENSMUSG00000036339	RIKEN cDNA 6720456H20 gene [Source:MGI Symbol;Acc:MGI:2443219]	gene	overlapping	0	-3.69931	-1.31122	-3.40916	-0.947283	-4.95197	-1.27985	-1.17945	-4.02014	-2.84069
Chr12:49385551-49385700	12	49385551	49385700	0.000109352	Foxg1	POS	ENSMUSG00000020950	forkhead box G1 [Source:MGI Symbol;Acc:MGI:1347464]	gene	overlapping	0	-0.760707	-3.48115	-0.409161	-4.53224	-0.308109	-2.06834	-3.36058	-0.492659	2.86792
Chr1:170644501-170644650	1	170644501	170644650	0.000110498	Olfml2b	POS	ENSMUSG00000038463	olfactomedin-like 2B [Source:MGI Symbol;Acc:MGI:2443310]	gene	overlapping	0	0.359587	-0.83729	0.656929	-0.578049	0.507466	-0.573579	-0.662973	0.507994	1.17097
Chr10:77864251-77864400	10	77864251	77864400	0.000118836	C330046G03Rik	POS	ENSMUSG00000069581	RIKEN cDNA C330046G03 gene [Source:MGI Symbol;Acc:MGI:2671932]	gene	overlapping	0	0.141996	-1.39368	0.175802	-1.72489	-0.308109	-1.27985	-1.46614	0.00322959	1.46937
Chr5:147299251-147299400	5	147299251	147299400	0.000123254	Cdx2	NEG	ENSMUSG00000029646	caudal type homeobox 2 [Source:MGI Symbol;Acc:MGI:88361]	gene	upstream	1405	-0.0748154	-1.89618	-0.279878	-1.83181	-0.559648	-2.20585	-1.97795	-0.30478	1.67317
Chr9:42897751-42897900	9	42897751	42897900	0.000123254	Grik4	NEG	ENSMUSG00000032017	glutamate receptor, ionotropic, kainate 4 [Source:MGI Symbol;Acc:MGI:95817]	gene	overlapping	0	-0.640413	-2.89618	-0.949729	-2.94728	-0.559648	-2.52778	-2.79041	-0.716596	2.07382
Chr6:14195251-14195400	6	14195251	14195400	0.000123954	SNORA17	POS	ENSMUSG00000088975	Small nucleolar RNA SNORA17 [Source:RFAM;Acc:RF00560]	gene	upstream	81820	0.470619	1.26032	0.0171041	1.03761	0.440352	1.18647	1.16147	0.309358	-0.852109
Chr13:12542101-12542250	13	12542101	12542250	0.000125766	Edaradd	NEG	ENSMUSG00000095105	EDAR (ectodysplasin-A receptor)-associated death domain [Source:MGI Symbol;Acc:MGI:1931001]	gene	downstream	21651	0.715731	-0.780706	1.08269	-0.246843	0.691891	-0.827335	-0.618295	0.830105	1.4484
Chr2:104742901-104743050	2	104742901	104743050	0.000126785	Depdc7	NEG	ENSMUSG00000027173	DEP domain containing 7 [Source:MGI Symbol;Acc:MGI:2139258]	gene	downstream	23	0.646469	-1.31122	0.205549	-1.21032	0.405587	-0.620884	-1.04747	0.419202	1.46668
Chr5:129455251-129455400	5	129455251	129455400	0.000126785	Sfswap	POS	ENSMUSG00000029439	splicing factor, suppressor of white-apricot homolog (Drosophila) [Source:MGI Symbol;Acc:MGI:101760]	gene	downstream	45831	0.760125	-0.271693	0.590839	-0.72489	0.802922	-0.135458	-0.377347	0.717962	1.09531
Chr14:79510801-79510950	14	79510801	79510950	0.000127841	Elf1	POS	ENSMUSG00000036461	E74-like factor 1 [Source:MGI Symbol;Acc:MGI:107180]	gene	overlapping	0	-1.47691	0.219294	-1.3217	0.168194	-0.630037	0.200145	0.195878	-1.14288	-1.33876
Chr15:91573351-91573500	15	91573351	91573500	0.000128545	Slc2a13	NEG	ENSMUSG00000036298	solute carrier family 2 (facilitated glucose transporter), member 13 [Source:MGI Symbol;Acc:MGI:2146030]	gene	downstream	90	0.738099	-0.83729	0.740586	-0.777358	0.539888	-0.135458	-0.583368	0.672858	1.25623
Chr3:50554651-50554800	3	50554651	50554800	0.000130169	U6atac	NEG	ENSMUSG00000089150	U6atac minor spliceosomal RNA [Source:RFAM;Acc:RF00619]	gene	upstream	1614	-0.529381	-3.89618	-0.949729	-3.94728	-1.49253	-3.20585	-3.6831	-0.990548	2.69256
Chr1:67363801-67363950	1	67363801	67363950	0.000131132	Gm15668	POS	ENSMUSG00000086204	predicted gene 15668 [Source:MGI Symbol;Acc:MGI:3783110]	gene	upstream	40192	-1.03634	-3.15922	-0.601806	-2.53225	-0.559648	-2.94281	-2.87809	-0.732598	2.14549
Chr8:52537951-52538100	8	52537951	52538100	0.000131132	U2	POS	ENSMUSG00000064682	U2 spliceosomal RNA [Source:RFAM;Acc:RF00004]	gene	downstream	200846	-1.58383	-0.436752	-2.40916	-0.00868326	-1.78204	0.0268137	-0.139541	-1.92501	-1.78547
Chr11:66168301-66168450	11	66168301	66168450	0.000131132	Dnahc9	NEG	ENSMUSG00000056752	dynein, axonemal, heavy chain 9 [Source:MGI Symbol;Acc:MGI:1289279]	gene	overlapping	0	-0.377378	-2.31122	0.0171041	-1.83181	-0.0450746	-1.44031	-1.86111	-0.135116	1.726
Chr1:14310151-14310300	1	14310151	14310300	0.000133102	Eya1	NEG	ENSMUSG00000025932	eyes absent 1 homolog (Drosophila) [Source:MGI Symbol;Acc:MGI:109344]	gene	overlapping	0	0.669928	-0.726259	0.234696	-1.00868	0.507466	-0.573579	-0.769507	0.470696	1.2402
Chr3:133601851-133602000	3	133601851	133602000	0.000133102	SNORA17	POS	ENSMUSG00000077336	Small nucleolar RNA SNORA17 [Source:RFAM;Acc:RF00560]	gene	downstream	13314	-0.760707	-2.15922	-0.321698	-2.72489	-0.630037	-2.72042	-2.53484	-0.570814	1.96403
Chr4:82065601-82065750	4	82065601	82065750	0.000133102	Gm11264	NEG	ENSMUSG00000087110	predicted gene 11264 [Source:MGI Symbol;Acc:MGI:3649480]	gene	overlapping	0	-0.377378	-2.89618	-0.824198	-2.53225	-0.78204	-2.52778	-2.65207	-0.661206	1.99086
Chr11:19737301-19737450	11	19737301	19737450	0.000133102	SCARNA21	POS	ENSMUSG00000089210	Small Cajal body specific RNA 21 [Source:RFAM;Acc:RF00602]	gene	downstream	44003	-0.699306	-3.15922	0.0826924	-2.94728	-0.492534	-2.20585	-2.77078	-0.369716	2.40107
Chr2:38368801-38368950	2	38368801	38368950	0.000135602	Lhx2	POS	ENSMUSG00000000247	LIM homeobox protein 2 [Source:MGI Symbol;Acc:MGI:96785]	gene	overlapping	0	0.207584	-1.67379	-0.409161	-1.72489	-0.14461	-1.94281	-1.7805	-0.115396	1.6651
Chr11:46312201-46312350	11	46312201	46312350	0.000135617	Cyfip2	NEG	ENSMUSG00000020340	cytoplasmic FMR1 interacting protein 2 [Source:MGI Symbol;Acc:MGI:1924134]	gene	overlapping	0	0.622622	-0.780706	0.613207	-0.777358	0.21796	-0.483381	-0.680482	0.484596	1.16508
Chr4:22488451-22488600	4	22488451	22488600	0.000135701	Pou3f2	NEG	ENSMUSG00000095139	POU domain, class 3, transcription factor 2 [Source:MGI Symbol;Acc:MGI:101895]	gene	downstream	85	0.416171	-2.67379	-0.279878	-2.53225	-0.367003	-1.72042	-2.30882	-0.0769031	2.23192
Chr12:57546001-57546150	12	57546001	57546150	0.000137874	Foxa1	NEG	ENSMUSG00000035451	forkhead box A1 [Source:MGI Symbol;Acc:MGI:1347472]	gene	overlapping	0	0.548621	-0.726259	0.175802	-1.00868	0.257488	-1.06834	-0.934428	0.327304	1.26173
Chr12:95695051-95695200	12	95695051	95695200	0.000139274	Flrt2	POS	ENSMUSG00000047414	fibronectin leucine rich transmembrane protein 2 [Source:MGI Symbol;Acc:MGI:3603594]	gene	overlapping	0	-0.0363413	-1.57426	-0.0168433	-1.44478	-0.0450746	-1.44031	-1.48645	-0.032753	1.4537
Chr12:56611951-56612100	12	56611951	56612100	0.000139739	Nkx2-9	NEG	ENSMUSG00000058669	NK2 transcription factor related, locus 9 (Drosophila) [Source:MGI Symbol;Acc:MGI:1270158]	gene	overlapping	0	-0.426288	-2.89618	-0.654273	-2.36232	-0.308109	-1.82734	-2.36195	-0.46289	1.89906
Chr5:91104301-91104450	5	91104301	91104450	0.000141241	Ereg	POS	ENSMUSG00000029377	epiregulin [Source:MGI Symbol;Acc:MGI:107508]	gene	upstream	10652	-0.891951	-3.15922	-0.885599	-3.21032	-0.951965	-3.20585	-3.19179	-0.909838	2.28196
ChrX:93700651-93700800	X	93700651	93700800	0.00014178	Pcyt1b	POS	ENSMUSG00000035246	phosphate cytidylyltransferase 1, choline, beta isoform [Source:MGI Symbol;Acc:MGI:2147987]	gene	overlapping	0	-0.583829	-2.48115	-0.454964	-2.36232	-0.78204	-2.72042	-2.5213	-0.606945	1.91435
Chr6:70956301-70956450	6	70956301	70956450	0.000144265	Foxi3	POS	ENSMUSG00000055874	forkhead box I3 [Source:MGI Symbol;Acc:MGI:3511278]	gene	downstream	81	0.443652	-2.15922	0.114401	-1.83181	-0.492534	-1.82734	-1.93945	0.0218398	1.96129
ChrX:58030501-58030650	X	58030501	58030650	0.000150157	Zic3	POS	ENSMUSG00000067860	zinc finger protein of the cerebellum 3 [Source:MGI Symbol;Acc:MGI:106676]	gene	overlapping	0	0.175163	-1.78071	0.398194	-1.07281	0.880925	-1.82734	-1.56029	0.484761	2.04505
Chr2:32621251-32621400	2	32621251	32621400	0.000152475	Ak1	POS	ENSMUSG00000026817	adenylate kinase 1 [Source:MGI Symbol;Acc:MGI:87977]	gene	downstream	358	-0.330072	-3.48115	-0.601806	-2.07281	-0.78204	-2.35785	-2.63727	-0.571306	2.06596
Chr2:77169901-77170050	2	77169901	77170050	0.000153226	Ccdc141	NEG	ENSMUSG00000044033	coiled-coil domain containing 141 [Source:MGI Symbol;Acc:MGI:1919735]	gene	overlapping	0	-0.0363413	-1.67379	-0.364767	-1.53225	-0.197078	-2.20585	-1.80396	-0.199395	1.60457
Chr11:64937401-64937550	11	64937401	64937550	0.000153508	Elac2	POS	ENSMUSG00000020549	elaC homolog 2 (E. coli) [Source:MGI Symbol;Acc:MGI:1890496]	gene	downstream	41488	-0.962341	-2.67379	-0.824198	-3.94728	-0.951965	-3.20585	-3.27564	-0.912835	2.36281
Chr8:27058351-27058500	8	27058351	27058500	0.000154004	Prosc	POS	ENSMUSG00000031485	proline synthetase co-transcribed [Source:MGI Symbol;Acc:MGI:1891207]	gene	upstream	2220	-0.0363413	-1.89618	0.0502709	-2.72489	-0.78204	-2.35785	-2.32631	-0.256037	2.07027
Chr2:136618201-136618350	2	136618201	136618350	0.000157491	Ankrd5	POS	ENSMUSG00000074771	ankyrin repeat domain 5 [Source:MGI Symbol;Acc:MGI:2441685]	gene	upstream	56110	0.239293	-1.08883	0.0826924	-1.44478	-0.251526	-1.72042	-1.41801	0.0234867	1.4415
Chr8:115977151-115977300	8	115977151	115977300	0.000161196	Maf	NEG	ENSMUSG00000055435	avian musculoaponeurotic fibrosarcoma (v-maf) AS42 oncogene homolog [Source:MGI Symbol;Acc:MGI:96909]	gene	downstream	269357	-0.760707	-2.67379	-0.708721	-2.94728	-1.04507	-3.20585	-2.94231	-0.838167	2.10414
Chr6:113038351-113038500	6	113038351	113038500	0.000161772	U6	POS	ENSMUSG00000065309	U6 spliceosomal RNA [Source:RFAM;Acc:RF00026]	gene	downstream	2417	0.239293	-0.673791	0.145428	-1.36232	0.21796	-1.82734	-1.28782	0.200894	1.48871
Chr13:69263851-69264000	13	69263851	69264000	0.000161772	Papd7	NEG	ENSMUSG00000034575	PAP associated domain containing 7 [Source:MGI Symbol;Acc:MGI:2682295]	gene	upstream	233959	0.0376593	-2.02171	-0.364767	-1.83181	-0.559648	-2.20585	-2.01979	-0.295585	1.7242
Chr12:56681251-56681400	12	56681251	56681400	0.00016282	Gm15524	POS	ENSMUSG00000089894	predicted gene 15524 [Source:MGI Symbol;Acc:MGI:3782971]	gene	downstream	8518	-0.824837	-2.67379	-0.654273	-2.36232	-0.630037	-3.20585	-2.74732	-0.703049	2.04427
Chr15:103087351-103087500	15	103087351	103087500	0.00016282	Hoxc4	POS	ENSMUSG00000075394	homeobox C4 [Source:MGI Symbol;Acc:MGI:96195]	gene	upstream	50508	-0.583829	-3.15922	-0.885599	-2.94728	-0.864502	-2.52778	-2.87809	-0.777977	2.10012
Chr14:46387201-46387350	14	46387201	46387350	0.000165178	Bmp4	NEG	ENSMUSG00000021835	bone morphogenetic protein 4 [Source:MGI Symbol;Acc:MGI:88180]	gene	overlapping	0	-0.0748154	-2.48115	-0.454964	-2.53225	-0.14461	-1.44031	-2.15123	-0.224797	1.92644
Chr6:72071401-72071550	6	72071401	72071550	0.000168551	St3gal5	POS	ENSMUSG00000056091	ST3 beta-galactoside alpha-2,3-sialyltransferase 5 [Source:MGI Symbol;Acc:MGI:1339963]	gene	downstream	26063	-0.377378	0.893893	-1.01684	0.991317	-0.492534	0.494593	0.793268	-0.628918	-1.42219
Chr16:83558101-83558250	16	83558101	83558250	0.000168797	Rpl21-ps5	NEG	ENSMUSG00000071475	ribosomal protein L21, pseudogene 5 [Source:MGI Symbol;Acc:MGI:3647087]	gene	downstream	186368	-1.47691	0.401497	-1.16123	0.991317	-0.704038	0.580749	0.657854	-1.11406	-1.77192
Chr14:8666251-8666400	14	8666251	8666400	0.000171004	4930452B06Rik	NEG	ENSMUSG00000021747	RIKEN cDNA 4930452B06 gene [Source:MGI Symbol;Acc:MGI:1926154]	gene	downstream	11	0.00113343	-1.89618	-0.123758	-1.53225	-0.559648	-2.35785	-1.92876	-0.227424	1.70134
Chr10:32889751-32889900	10	32889751	32889900	0.000172461	Nkain2	NEG	ENSMUSG00000069670	Na+/K+ transporting ATPase interacting 2 [Source:MGI Symbol;Acc:MGI:1923447]	gene	upstream	5	0.738099	-0.623165	0.372199	-0.777358	0.333437	-0.620884	-0.673802	0.481245	1.15505
Chr12:13255201-13255350	12	13255201	13255350	0.000172461	Ddx1	NEG	ENSMUSG00000037149	DEAD (Asp-Glu-Ala-Asp) box polypeptide 1 [Source:MGI Symbol;Acc:MGI:2144727]	gene	downstream	5988	-0.196806	-3.48115	-0.50227	-1.83181	-0.367003	-1.82734	-2.3801	-0.35536	2.02474
Chr4:123183451-123183600	4	123183451	123183600	0.000172567	Hpcal4	POS	ENSMUSG00000046093	hippocalcin-like 4 [Source:MGI Symbol;Acc:MGI:2157521]	gene	overlapping	0	0.885656	-0.351863	0.720122	-0.487851	0.662745	-0.035922	-0.291879	0.756174	1.04805
Chr10:125938651-125938800	10	125938651	125938800	0.000172567	Lrig3	POS	ENSMUSG00000020105	leucine-rich repeats and immunoglobulin-like domains 3 [Source:MGI Symbol;Acc:MGI:2443955]	gene	downstream	27419	-0.0748154	-1.31122	0.0171041	-1.62535	0.00223111	-1.44031	-1.45896	-0.0184934	1.44047
Chr14:73014151-73014300	14	73014151	73014300	0.000172567	Cysltr2	NEG	ENSMUSG00000033470	cysteinyl leukotriene receptor 2 [Source:MGI Symbol;Acc:MGI:1917336]	gene	upstream	14828	0.108049	-2.02171	-0.55118	-3.53225	-0.704038	-3.20585	-2.91994	-0.38239	2.53755
Chr5:101664751-101664900	5	101664751	101664900	0.00017345	Nkx6-1	NEG	ENSMUSG00000035187	NK6 homeobox 1 [Source:MGI Symbol;Acc:MGI:1206039]	gene	overlapping	0	-0.0363413	-2.31122	-0.0516087	-1.07281	-0.0450746	-1.72042	-1.70148	-0.0443415	1.65714
Chr4:25601701-25601850	4	25601701	25601850	0.000176659	Fut9	NEG	ENSMUSG00000055373	fucosyltransferase 9 [Source:MGI Symbol;Acc:MGI:1330859]	gene	upstream	7482	-5.28427	-0.896184	-2.8242	-0.532245	-2.367	-0.827335	-0.751921	-3.49182	-2.7399
Chr15:11699701-11699850	15	11699701	11699850	0.00017886	Npr3	NEG	ENSMUSG00000022206	natriuretic peptide receptor 3 [Source:MGI Symbol;Acc:MGI:97373]	gene	upstream	140046	0.108049	-1.08883	-0.239236	-1.94728	0.0480348	-1.62088	-1.55233	-0.0277174	1.52461
Chr13:68998951-68999100	13	68998951	68999100	0.000178938	Adcy2	NEG	ENSMUSG00000021536	adenylate cyclase 2 [Source:MGI Symbol;Acc:MGI:99676]	gene	overlapping	0	-0.377378	-2.67379	-0.885599	-2.72489	-0.492534	-2.20585	-2.53484	-0.58517	1.94967
Chr2:127854601-127854750	2	127854601	127854750	0.000179302	Acoxl	POS	ENSMUSG00000027380	acyl-Coenzyme A oxidase-like [Source:MGI Symbol;Acc:MGI:1921371]	gene	overlapping	0	-0.640413	-3.48115	-0.708721	-2.53225	-1.04507	-2.72042	-2.91127	-0.798069	2.1132
Chr13:83730901-83731050	13	83730901	83731050	0.000182294	C130071C03Rik	POS	ENSMUSG00000050334	RIKEN cDNA C130071C03 gene [Source:MGI Symbol;Acc:MGI:2443574]	gene	overlapping	0	0.715731	-1.48115	1.34573	-0.578049	1.19778	-0.573579	-0.877591	1.08641	1.964
Chr6:51178651-51178800	6	51178651	51178800	0.000184581	Mir148a	NEG	ENSMUSG00000065505	microRNA 148a [Source:MGI Symbol;Acc:MGI:2676833]	gene	upstream	91012	0.108049	-1.23322	-0.199707	-1.53225	0.333437	-1.62088	-1.46212	0.0805928	1.54271
Chr11:82618351-82618500	11	82618351	82618500	0.000185906	Gm11426	POS	ENSMUSG00000069796	predicted gene 11426 [Source:MGI Symbol;Acc:MGI:3651541]	gene	downstream	14853	-0.196806	-1.67379	-0.55118	-2.07281	-0.251526	-2.35785	-2.03482	-0.33317	1.70165
Chr5:92745901-92746050	5	92745901	92746050	0.00018702	Shroom3	POS	ENSMUSG00000029381	shroom family member 3 [Source:MGI Symbol;Acc:MGI:1351655]	gene	overlapping	0	0.738099	-0.351863	0.521577	-0.674264	0.748475	-0.242373	-0.422833	0.669383	1.09222
Chr17:50574151-50574300	17	50574151	50574300	0.0001882	Plcl2	POS	ENSMUSG00000038910	phospholipase C-like 2 [Source:MGI Symbol;Acc:MGI:1352756]	gene	overlapping	0	-0.426288	-2.89618	-0.824198	-3.21032	-1.14461	-2.72042	-2.94231	-0.798365	2.14394
Chr13:68999551-68999700	13	68999551	68999700	0.000191396	Adcy2	NEG	ENSMUSG00000021536	adenylate cyclase 2 [Source:MGI Symbol;Acc:MGI:99676]	gene	downstream	10	0.175163	-2.31122	-0.279878	-1.44478	-0.308109	-2.52778	-2.09459	-0.137608	1.95698
Chr6:52204351-52204500	6	52204351	52204500	0.000196568	Gm20653	NEG	ENSMUSG00000093412	predicted gene 20653 [Source:MGI Symbol;Acc:MGI:5313100]	gene	overlapping	0	-0.284269	-2.67379	-0.949729	-2.72489	-0.864502	-3.94281	-3.11383	-0.6995	2.41433
Chr2:74704951-74705100	2	74704951	74705100	0.000199418	1700109F18Rik	NEG	ENSMUSG00000052371	RIKEN cDNA 1700109F18 gene [Source:MGI Symbol;Acc:MGI:1923875]	gene	overlapping	0	-0.284269	-2.89618	-1.01684	-3.21032	-0.864502	-2.72042	-2.94231	-0.721871	2.22044
Chr5:146385301-146385450	5	146385301	146385450	0.000199418	Wasf3	POS	ENSMUSG00000029636	WAS protein family, member 3 [Source:MGI Symbol;Acc:MGI:2658986]	gene	overlapping	0	-0.154986	-2.89618	-0.279878	-1.94728	0.440352	-1.82734	-2.2236	0.00182961	2.22543
Chr2:151702201-151702350	2	151702201	151702350	0.000202746	5430405G05Rik	POS	ENSMUSG00000044364	RIKEN cDNA 5430405G05 gene [Source:MGI Symbol;Acc:MGI:1918629]	gene	overlapping	0	0.0732832	-1.31122	0.145428	-1.53225	-0.0939842	-1.20585	-1.34977	0.0415757	1.39135
Chr3:82903951-82904100	3	82903951	82904100	0.000202746	4930564K09Rik	POS	ENSMUSG00000086273	RIKEN cDNA 4930564K09 gene [Source:MGI Symbol;Acc:MGI:1925462]	gene	overlapping	0	0.239293	-1.48115	0.145428	-1.36232	0.0924289	-0.772888	-1.20545	0.15905	1.3645
Chr3:98259451-98259600	3	98259451	98259600	0.000202746	Hmgcs2	POS	ENSMUSG00000027875	3-hydroxy-3-methylglutaryl-Coenzyme A synthase 2 [Source:MGI Symbol;Acc:MGI:101939]	gene	downstream	20835	-0.154986	-2.15922	-0.409161	-2.07281	-0.367003	-1.62088	-1.95097	-0.310383	1.64059
Chr2:153140251-153140400	2	153140251	153140400	0.000203078	Hck	POS	ENSMUSG00000003283	hemopoietic cell kinase [Source:MGI Symbol;Acc:MGI:96052]	gene	overlapping	0	-0.239875	-1.57426	-0.161233	-2.36232	-0.492534	-1.82734	-1.9213	-0.29788	1.62342
Chr8:40423201-40423350	8	40423201	40423350	0.000205261	Zdhhc2	POS	ENSMUSG00000039470	zinc finger, DHHC domain containing 2 [Source:MGI Symbol;Acc:MGI:1923452]	gene	downstream	465	-0.0363413	-2.15922	-0.409161	-1.72489	-0.492534	-2.06834	-1.98415	-0.312679	1.67147
Chr13:10019251-10019400	13	10019251	10019400	0.000206479	Chrm3	NEG	ENSMUSG00000046159	cholinergic receptor, muscarinic 3, cardiac [Source:MGI Symbol;Acc:MGI:88398]	gene	downstream	140253	-0.377378	-2.31122	-0.279878	-2.21032	-0.630037	-1.94281	-2.15478	-0.429098	1.72569
Chr8:92893951-92894100	8	92893951	92894100	0.000206548	Lpcat2	POS	ENSMUSG00000033192	lysophosphatidylcholine acyltransferase 2 [Source:MGI Symbol;Acc:MGI:3606214]	gene	overlapping	0	-0.640413	-1.78071	-0.409161	-2.36232	-0.428403	-3.52778	-2.55693	-0.492659	2.06428
Chr10:93749551-93749700	10	93749551	93749700	0.000206548	Ntn4	POS	ENSMUSG00000020019	netrin 4 [Source:MGI Symbol;Acc:MGI:1888978]	gene	upstream	2344	-0.330072	-2.48115	-0.654273	-2.21032	-0.251526	-1.82734	-2.17293	-0.411957	1.76098
Chr11:22001401-22001550	11	22001401	22001550	0.000208803	Otx1	NEG	ENSMUSG00000005917	orthodenticle homolog 1 (Drosophila) [Source:MGI Symbol;Acc:MGI:97450]	gene	overlapping	0	0.0376593	-1.78071	-0.321698	-1.53225	-0.428403	-2.20585	-1.8396	-0.237481	1.60212
Chr2:135538201-135538350	2	135538201	135538350	0.000209695	9630028H03Rik	NEG	ENSMUSG00000085631	RIKEN cDNA 9630028H03 gene [Source:MGI Symbol;Acc:MGI:2444526]	gene	overlapping	0	-1.47691	-3.89618	-0.824198	-3.94728	-0.78204	-3.20585	-3.6831	-1.02772	2.65539
Chr13:36736051-36736200	13	36736051	36736200	0.000212727	Nrn1	NEG	ENSMUSG00000039114	neuritin 1 [Source:MGI Symbol;Acc:MGI:1915654]	gene	downstream	1574	-0.377378	-2.31122	-0.364767	-1.94728	-0.630037	-2.35785	-2.20545	-0.457394	1.74806
Chr16:23403601-23403750	16	23403601	23403750	0.000212727	7SK	POS	ENSMUSG00000084439	7SK RNA [Source:RFAM;Acc:RF00100]	gene	upstream	19672	-0.699306	-2.89618	-0.55118	-3.53225	-1.367	-3.20585	-3.21143	-0.872496	2.33893
Chr2:148080451-148080600	2	148080451	148080600	0.00021631	Foxa2	NEG	ENSMUSG00000037025	forkhead box A2 [Source:MGI Symbol;Acc:MGI:1347476]	gene	downstream	33482	-0.330072	-3.48115	-1.01684	-2.36232	-0.492534	-2.72042	-2.85463	-0.61315	2.24148
Chr5:123394501-123394650	5	123394501	123394650	0.000217273	Gm15747	NEG	ENSMUSG00000086700	predicted gene 15747 [Source:MGI Symbol;Acc:MGI:3783189]	gene	overlapping	0	1.15867	-0.0217145	0.819658	-0.322792	0.72046	-0.035922	-0.126809	0.899598	1.02641
Chr2:105604951-105605100	2	105604951	105605100	0.000220682	Pax6os1	NEG	ENSMUSG00000086029	Pax6 opposite strand transcript 1 [Source:MGI Symbol;Acc:MGI:3028033]	gene	overlapping	0	-0.640413	-2.89618	-0.454964	-2.07281	-0.864502	-2.94281	-2.63727	-0.653293	1.98398
Chr6:147145501-147145650	6	147145501	147145650	0.000220933	Klhdc5	POS	ENSMUSG00000040102	kelch domain containing 5 [Source:MGI Symbol;Acc:MGI:2444786]	gene	upstream	32723	-0.891951	-2.15922	-0.409161	-2.94728	-0.630037	-2.94281	-2.6831	-0.643716	2.03939
Chr8:89043751-89043900	8	89043751	89043900	0.000223913	Sall1	NEG	ENSMUSG00000031665	sal-like 1 (Drosophila) [Source:MGI Symbol;Acc:MGI:1889585]	gene	overlapping	0	-0.760707	-3.15922	-0.708721	-2.07281	-0.492534	-2.94281	-2.72495	-0.653987	2.07096
Chr8:127639201-127639350	8	127639201	127639350	0.000225179	Pard3	POS	ENSMUSG00000025812	par-3 (partitioning defective 3) homolog (C. elegans) [Source:MGI Symbol;Acc:MGI:2135608]	gene	upstream	26915	0.330441	-1.48115	0.0826924	-0.947283	0.0924289	-1.06834	-1.16559	0.168521	1.33411
Chr11:64599301-64599450	11	64599301	64599450	0.000228688	AL672141.1	NEG	ENSMUSG00000080430	No description	gene	downstream	8661	-0.760707	-1.89618	-0.364767	-2.94728	-0.559648	-2.94281	-2.59543	-0.561707	2.03372
Chr13:83731201-83731350	13	83731201	83731350	0.000228688	C130071C03Rik	POS	ENSMUSG00000050334	RIKEN cDNA C130071C03 gene [Source:MGI Symbol;Acc:MGI:2443574]	gene	overlapping	0	0.0376593	-2.67379	0.372199	-2.36232	0.85539	-1.27985	-2.10532	0.421749	2.52707
Chr16:37776901-37777050	16	37776901	37777050	0.000228688	Fstl1	POS	ENSMUSG00000022816	follistatin-like 1 [Source:MGI Symbol;Acc:MGI:102793]	gene	overlapping	0	-0.0748154	-1.78071	-0.409161	-1.94728	-0.492534	-2.20585	-1.97795	-0.325503	1.65244
Chr4:89688451-89688600	4	89688451	89688600	0.000233827	Dmrta1	POS	ENSMUSG00000043753	doublesex and mab-3 related transcription factor like family A1 [Source:MGI Symbol;Acc:MGI:2653627]	gene	overlapping	0	-0.284269	-2.67379	-0.409161	-1.94728	-0.78204	-2.20585	-2.27564	-0.491823	1.78382
Chr13:63879301-63879450	13	63879301	63879450	0.000233827	0610007P08Rik	POS	ENSMUSG00000021470	RIKEN cDNA 0610007P08 gene [Source:MGI Symbol;Acc:MGI:1923501]	gene	overlapping	0	0.00113343	-2.48115	-0.708721	-1.94728	-0.308109	-2.35785	-2.26209	-0.338566	1.92353
Chr16:10981501-10981650	16	10981501	10981650	0.000233827	Litaf	NEG	ENSMUSG00000022500	LPS-induced TN factor [Source:MGI Symbol;Acc:MGI:1929512]	gene	overlapping	0	-0.962341	-4.48115	-0.885599	-2.94728	-1.25153	-3.20585	-3.54476	-1.03315	2.5116
Chr18:3963751-3963900	18	3963751	3963900	0.000233827	7SK	POS	ENSMUSG00000084719	7SK RNA [Source:RFAM;Acc:RF00100]	gene	upstream	103321	0.108049	0.766781	-0.409161	0.715682	-0.251526	0.881616	0.788026	-0.184213	-0.972239
Chr1:55405951-55406100	1	55405951	55406100	0.000234606	Plcl1	POS	ENSMUSG00000038349	phospholipase C-like 1 [Source:MGI Symbol;Acc:MGI:3036262]	gene	downstream	288	1.25489	0.273741	1.14543	0.168194	1.11412	0.472225	0.30472	1.17148	0.86676
Chr8:103989901-103990050	8	103989901	103990050	0.000236563	Cdh5	POS	ENSMUSG00000031871	cadherin 5 [Source:MGI Symbol;Acc:MGI:105057]	gene	downstream	111575	0.330441	-1.39368	0.372199	-0.888389	0.295962	-0.573579	-0.951884	0.332867	1.28475
Chr2:105668701-105668850	2	105668701	105668850	0.000244988	Pax6os1	NEG	ENSMUSG00000086029	Pax6 opposite strand transcript 1 [Source:MGI Symbol;Acc:MGI:3028033]	gene	overlapping	0	-0.426288	-2.67379	-0.239236	-3.94728	-1.25153	-2.94281	-3.18796	-0.639016	2.54895
Chr9:96431101-96431250	9	96431101	96431250	0.000245434	BC043934	NEG	ENSMUSG00000056418	cDNA sequence BC043934 [Source:MGI Symbol;Acc:MGI:2679715]	gene	upstream	4534	-0.891951	-3.48115	-0.949729	-4.53224	-1.25153	-2.72042	-3.57794	-1.03107	2.54687
Chr15:87625651-87625800	15	87625651	87625800	0.000245434	Fam19a5	POS	ENSMUSG00000054863	family with sequence similarity 19, member A5 [Source:MGI Symbol;Acc:MGI:2146182]	gene	overlapping	0	0.300694	-0.896184	0.780664	-1.00868	0.978772	-0.772888	-0.892585	0.68671	1.57929
Chr11:33513301-33513450	11	33513301	33513450	0.000246296	Ranbp17	NEG	ENSMUSG00000040594	RAN binding protein 17 [Source:MGI Symbol;Acc:MGI:1929706]	gene	overlapping	0	0.845014	-0.436752	0.590839	-0.284318	0.632997	-0.318322	-0.346464	0.689617	1.03608
Chr4:107468251-107468400	4	107468251	107468400	0.000247983	Glis1	POS	ENSMUSG00000034762	GLIS family zinc finger 1 [Source:MGI Symbol;Acc:MGI:2386723]	gene	overlapping	0	0.824256	-0.623165	0.678302	-0.674264	0.21796	-0.72042	-0.672617	0.573506	1.24612
Chr17:64491901-64492050	17	64491901	64492050	0.000248874	AU016765	NEG	ENSMUSG00000073377	expressed sequence AU016765 [Source:MGI Symbol;Acc:MGI:3034888]	gene	upstream	22031	-0.196806	-5.63315	-0.161233	-3.21032	-0.704038	-2.06834	-3.63727	-0.354026	3.28324
Chr8:121058251-121058400	8	121058251	121058400	0.000251922	Gm20388	POS	ENSMUSG00000092329	predicted gene 20388 [Source:MGI Symbol;Acc:MGI:5141853]	gene	overlapping	0	-0.824837	-2.67379	-0.949729	-3.94728	-1.25153	-3.52778	-3.38295	-1.0087	2.37425
Chr15:22713601-22713750	15	22713601	22713750	0.000251922	Cdh18	POS	ENSMUSG00000040420	cadherin 18 [Source:MGI Symbol;Acc:MGI:1344366]	gene	overlapping	0	-3.28427	-0.52695	-3.40916	-0.322792	-1.78204	-0.72042	-0.523387	-2.82516	-2.30177
Chr2:110192851-110193000	2	110192851	110193000	0.000252788	Gm13936	POS	ENSMUSG00000085444	predicted gene 13936 [Source:MGI Symbol;Acc:MGI:3651878]	gene	downstream	3889	-0.0748154	-2.67379	-0.279878	-3.21032	-1.25153	-3.20585	-3.02999	-0.535406	2.49458
Chr10:27863551-27863700	10	27863551	27863700	0.00025817	Gm10145	POS	ENSMUSG00000064208	predicted gene 10145 [Source:MGI Symbol;Acc:MGI:3704353]	gene	downstream	72664	-1.03634	0.0424158	-1.08723	0.350398	-0.951965	0.253585	0.215466	-1.02518	-1.24065
Chr8:53177401-53177550	8	53177401	53177550	0.000259046	SNORA17	POS	ENSMUSG00000088678	Small nucleolar RNA SNORA17 [Source:RFAM;Acc:RF00560]	gene	upstream	170878	-3.28427	-1.31122	-4.40916	-0.947283	-3.95197	-1.20585	-1.15478	-3.8818	-2.72701
Chr9:27299251-27299400	9	27299251	27299400	0.000260313	Igsf9b	POS	ENSMUSG00000034275	immunoglobulin superfamily, member 9B [Source:MGI Symbol;Acc:MGI:2685354]	gene	overlapping	0	0.845014	-0.393683	0.930689	-0.00868326	1.23786	-0.35785	-0.253406	1.00452	1.25793
Chr13:83721151-83721300	13	83721151	83721300	0.000261371	C130071C03Rik	POS	ENSMUSG00000050334	RIKEN cDNA C130071C03 gene [Source:MGI Symbol;Acc:MGI:2443574]	gene	downstream	255	-0.239875	-3.15922	-0.55118	-3.21032	-0.864502	-1.94281	-2.77078	-0.551852	2.21893
Chr16:37385101-37385250	16	37385101	37385250	0.000261371	Stxbp5l	NEG	ENSMUSG00000022829	syntaxin binding protein 5-like [Source:MGI Symbol;Acc:MGI:2443815]	gene	downstream	139	1.20758	-1.39368	0.175802	-1.21032	0.539888	-2.06834	-1.55745	0.641091	2.19854
Chr2:74697601-74697750	2	74697601	74697750	0.000264733	Hoxd9	POS	ENSMUSG00000043342	homeobox D9 [Source:MGI Symbol;Acc:MGI:96210]	gene	overlapping	0	-0.824837	-3.48115	-0.601806	-2.07281	-0.559648	-2.72042	-2.75813	-0.662097	2.09603
Chr18:80938201-80938350	18	80938201	80938350	0.000265278	Atp9b	NEG	ENSMUSG00000024566	ATPase, class II, type 9B [Source:MGI Symbol;Acc:MGI:1354757]	gene	downstream	4143	-0.196806	-1.48115	0.263265	-2.07281	0.0480348	-1.20585	-1.5866	0.0381645	1.62477
Chr5:25759801-25759950	5	25759801	25759950	0.000271354	Actr3b	POS	ENSMUSG00000056367	ARP3 actin-related protein 3 homolog B (yeast) [Source:MGI Symbol;Acc:MGI:2661120]	gene	downstream	47	1.07328	0.191279	0.800293	-0.322792	0.880925	-0.035922	-0.0558115	0.918167	0.973978
Chr1:7615051-7615200	1	7615051	7615200	0.000276111	SNORA17	POS	ENSMUSG00000077244	Small nucleolar RNA SNORA17 [Source:RFAM;Acc:RF00560]	gene	upstream	349119	-4.28427	-0.896184	-2.8242	-0.777358	-2.95197	-1.20585	-0.959796	-3.35348	-2.39368
Chr14:73014301-73014450	14	73014301	73014450	0.000276111	Cysltr2	NEG	ENSMUSG00000033470	cysteinyl leukotriene receptor 2 [Source:MGI Symbol;Acc:MGI:1917336]	gene	upstream	14678	0.388157	-2.02171	-0.0168433	-3.21032	-0.704038	-2.20585	-2.47929	-0.110908	2.36838
Chr5:101663251-101663400	5	101663251	101663400	0.000277309	Nkx6-1	NEG	ENSMUSG00000035187	NK6 homeobox 1 [Source:MGI Symbol;Acc:MGI:1206039]	gene	overlapping	0	0.359587	-1.48115	0.473482	-0.674264	0.748475	-0.883919	-1.01311	0.527181	1.54029
Chr5:101665201-101665350	5	101665201	101665350	0.000279312	Nkx6-1	NEG	ENSMUSG00000035187	NK6 homeobox 1 [Source:MGI Symbol;Acc:MGI:1206039]	gene	overlapping	0	0.715731	-1.57426	1.33231	-0.487851	1.38788	-0.772888	-0.944998	1.14531	2.09031
Chr5:150594451-150594600	5	150594451	150594600	0.000279532	N4bp2l1	NEG	ENSMUSG00000041132	NEDD4 binding protein 2-like 1 [Source:MGI Symbol;Acc:MGI:2140872]	gene	overlapping	0	0.388157	-0.673791	0.521577	-0.777358	0.333437	-0.772888	-0.741346	0.41439	1.15574
Chr12:118836451-118836600	12	118836451	118836600	0.000285399	Sp8	POS	ENSMUSG00000048562	trans-acting transcription factor 8 [Source:MGI Symbol;Acc:MGI:2443471]	gene	downstream	9729	-0.377378	-3.48115	-0.949729	-2.36232	-0.492534	-2.35785	-2.73377	-0.606547	2.12723
Chr17:8800951-8801100	17	8800951	8801100	0.000285399	Pde10a	POS	ENSMUSG00000023868	phosphodiesterase 10A [Source:MGI Symbol;Acc:MGI:1345143]	gene	overlapping	0	0.0732832	-1.15922	0.0171041	-1.21032	0.295962	-1.20585	-1.19179	0.128783	1.32058
Chr5:8622901-8623050	5	8622901	8623050	0.000297682	Rundc3b	NEG	ENSMUSG00000040570	RUN domain containing 3B [Source:MGI Symbol;Acc:MGI:2685286]	gene	overlapping	0	0.865478	-0.83729	1.09863	-0.0403921	0.880925	-0.318322	-0.398668	0.948346	1.34701
Chr15:86268451-86268600	15	86268451	86268600	0.000297682	Tbc1d22a	POS	ENSMUSG00000051864	TBC1 domain family, member 22a [Source:MGI Symbol;Acc:MGI:1289265]	gene	overlapping	0	-0.529381	-2.15922	-0.279878	-2.36232	-0.559648	-1.94281	-2.15478	-0.456302	1.69848
Chr4:87485101-87485250	4	87485101	87485250	0.000301687	AL806517.1	POS	ENSMUSG00000093065	No description	gene	upstream	52765	-0.0363413	-2.02171	-0.364767	-1.44478	0.21796	-1.94281	-1.8031	-0.0610493	1.74205
Chr12:84922501-84922650	12	84922501	84922650	0.000305451	1110018G07Rik	NEG	ENSMUSG00000042350	RIKEN cDNA 1110018G07 gene [Source:MGI Symbol;Acc:MGI:1915747]	gene	overlapping	0	-2.96234	-0.673791	-2.08723	-0.674264	-2.95197	-0.772888	-0.706981	-2.66718	-1.9602
Chr14:69190651-69190800	14	69190651	69190800	0.00030612	Nkx3-1	POS	ENSMUSG00000022061	NK-3 transcription factor, locus 1 (Drosophila) [Source:MGI Symbol;Acc:MGI:97352]	gene	overlapping	0	0.300694	-1.02171	0.114401	-1.21032	0.0924289	-1.13546	-1.1225	0.169175	1.29167
Chr11:19737151-19737300	11	19737151	19737300	0.000306384	SCARNA21	POS	ENSMUSG00000089210	Small Cajal body specific RNA 21 [Source:RFAM;Acc:RF00602]	gene	downstream	43853	-0.824837	-2.89618	-0.949729	-4.53224	-1.367	-3.20585	-3.54476	-1.04719	2.49757
Chr10:79684501-79684650	10	79684501	79684650	0.000314524	Cdc34	POS	ENSMUSG00000020307	cell division cycle 34 homolog (S. cerevisiae) [Source:MGI Symbol;Acc:MGI:102657]	gene	overlapping	0	-1.37738	0.010707	-1.50227	-0.0728136	-1.25153	0.0268137	-0.0117643	-1.37706	-1.36529
Chr5:28166701-28166850	5	28166701	28166850	0.000315117	En2	POS	ENSMUSG00000039095	engrailed 2 [Source:MGI Symbol;Acc:MGI:95390]	gene	overlapping	0	-0.0748154	-2.31122	-0.199707	-1.53225	-0.428403	-1.62088	-1.82145	-0.234309	1.58714
Chr9:54501751-54501900	9	54501751	54501900	0.000316758	Dmxl2	NEG	ENSMUSG00000041268	Dmx-like 2 [Source:MGI Symbol;Acc:MGI:2444630]	gene	overlapping	0	0.573712	-1.15922	0.372199	-0.444782	0.539888	-0.527775	-0.710592	0.495266	1.20586
Chr15:25842901-25843050	15	25842901	25843050	0.000316758	Fam134b	POS	ENSMUSG00000022270	family with sequence similarity 134, member B [Source:MGI Symbol;Acc:MGI:1913520]	gene	downstream	214	0.548621	-1.15922	0.234696	-0.947283	0.21796	-0.620884	-0.909128	0.333759	1.24289
Chr5:101664601-101664750	5	101664601	101664750	0.000317688	Nkx6-1	NEG	ENSMUSG00000035187	NK6 homeobox 1 [Source:MGI Symbol;Acc:MGI:1206039]	gene	overlapping	0	-0.196806	-1.67379	-0.239236	-1.36232	-0.251526	-2.52778	-1.85463	-0.229189	1.62544
Chr9:27323851-27324000	9	27323851	27324000	0.000319928	Igsf9b	POS	ENSMUSG00000034275	immunoglobulin superfamily, member 9B [Source:MGI Symbol;Acc:MGI:2685354]	gene	overlapping	0	0.388157	-0.780706	0.49773	-0.532245	0.662745	-0.527775	-0.613576	0.51621	1.12979
Chr12:81631201-81631350	12	81631201	81631350	0.000319928	Ttc9	POS	ENSMUSG00000042734	tetratricopeptide repeat domain 9 [Source:MGI Symbol;Acc:MGI:1916730]	gene	downstream	19	-0.114344	-2.15922	-0.654273	-2.72489	-0.704038	-2.20585	-2.36332	-0.490885	1.87243
Chr18:26015701-26015850	18	26015701	26015850	0.000325436	Celf4	NEG	ENSMUSG00000024268	CUGBP, Elav-like family member 4 [Source:MGI Symbol;Acc:MGI:1932407]	gene	downstream	261718	0.207584	-1.89618	0.0171041	-1.62535	-0.559648	-1.82734	-1.78296	-0.111653	1.6713
Chr4:151765201-151765350	4	151765201	151765350	0.000325966	Camta1	NEG	ENSMUSG00000014592	calmodulin binding transcription activator 1 [Source:MGI Symbol;Acc:MGI:2140230]	gene	overlapping	0	-1.47691	-5.63315	-2.40916	-4.53224	-1.63004	-5.67978	-5.28172	-1.8387	3.44302
Chr7:90033751-90033900	7	90033751	90033900	0.000325966	Eed	NEG	ENSMUSG00000030619	embryonic ectoderm development [Source:MGI Symbol;Acc:MGI:95286]	gene	downstream	52768	0.27032	-0.726259	0.31876	-0.947283	0.369963	-1.00421	-0.892585	0.319681	1.21227
Chr13:34734901-34735050	13	34734901	34735050	0.000325966	Fam50b	POS	ENSMUSG00000038246	family with sequence similarity 50, member B [Source:MGI Symbol;Acc:MGI:1351640]	gene	overlapping	0	-0.284269	-1.57426	-0.364767	-2.53225	-0.630037	-2.35785	-2.15478	-0.426357	1.72843
Chr2:93463051-93463200	2	93463051	93463200	0.000327333	Cd82	NEG	ENSMUSG00000027215	CD82 antigen [Source:MGI Symbol;Acc:MGI:104651]	gene	overlapping	0	-0.0748154	-1.89618	-0.50227	-1.94728	-0.428403	-2.06834	-1.9706	-0.335163	1.63544
Chr7:141817501-141817650	7	141817501	141817650	0.000334198	Muc5ac	POS	ENSMUSG00000037974	mucin 5, subtypes A and C, tracheobronchial/gastric [Source:MGI Symbol;Acc:MGI:104697]	gene	overlapping	0	-0.962341	-3.89618	-1.16123	-4.53224	-1.78204	-3.52778	-3.9854	-1.30187	2.68353
Chr10:42614101-42614250	10	42614101	42614250	0.000334398	Ostm1	POS	ENSMUSG00000038280	osteopetrosis associated transmembrane protein 1 [Source:MGI Symbol;Acc:MGI:2655574]	gene	overlapping	0	-0.699306	-3.15922	-0.885599	-2.72489	-0.864502	-2.72042	-2.86818	-0.816469	2.05171
Chr13:98533651-98533800	13	98533651	98533800	0.00033529	AC130536.1	POS	ENSMUSG00000093116	No description	gene	downstream	26554	-0.583829	-2.67379	-1.01684	-5.53224	-1.04507	-2.72042	-3.64215	-0.881916	2.76024
Chr16:29378701-29378850	16	29378701	29378850	0.00033529	Atp13a5	NEG	ENSMUSG00000048939	ATPase type 13A5 [Source:MGI Symbol;Acc:MGI:2444068]	gene	overlapping	0	0.646469	-0.0217145	0.656929	-0.625355	0.775955	-0.772888	-0.473319	0.693117	1.16644
Chr11:33203551-33203700	11	33203551	33203700	0.000335919	Tlx3	NEG	ENSMUSG00000040610	T cell leukemia, homeobox 3 [Source:MGI Symbol;Acc:MGI:1351209]	gene	overlapping	0	1.40223	-0.311221	1.13	0.222642	1.19778	-0.72042	-0.269666	1.24334	1.513
Chr4:72384901-72385050	4	72384901	72385050	0.00033598	C630043F03Rik	POS	ENSMUSG00000084910	RIKEN cDNA C630043F03 gene [Source:MGI Symbol;Acc:MGI:1915535]	gene	upstream	169549	-0.377378	-3.48115	-0.824198	-2.21032	-0.951965	-2.94281	-2.87809	-0.717847	2.16024
Chr7:64839751-64839900	7	64839751	64839900	0.000336724	Fam189a1	NEG	ENSMUSG00000030518	family with sequence similarity 189, member A1 [Source:MGI Symbol;Acc:MGI:1917888]	gene	overlapping	0	-0.760707	-2.67379	-0.885599	-2.53225	-0.251526	-3.20585	-2.80396	-0.63261	2.17135
Chr13:83729401-83729550	13	83729401	83729550	0.000336724	C130071C03Rik	POS	ENSMUSG00000050334	RIKEN cDNA C130071C03 gene [Source:MGI Symbol;Acc:MGI:2443574]	gene	overlapping	0	-0.760707	-3.48115	-0.409161	-1.94728	-0.704038	-3.20585	-2.87809	-0.624635	2.25346
Chr16:23403451-23403600	16	23403451	23403600	0.000336724	7SK	POS	ENSMUSG00000084439	7SK RNA [Source:RFAM;Acc:RF00100]	gene	upstream	19822	-0.699306	-2.48115	-0.55118	-3.21032	-1.25153	-3.20585	-2.96577	-0.834004	2.13177
Chr1:118687351-118687500	1	118687351	118687500	0.000336727	Tfcp2l1	POS	ENSMUSG00000026380	transcription factor CP2-like 1 [Source:MGI Symbol;Acc:MGI:2444691]	gene	upstream	2184	-2.11434	-0.481146	-3.08723	-0.139928	-1.95197	-0.620884	-0.413986	-2.38451	-1.97053
Chr6:147145351-147145500	6	147145351	147145500	0.000340758	Klhdc5	POS	ENSMUSG00000040102	kelch domain containing 5 [Source:MGI Symbol;Acc:MGI:2444786]	gene	upstream	32573	-0.583829	-1.78071	-0.50227	-2.53225	-0.428403	-2.52778	-2.28024	-0.504834	1.77541
Chr13:98534401-98534550	13	98534401	98534550	0.000344245	AC130536.1	POS	ENSMUSG00000093116	No description	gene	downstream	25804	0.27032	-1.23322	0.0826924	-1.21032	0.257488	-0.772888	-1.07214	0.2035	1.27564
Chr3:129199501-129199650	3	129199501	129199650	0.000344493	Pitx2	POS	ENSMUSG00000028023	paired-like homeodomain transcription factor 2 [Source:MGI Symbol;Acc:MGI:109340]	gene	downstream	228	-0.583829	-3.48115	-0.409161	-2.07281	-0.951965	-2.72042	-2.75813	-0.648318	2.10981
Chr2:38950651-38950800	2	38950651	38950800	0.00035126	Olfml2a	POS	ENSMUSG00000046618	olfactomedin-like 2A [Source:MGI Symbol;Acc:MGI:2444741]	gene	overlapping	0	0.108049	-1.31122	-0.0168433	-1.21032	-0.14461	-1.72042	-1.41399	-0.0178016	1.39618
Chr3:137520451-137520600	3	137520451	137520600	0.00035126	Gm4861	NEG	ENSMUSG00000055138	predicted gene 4861 [Source:MGI Symbol;Acc:MGI:3643777]	gene	upstream	29445	-2.11434	-0.159218	-1.60181	-0.0728136	-1.04507	-0.0683435	-0.100125	-1.58707	-1.48695
Chr4:30389851-30390000	4	30389851	30390000	0.00035126	Gm11924	POS	ENSMUSG00000087180	predicted gene 11924 [Source:MGI Symbol;Acc:MGI:3649863]	gene	downstream	42112	-0.583829	-2.89618	-0.765305	-2.07281	-0.78204	-3.20585	-2.72495	-0.710391	2.01456
Chr7:3411451-3411600	7	3411451	3411600	0.00035126	Cacng8	POS	ENSMUSG00000053395	calcium channel, voltage-dependent, gamma subunit 8 [Source:MGI Symbol;Acc:MGI:1932376]	gene	overlapping	0	0.00113343	-2.31122	-0.708721	-1.83181	-0.14461	-2.72042	-2.28782	-0.284066	2.00375
Chr13:83721001-83721150	13	83721001	83721150	0.00035126	C130071C03Rik	POS	ENSMUSG00000050334	RIKEN cDNA C130071C03 gene [Source:MGI Symbol;Acc:MGI:2443574]	gene	downstream	405	-0.114344	-2.15922	-0.161233	-2.07281	-0.492534	-1.35785	-1.86329	-0.256037	1.60726
Chr18:32511301-32511450	18	32511301	32511450	0.00035126	Gypc	NEG	ENSMUSG00000090523	glycophorin C [Source:MGI Symbol;Acc:MGI:1098566]	gene	upstream	16872	0.300694	-0.623165	0.345727	-1.21032	0.405587	-0.72042	-0.851301	0.350669	1.20197
Chr6:83710801-83710950	6	83710801	83710950	0.000354679	Vax2os2	NEG	ENSMUSG00000092177	Vax2 opposite strand transcript 2 [Source:MGI Symbol;Acc:MGI:3583303]	gene	overlapping	0	-0.0363413	-2.31122	-0.279878	-2.94728	-0.78204	-1.82734	-2.36195	-0.366086	1.99586
Chr2:74691901-74692050	2	74691901	74692050	0.000355617	Gm20440	POS	ENSMUSG00000092315	predicted gene 20440 [Source:MGI Symbol;Acc:MGI:5141905]	gene	overlapping	0	-0.699306	-2.31122	-0.50227	-3.21032	-1.14461	-4.52778	-3.34977	-0.782062	2.56771
Chr1:55405801-55405950	1	55405801	55405950	0.000357241	Plcl1	POS	ENSMUSG00000038349	phospholipase C-like 1 [Source:MGI Symbol;Acc:MGI:3036262]	gene	downstream	438	1.98252	1.50754	2.1758	1.32574	2.12485	1.54904	1.46077	2.09439	0.633618
Chr13:25070101-25070250	13	25070101	25070250	0.000357241	Dcdc2a	POS	ENSMUSG00000035910	doublecortin domain containing 2a [Source:MGI Symbol;Acc:MGI:2652818]	gene	overlapping	0	-0.476914	-2.48115	-0.824198	-3.94728	-1.14461	-2.72042	-3.04962	-0.815241	2.23438
Chr12:56695951-56696100	12	56695951	56696100	0.000363254	Pax9	POS	ENSMUSG00000001497	paired box gene 9 [Source:MGI Symbol;Acc:MGI:97493]	gene	overlapping	0	-0.640413	-3.48115	-0.161233	-2.36232	-0.630037	-2.06834	-2.63727	-0.477228	2.16004
Chr13:64274851-64275000	13	64274851	64275000	0.000363254	Cdc14b	NEG	ENSMUSG00000033102	CDC14 cell division cycle 14 homolog B (S. cerevisiae) [Source:MGI Symbol;Acc:MGI:2441808]	gene	overlapping	0	1.15867	-0.271693	0.656929	-0.210317	0.775955	-0.242373	-0.241461	0.863853	1.10531
Chr12:56414851-56415000	12	56414851	56415000	0.000364414	Mbip	NEG	ENSMUSG00000021028	MAP3K12 binding inhibitory protein 1 [Source:MGI Symbol;Acc:MGI:1918320]	gene	downstream	68957	0.0732832	-2.15922	0.263265	-1.62535	-0.0939842	-1.00421	-1.59626	0.0808546	1.67712
Chr11:9018601-9018750	11	9018601	9018750	0.000364566	Sun3	NEG	ENSMUSG00000040985	Sad1 and UNC84 domain containing 3 [Source:MGI Symbol;Acc:MGI:3041199]	gene	overlapping	0	-0.760707	0.563248	-0.601806	0.168194	-0.78204	0.64215	0.457864	-0.714851	-1.17272
Chr2:122467651-122467800	2	122467651	122467800	0.000368831	Slc28a2	POS	ENSMUSG00000027219	solute carrier family 28 (sodium-coupled nucleoside transporter), member 2 [Source:MGI Symbol;Acc:MGI:1913105]	gene	upstream	6514	1.52309	0.563248	1.30508	0.300645	1.60262	0.757627	0.540507	1.47693	0.936425
Chr2:133554751-133554900	2	133554751	133554900	0.000368831	Bmp2	POS	ENSMUSG00000027358	bone morphogenetic protein 2 [Source:MGI Symbol;Acc:MGI:88177]	gene	overlapping	0	-0.476914	-2.48115	-0.409161	-2.07281	-0.251526	-1.72042	-2.09146	-0.3792	1.71226
Chr9:71215801-71215950	9	71215801	71215950	0.000370546	Aldh1a2	POS	ENSMUSG00000013584	aldehyde dehydrogenase family 1, subfamily A2 [Source:MGI Symbol;Acc:MGI:107928]	gene	overlapping	0	-0.284269	-2.15922	-0.824198	-2.72489	-0.251526	-2.06834	-2.31748	-0.453331	1.86415
Chr2:74691451-74691600	2	74691451	74691600	0.000373385	Gm20440	POS	ENSMUSG00000092315	predicted gene 20440 [Source:MGI Symbol;Acc:MGI:5141905]	gene	overlapping	0	-0.529381	-3.48115	-0.824198	-2.21032	-0.78204	-2.52778	-2.73975	-0.711873	2.02787
Chr3:142423801-142423950	3	142423801	142423950	0.000373385	Pdlim5	NEG	ENSMUSG00000028273	PDZ and LIM domain 5 [Source:MGI Symbol;Acc:MGI:1927489]	gene	downstream	28105	-0.154986	-1.48115	0.234696	-1.62535	-0.197078	-1.35785	-1.48812	-0.0391227	1.44899
Chr5:146385001-146385150	5	146385001	146385150	0.000373385	Wasf3	POS	ENSMUSG00000029636	WAS protein family, member 3 [Source:MGI Symbol;Acc:MGI:2658986]	gene	overlapping	0	-0.529381	-1.57426	-0.0516087	-1.94728	-0.0939842	-2.20585	-1.90913	-0.224991	1.68414
Chr17:68730451-68730600	17	68730451	68730600	0.000378249	L3mbtl4	POS	ENSMUSG00000041565	l(3)mbt-like 4 (Drosophila) [Source:MGI Symbol;Acc:MGI:2444889]	gene	overlapping	0	-0.824837	0.606317	-1.08723	0.168194	-0.630037	0.720152	0.498221	-0.847369	-1.34559
Chr2:110192551-110192700	2	110192551	110192700	0.000381555	Gm13936	POS	ENSMUSG00000085444	predicted gene 13936 [Source:MGI Symbol;Acc:MGI:3651878]	gene	downstream	4189	0.175163	-1.31122	-0.0168433	-2.07281	-0.251526	-1.13546	-1.5065	-0.0310686	1.47543
Chr18:70099801-70099950	18	70099801	70099950	0.000381555	Rab27b	NEG	ENSMUSG00000024511	RAB27b, member RAS oncogene family [Source:MGI Symbol;Acc:MGI:1931295]	gene	overlapping	0	-0.377378	-2.31122	-0.885599	-3.53225	-0.864502	-2.52778	-2.79041	-0.70916	2.08125
Chr4:107468401-107468550	4	107468401	107468550	0.000394245	Glis1	POS	ENSMUSG00000034762	GLIS family zinc finger 1 [Source:MGI Symbol;Acc:MGI:2386723]	gene	overlapping	0	0.925185	-0.0888287	1.1758	-0.674264	0.662745	-0.242373	-0.335155	0.921244	1.2564
Chr11:31225501-31225650	11	31225501	31225650	0.000394245	Gm17332	NEG	ENSMUSG00000091195	predicted gene, 17332 [Source:MGI Symbol;Acc:MGI:4936966]	gene	downstream	43039	0.497091	-0.726259	0.114401	-1.28432	0.177318	-0.942813	-0.984463	0.262937	1.2474
Chr17:54391201-54391350	17	54391201	54391350	0.000398859	Trp53-ps	POS	ENSMUSG00000090704	transformation related protein 53, pseudogene [Source:MGI Symbol;Acc:MGI:98835]	gene	downstream	28705	-2.11434	0.0734427	-2.60181	0.325736	-1.25153	-0.242373	0.0522685	-1.98923	-2.04149
Chr16:96092101-96092250	16	96092101	96092250	0.000402608	1700093J21Rik	POS	ENSMUSG00000022915	RIKEN cDNA 1700093J21 gene [Source:MGI Symbol;Acc:MGI:1921546]	gene	upstream	3031	0.300694	-0.896184	0.345727	-1.28432	0.507466	-0.483381	-0.887961	0.384629	1.27259
Chr13:81633151-81633300	13	81633151	81633300	0.000403787	Gpr98	NEG	ENSMUSG00000069170	G protein-coupled receptor 98 [Source:MGI Symbol;Acc:MGI:1274784]	gene	overlapping	0	1.15867	-1.78071	1.47348	-0.246843	1.40559	-0.620884	-0.882811	1.34591	2.22873
Chr1:126622201-126622350	1	126622201	126622350	0.000406588	Nckap5	NEG	ENSMUSG00000049690	NCK-associated protein 5 [Source:MGI Symbol;Acc:MGI:2686394]	gene	overlapping	0	0.0376593	-1.67379	-0.123758	-1.72489	-0.367003	-1.44031	-1.613	-0.151034	1.46196
Chr4:52435951-52436100	4	52435951	52436100	0.000406981	2700081L22Rik	NEG	ENSMUSG00000085763	RIKEN cDNA 2700081L22 gene [Source:MGI Symbol;Acc:MGI:1919898]	gene	overlapping	0	-4.28427	-0.957584	-2.8242	-0.831805	-2.63004	-1.06834	-0.952578	-3.24617	-2.29359
Chr6:87898051-87898200	6	87898051	87898200	0.000406981	Copg	POS	ENSMUSG00000030058	coatomer protein complex, subunit gamma [Source:MGI Symbol;Acc:MGI:1858696]	gene	overlapping	0	-1.28427	-0.0888287	-1.60181	-0.246843	-1.95197	-0.135458	-0.157043	-1.61268	-1.45564
Chr5:117889651-117889800	5	117889651	117889800	0.000409066	Nos1	POS	ENSMUSG00000029361	nitric oxide synthase 1, neuronal [Source:MGI Symbol;Acc:MGI:97360]	gene	overlapping	0	-1.03634	-3.48115	-0.55118	-2.72489	-0.197078	-2.72042	-2.97549	-0.594866	2.38062
Chr7:139683751-139683900	7	139683751	139683900	0.000409066	9330101J02Rik	NEG	ENSMUSG00000049571	RIKEN cDNA 9330101J02 gene [Source:MGI Symbol;Acc:MGI:2444387]	gene	overlapping	0	0.141996	-1.02171	0.521577	-1.83181	0.369963	-0.827335	-1.22695	0.344512	1.57146
Chr10:63541801-63541950	10	63541801	63541950	0.000409066	Ctnna3	POS	ENSMUSG00000060843	catenin (cadherin associated protein), alpha 3 [Source:MGI Symbol;Acc:MGI:2661445]	gene	overlapping	0	-0.284269	-2.31122	0.205549	-1.36232	-0.14461	-1.94281	-1.87212	-0.0744433	1.79767
Chr8:117742501-117742650	8	117742501	117742650	0.000414104	Hsd17b2	POS	ENSMUSG00000031844	hydroxysteroid (17-beta) dehydrogenase 2 [Source:MGI Symbol;Acc:MGI:1096386]	gene	overlapping	0	-0.330072	-1.89618	-0.364767	-2.53225	-0.428403	-1.72042	-2.04962	-0.374414	1.6752
Chr4:52435801-52435950	4	52435801	52435950	0.00041517	2700081L22Rik	NEG	ENSMUSG00000085763	RIKEN cDNA 2700081L22 gene [Source:MGI Symbol;Acc:MGI:1919898]	gene	overlapping	0	-2.28427	0.0734427	-2.60181	0.63768	-1.14461	0.116081	0.275735	-2.01023	-2.28596
Chr5:129586051-129586200	5	129586051	129586200	0.00041517	Mmp17	POS	ENSMUSG00000029436	matrix metallopeptidase 17 [Source:MGI Symbol;Acc:MGI:1346076]	gene	overlapping	0	0.738099	-0.623165	0.372199	-0.625355	0.978772	-1.13546	-0.794659	0.696357	1.49102
Chr4:9844201-9844350	4	9844201	9844350	0.000418829	Gdf6	POS	ENSMUSG00000051279	growth differentiation factor 6 [Source:MGI Symbol;Acc:MGI:95689]	gene	downstream	22	-0.154986	-1.48115	-0.279878	-2.21032	0.0480348	-1.35785	-1.6831	-0.128943	1.55416
Chr19:47892001-47892150	19	47892001	47892150	0.000431816	Wdr96	NEG	ENSMUSG00000044948	WD repeat domain 96 [Source:MGI Symbol;Acc:MGI:1289258]	gene	overlapping	0	-0.760707	-2.31122	-0.409161	-3.21032	-0.864502	-2.35785	-2.62646	-0.678123	1.94834
Chr11:33203401-33203550	11	33203401	33203550	0.000445312	Tlx3	NEG	ENSMUSG00000040610	T cell leukemia, homeobox 3 [Source:MGI Symbol;Acc:MGI:1351209]	gene	overlapping	0	0.715731	-1.67379	0.234696	-1.28432	-0.197078	-1.82734	-1.59515	0.251116	1.84626
Chr11:80300701-80300850	11	80300701	80300850	0.000448166	Rhbdl3	POS	ENSMUSG00000017692	rhomboid, veinlet-like 3 (Drosophila) [Source:MGI Symbol;Acc:MGI:2179276]	gene	downstream	62	-0.476914	-2.31122	-0.601806	-2.53225	-0.492534	-1.94281	-2.26209	-0.523751	1.73834
Chr19:10534351-10534500	19	10534351	10534500	0.000454123	Cpsf7	POS	ENSMUSG00000034820	cleavage and polyadenylation specific factor 7 [Source:MGI Symbol;Acc:MGI:1917826]	gene	overlapping	0	-2.96234	-0.673791	-3.08723	-0.578049	-3.367	-1.27985	-0.843896	-3.13886	-2.29496
Chr1:184732501-184732650	1	184732501	184732650	0.000456622	Hlx	NEG	ENSMUSG00000039377	H2.0-like homeobox [Source:MGI Symbol;Acc:MGI:96109]	gene	overlapping	0	-0.962341	-2.89618	-0.601806	-2.36232	-0.197078	-3.20585	-2.82145	-0.587075	2.23438
Chr13:70654201-70654350	13	70654201	70654350	0.000456622	BC018507	NEG	ENSMUSG00000034525	cDNA sequence BC018507 [Source:MGI Symbol;Acc:MGI:2385865]	gene	downstream	16567	-0.476914	-2.15922	-0.364767	-2.21032	-0.197078	-1.62088	-1.99681	-0.346253	1.65055
Chr10:56956351-56956500	10	56956351	56956500	0.000457993	Gm9956	POS	ENSMUSG00000054758	predicted gene 9956 [Source:MGI Symbol;Acc:MGI:3641872]	gene	upstream	208097	-0.239875	-1.31122	0.0826924	-1.53225	-0.251526	-1.94281	-1.59543	-0.136236	1.45919
Chr6:49214701-49214850	6	49214701	49214850	0.00046023	Igf2bp3	NEG	ENSMUSG00000029814	insulin-like growth factor 2 mRNA binding protein 3 [Source:MGI Symbol;Acc:MGI:1890359]	gene	overlapping	0	-0.962341	-2.89618	-1.50227	-3.94728	-0.864502	-4.52778	-3.79041	-1.1097	2.68071
Chr9:91365001-91365150	9	91365001	91365150	0.00046023	Zic1	NEG	ENSMUSG00000032368	zinc finger protein of the cerebellum 1 [Source:MGI Symbol;Acc:MGI:106683]	gene	overlapping	0	-0.760707	-3.89618	-0.654273	-2.94728	-1.367	-2.94281	-3.26209	-0.927328	2.33477
Chr7:90030601-90030750	7	90030601	90030750	0.000461024	Eed	NEG	ENSMUSG00000030619	embryonic ectoderm development [Source:MGI Symbol;Acc:MGI:95286]	gene	downstream	49618	-0.583829	-3.15922	-0.765305	-2.07281	-0.559648	-2.52778	-2.5866	-0.63626	1.95034
Chr10:53751151-53751300	10	53751151	53751300	0.000461167	Fam184a	NEG	ENSMUSG00000019856	family with sequence similarity 184, member A [Source:MGI Symbol;Acc:MGI:1923156]	gene	downstream	242	0.359587	-0.780706	0.89462	-0.674264	1.02531	-0.772888	-0.742619	0.759841	1.50246
Chr12:104247451-104247600	12	104247451	104247600	0.000461167	Serpina3g	POS	ENSMUSG00000041481	serine (or cysteine) peptidase inhibitor, clade A, member 3G [Source:MGI Symbol;Acc:MGI:105046]	gene	upstream	5512	0.0376593	-1.48115	0.205549	-1.83181	-0.251526	-1.06834	-1.46043	-0.00277235	1.45766
Chr3:109010251-109010400	3	109010251	109010400	0.000464899	Fam102b	NEG	ENSMUSG00000040339	family with sequence similarity 102, member B [Source:MGI Symbol;Acc:MGI:3036259]	gene	overlapping	0	-0.196806	-2.02171	-0.55118	-2.07281	-0.78204	-2.94281	-2.34578	-0.510009	1.83577
Chr6:76689601-76689750	6	76689601	76689750	0.000465764	U3	POS	ENSMUSG00000088100	Small nucleolar RNA U3 [Source:RFAM;Acc:RF00012]	gene	upstream	56822	-1.37738	-4.48115	-1.3217	-3.94728	-1.25153	-3.52778	-3.9854	-1.31687	2.66853
Chr16:28445101-28445250	16	28445101	28445250	0.000476743	Fgf12	NEG	ENSMUSG00000022523	fibroblast growth factor 12 [Source:MGI Symbol;Acc:MGI:109183]	gene	overlapping	0	-0.760707	-3.15922	-1.3217	-3.21032	-1.14461	-3.94281	-3.43745	-1.07567	2.36178
Chr15:28158751-28158900	15	28158751	28158900	0.000481166	Dnahc5	POS	ENSMUSG00000022262	dynein, axonemal, heavy chain 5 [Source:MGI Symbol;Acc:MGI:107718]	gene	downstream	44852	0.925185	-0.159218	0.740586	0.0223436	1.1355	-0.279848	-0.138907	0.933756	1.07266
Chr10:22223551-22223700	10	22223551	22223700	0.00048148	H60b	POS	ENSMUSG00000075297	histocompatibility 60b [Source:MGI Symbol;Acc:MGI:3649078]	gene	overlapping	0	-0.583829	-3.15922	-0.824198	-2.21032	-0.78204	-2.72042	-2.69665	-0.730023	1.96663
Chr19:31751551-31751700	19	31751551	31751700	0.00048148	Prkg1	NEG	ENSMUSG00000052920	protein kinase, cGMP-dependent, type I [Source:MGI Symbol;Acc:MGI:108174]	gene	overlapping	0	-0.0363413	-1.31122	0.0502709	-2.07281	-0.492534	-1.94281	-1.77562	-0.159535	1.61608
Chr8:41374801-41374950	8	41374801	41374950	0.000486328	Asah1	NEG	ENSMUSG00000031591	N-acylsphingosine amidohydrolase 1 [Source:MGI Symbol;Acc:MGI:1277124]	gene	downstream	28	1.54862	0.688779	1.57952	0.657579	1.67739	1.04208	0.796146	1.60185	0.805699
Chr7:136057201-136057350	7	136057201	136057350	0.000492643	Mki67	NEG	ENSMUSG00000031004	antigen identified by monoclonal antibody Ki 67 [Source:MGI Symbol;Acc:MGI:106035]	gene	downstream	340822	-0.196806	-2.89618	-0.50227	-2.07281	-0.951965	-2.72042	-2.56314	-0.550347	2.01279
Chr4:142493101-142493250	4	142493101	142493250	0.00049282	Gm13052	NEG	ENSMUSG00000085816	predicted gene 13052 [Source:MGI Symbol;Acc:MGI:3651990]	gene	downstream	146626	-0.239875	-2.31122	-0.0516087	-1.53225	-0.251526	-1.35785	-1.73377	-0.181003	1.55277
Chr13:69780451-69780600	13	69780451	69780600	0.000493582	Med10	POS	ENSMUSG00000021598	mediator of RNA polymerase II transcription, subunit 10 homolog (NUT2, S. cerevisiae) [Source:MGI Symbol;Acc:MGI:106331]	gene	downstream	29282	0.108049	-1.67379	0.948391	-1.28432	0.295962	-1.44031	-1.46614	0.450801	1.91694
Chr3:139917751-139917900	3	139917751	139917900	0.00049475	B930007M17Rik	POS	ENSMUSG00000047940	RIKEN cDNA B930007M17 gene [Source:MGI Symbol;Acc:MGI:2685863]	gene	upstream	207452	0.141996	-0.957584	0.372199	-0.831805	0.571597	-0.883919	-0.891103	0.361931	1.25303
Chr15:93799051-93799200	15	93799051	93799200	0.000501248	Prickle1	NEG	ENSMUSG00000036158	prickle homolog 1 (Drosophila) [Source:MGI Symbol;Acc:MGI:1916034]	gene	downstream	203160	-0.330072	-2.67379	-0.55118	-1.94728	-0.704038	-2.20585	-2.27564	-0.52843	1.74721
Chr19:14390401-14390550	19	14390401	14390550	0.000502287	Tle4	NEG	ENSMUSG00000024642	transducin-like enhancer of split 4, homolog of Drosophila E(spl) [Source:MGI Symbol;Acc:MGI:104633]	gene	upstream	57522	-1.11434	-3.15922	-0.885599	-3.21032	-0.951965	-3.20585	-3.19179	-0.983969	2.20782
Chr4:82283701-82283850	4	82283701	82283850	0.000507629	Nfib	NEG	ENSMUSG00000008575	nuclear factor I/B [Source:MGI Symbol;Acc:MGI:103188]	gene	upstream	6323	-0.640413	0.541222	-0.364767	0.576279	-0.197078	0.701044	0.606182	-0.400752	-1.00693
Chr5:27155551-27155700	5	27155551	27155700	0.000507629	Dpp6	POS	ENSMUSG00000061576	dipeptidylpeptidase 6 [Source:MGI Symbol;Acc:MGI:94921]	gene	overlapping	0	-0.760707	-3.48115	-0.601806	-2.94728	-1.25153	-2.52778	-2.9854	-0.871346	2.11406
Chr3:27791551-27791700	3	27791551	27791700	0.000508071	Tmem212	NEG	ENSMUSG00000043164	transmembrane protein 212 [Source:MGI Symbol;Acc:MGI:2685410]	gene	upstream	74366	-0.196806	-2.15922	-0.409161	-1.53225	-0.367003	-2.20585	-1.96577	-0.324323	1.64145
Chr13:83731051-83731200	13	83731051	83731200	0.000523544	C130071C03Rik	POS	ENSMUSG00000050334	RIKEN cDNA C130071C03 gene [Source:MGI Symbol;Acc:MGI:2443574]	gene	overlapping	0	0.330441	-2.02171	1.00023	-1.62535	1.25749	-0.827335	-1.49147	0.86272	2.35419
Chr8:104886601-104886750	8	104886601	104886750	0.000523897	Ces2d-ps	POS	ENSMUSG00000031884	carboxylesterase 2D, pseudogene [Source:MGI Symbol;Acc:MGI:3704319]	gene	upstream	12521	0.00113343	-1.78071	-0.279878	-1.53225	0.21796	-1.27985	-1.53093	-0.0202615	1.51067
Chr3:50363701-50363850	3	50363701	50363850	0.00053776	Slc7a11	NEG	ENSMUSG00000027737	solute carrier family 7 (cationic amino acid transporter, y+ system), member 11 [Source:MGI Symbol;Acc:MGI:1347355]	gene	upstream	1086	-1.28427	0.606317	-1.01684	1.182	-0.630037	0.538314	0.775544	-0.97705	-1.75259
Chr14:19751101-19751250	14	19751101	19751250	0.000538852	Nid2	POS	ENSMUSG00000021806	nidogen 2 [Source:MGI Symbol;Acc:MGI:1298229]	gene	downstream	7	1.61055	-0.52695	1.38526	0.111611	1.19778	0.305115	-0.0367413	1.39786	1.4346
Chr7:70952401-70952550	7	70952401	70952550	0.000547379	5S_rRNA	POS	ENSMUSG00000089401	5S ribosomal RNA [Source:RFAM;Acc:RF00001]	gene	upstream	199901	-0.824837	-3.89618	-0.654273	-2.07281	-0.78204	-2.72042	-2.89647	-0.753717	2.14276
Chr6:137875051-137875200	6	137875051	137875200	0.000555509	Dera	POS	ENSMUSG00000030225	2-deoxyribose-5-phosphate aldolase homolog (C. elegans) [Source:MGI Symbol;Acc:MGI:1913762]	gene	upstream	37160	-0.583829	-2.89618	-0.601806	-2.21032	-0.704038	-2.35785	-2.48812	-0.629891	1.85823
Chr5:129455401-129455550	5	129455401	129455550	0.00056441	Sfswap	POS	ENSMUSG00000029439	splicing factor, suppressor of white-apricot homolog (Drosophila) [Source:MGI Symbol;Acc:MGI:101760]	gene	downstream	45681	0.738099	-0.574256	0.291279	-0.487851	0.507466	-0.772888	-0.611665	0.512282	1.12395
Chr1:127248601-127248750	1	127248601	127248750	0.000569398	Mgat5	POS	ENSMUSG00000036155	mannoside acetylglucosaminyltransferase 5 [Source:MGI Symbol;Acc:MGI:894701]	gene	overlapping	0	-0.426288	-3.48115	-0.654273	-2.53225	-1.367	-4.52778	-3.51372	-0.815855	2.69787
Chr5:150118651-150118800	5	150118651	150118800	0.000582167	Rxfp2	POS	ENSMUSG00000053368	relaxin/insulin-like family peptide receptor 2 [Source:MGI Symbol;Acc:MGI:2153463]	gene	upstream	36467	0.622622	-0.780706	0.780664	-0.72489	0.440352	-0.205847	-0.570481	0.614546	1.18503
Chr19:59459401-59459550	19	59459401	59459550	0.000582167	Emx2	POS	ENSMUSG00000043969	empty spiracles homolog 2 (Drosophila) [Source:MGI Symbol;Acc:MGI:95388]	gene	overlapping	0	-0.529381	-2.89618	-0.454964	-2.21032	-0.951965	-2.35785	-2.48812	-0.645437	1.84268
Chr3:8717701-8717850	3	8717701	8717850	0.000594346	SNORA17	POS	ENSMUSG00000088094	Small nucleolar RNA SNORA17 [Source:RFAM;Acc:RF00560]	gene	downstream	38224	0.00113343	-1.48115	-0.0168433	-2.21032	-0.492534	-1.44031	-1.71059	-0.169414	1.54118
Chr8:104886751-104886900	8	104886751	104886900	0.000595202	Ces2d-ps	POS	ENSMUSG00000031884	carboxylesterase 2D, pseudogene [Source:MGI Symbol;Acc:MGI:3704319]	gene	upstream	12671	-0.377378	-2.67379	-0.765305	-2.36232	-0.630037	-2.06834	-2.36815	-0.590907	1.77725
Chr11:19737451-19737600	11	19737451	19737600	0.000602546	SCARNA21	POS	ENSMUSG00000089210	Small Cajal body specific RNA 21 [Source:RFAM;Acc:RF00602]	gene	downstream	44153	0.0732832	-1.31122	0.678302	-1.07281	0.295962	-1.06834	-1.15079	0.349183	1.49998
Chr12:102833101-102833250	12	102833101	102833250	0.000603572	Btbd7	NEG	ENSMUSG00000041702	BTB (POZ) domain containing 7 [Source:MGI Symbol;Acc:MGI:1917858]	gene	overlapping	0	-2.28427	-0.393683	-1.70872	-0.0403921	-1.78204	-0.440312	-0.291463	-1.92501	-1.63355
Chr6:24918151-24918300	6	24918151	24918300	0.000605306	SNORA17	POS	ENSMUSG00000077196	Small nucleolar RNA SNORA17 [Source:RFAM;Acc:RF00560]	gene	downstream	23351	-2.69931	0.246774	-3.40916	0.249114	-1.25153	-0.170223	0.108555	-2.45333	-2.56189
Chr8:90348001-90348150	8	90348001	90348150	0.00060768	Tox3	NEG	ENSMUSG00000043668	TOX high mobility group box family member 3 [Source:MGI Symbol;Acc:MGI:3039593]	gene	overlapping	0	-0.0363413	-2.15922	-0.123758	-1.36232	-0.308109	-1.44031	-1.65395	-0.15607	1.49788
Chr5:35388751-35388900	5	35388751	35388900	0.000616537	Hmx1	POS	ENSMUSG00000067438	H6 homeobox 1 [Source:MGI Symbol;Acc:MGI:107178]	gene	overlapping	0	-0.699306	-2.31122	-0.454964	-2.94728	-0.951965	-2.52778	-2.59543	-0.702079	1.89335
Chr2:105615601-105615750	2	105615601	105615750	0.000618251	Pax6os1	NEG	ENSMUSG00000086029	Pax6 opposite strand transcript 1 [Source:MGI Symbol;Acc:MGI:3028033]	gene	overlapping	0	-0.114344	-1.78071	0.49773	-1.94728	-0.428403	-2.52778	-2.08525	-0.0150057	2.07025
Chr9:114026851-114027000	9	114026851	114027000	0.000624396	Fbxl2	NEG	ENSMUSG00000032507	F-box and leucine-rich repeat protein 2 [Source:MGI Symbol;Acc:MGI:1919429]	gene	overlapping	0	-0.114344	-1.57426	-0.0168433	-1.44478	0.405587	-1.27985	-1.43296	0.0914666	1.52443
Chr18:51911251-51911400	18	51911251	51911400	0.000626616	Gm4950	NEG	ENSMUSG00000069379	predicted pseudogene 4950 [Source:MGI Symbol;Acc:MGI:3649015]	gene	downstream	45370	-3.69931	-1.67379	-5.56116	-0.947283	-4.95197	-1.62088	-1.41399	-4.73748	-3.32349
Chr18:57744901-57745050	18	57744901	57745050	0.00064073	1700011I03Rik	POS	ENSMUSG00000058925	RIKEN cDNA 1700011I03 gene [Source:MGI Symbol;Acc:MGI:1922694]	gene	upstream	13836	0.0376593	-1.31122	0.263265	-1.13993	-0.197078	-2.06834	-1.5065	0.0346154	1.54111
Chr14:122475001-122475150	14	122475001	122475150	0.000643905	2610035F20Rik	NEG	ENSMUSG00000085555	RIKEN cDNA 2610035F20 gene [Source:MGI Symbol;Acc:MGI:1916498]	gene	overlapping	0	-0.154986	-2.15922	0.145428	-1.28432	0.21796	-1.20585	-1.54979	0.0694674	1.61926
Chr4:154105801-154105950	4	154105801	154105950	0.000645267	Trp73	NEG	ENSMUSG00000029026	transformation related protein 73 [Source:MGI Symbol;Acc:MGI:1336991]	gene	overlapping	0	0.207584	-0.896184	0.345727	-1.13993	0.748475	-1.82734	-1.28782	0.433929	1.72174
Chr13:16281751-16281900	13	16281751	16281900	0.000645267	U6	POS	ENSMUSG00000095584	U6 spliceosomal RNA [Source:RFAM;Acc:RF00026]	gene	downstream	240599	-0.640413	-1.89618	-0.409161	-2.72489	-0.864502	-3.20585	-2.60897	-0.638025	1.97095
Chr17:64492201-64492350	17	64492201	64492350	0.000647826	AU016765	NEG	ENSMUSG00000073377	expressed sequence AU016765 [Source:MGI Symbol;Acc:MGI:3034888]	gene	upstream	21731	-0.891951	-2.89618	-1.01684	-3.21032	-0.492534	-2.52778	-2.87809	-0.800443	2.07765
Chr9:5340751-5340900	9	5340751	5340900	0.00065743	Casp4	POS	ENSMUSG00000033538	caspase 4, apoptosis-related cysteine peptidase [Source:MGI Symbol;Acc:MGI:107700]	gene	upstream	3968	-2.96234	-0.673791	-2.60181	-0.36232	-2.95197	-1.06834	-0.701485	-2.8387	-2.13722
Chr9:35331301-35331450	9	35331301	35331450	0.00065743	Gm5614	NEG	ENSMUSG00000066771	predicted gene 5614 [Source:MGI Symbol;Acc:MGI:3644422]	gene	downstream	49466	-0.529381	-3.15922	-0.123758	-2.72489	-0.78204	-1.94281	-2.60897	-0.478393	2.13058
Chr10:82798501-82798650	10	82798501	82798650	0.000659555	1700028I16Rik	POS	ENSMUSG00000056821	RIKEN cDNA 1700028I16 gene [Source:MGI Symbol;Acc:MGI:1917253]	gene	downstream	13473	0.141996	-1.31122	-0.279878	-2.07281	-0.251526	-1.52778	-1.63727	-0.129802	1.50747
Chr18:70099951-70100100	18	70099951	70100100	0.000660274	Rab27b	NEG	ENSMUSG00000024511	RAB27b, member RAS oncogene family [Source:MGI Symbol;Acc:MGI:1931295]	gene	overlapping	0	-0.114344	-1.78071	-0.239236	-1.94728	-0.251526	-1.35785	-1.69528	-0.201702	1.49358
Chr17:80982001-80982150	17	80982001	80982150	0.000663496	Tmem178	POS	ENSMUSG00000024245	transmembrane protein 178 [Source:MGI Symbol;Acc:MGI:1915277]	gene	overlapping	0	-0.196806	-2.31122	-0.239236	-1.94728	-0.630037	-1.62088	-1.9598	-0.35536	1.60444
Chr18:67577851-67578000	18	67577851	67578000	0.000665018	Gm17669	POS	ENSMUSG00000091695	predicted gene, 17669 [Source:MGI Symbol;Acc:MGI:4937303]	gene	upstream	15000	-0.330072	-2.31122	-0.654273	-2.21032	-0.0450746	-1.82734	-2.11629	-0.34314	1.77315
Chr13:16281901-16282050	13	16281901	16282050	0.000666674	U6	POS	ENSMUSG00000095584	U6 spliceosomal RNA [Source:RFAM;Acc:RF00026]	gene	downstream	240749	-0.476914	-2.15922	0.145428	-1.83181	-0.367003	-2.06834	-2.01979	-0.232829	1.78696
Chr9:98955451-98955600	9	98955451	98955600	0.000670735	Foxl2	POS	ENSMUSG00000050397	forkhead box L2 [Source:MGI Symbol;Acc:MGI:1349428]	gene	downstream	7	-0.640413	-3.15922	-0.824198	-2.53225	-0.630037	-2.20585	-2.63244	-0.698216	1.93422
Chr4:47227951-47228100	4	47227951	47228100	0.00067261	Col15a1	POS	ENSMUSG00000028339	collagen, type XV, alpha 1 [Source:MGI Symbol;Acc:MGI:88449]	gene	overlapping	0	-0.426288	-2.48115	-0.50227	-1.94728	-0.308109	-1.82734	-2.08525	-0.412222	1.67303
Chr10:70494751-70494900	10	70494751	70494900	0.00067261	Fam13c	POS	ENSMUSG00000043259	family with sequence similarity 13, member C [Source:MGI Symbol;Acc:MGI:1918971]	gene	overlapping	0	-0.426288	-1.57426	-0.0516087	-2.36232	-0.251526	-1.52778	-1.82145	-0.243141	1.57831
Chr4:89282251-89282400	4	89282251	89282400	0.000673261	Cdkn2a	NEG	ENSMUSG00000044303	cyclin-dependent kinase inhibitor 2A [Source:MGI Symbol;Acc:MGI:104738]	gene	overlapping	0	-0.824837	-3.15922	-1.23924	-3.94728	-0.864502	-2.72042	-3.27564	-0.976192	2.29945
Chr6:23248051-23248200	6	23248051	23248200	0.000673873	Fezf1	NEG	ENSMUSG00000029697	Fez family zinc finger 1 [Source:MGI Symbol;Acc:MGI:1920441]	gene	overlapping	0	-0.529381	-3.15922	-0.824198	-2.21032	-1.04507	-3.94281	-3.10412	-0.799551	2.30456
Chr3:34642501-34642650	3	34642501	34642650	0.000677711	Sox2ot	POS	ENSMUSG00000090828	SOX2 overlapping transcript (non-protein coding) [Source:MGI Symbol;Acc:MGI:2444112]	gene	overlapping	0	-1.03634	-4.48115	-1.23924	-2.94728	-1.367	-3.94281	-3.79041	-1.21419	2.57622
Chr6:5725651-5725800	6	5725651	5725800	0.00068676	Dync1i1	POS	ENSMUSG00000029757	dynein cytoplasmic 1 intermediate chain 1 [Source:MGI Symbol;Acc:MGI:107743]	gene	overlapping	0	-0.529381	-3.48115	-0.885599	-2.21032	-0.197078	-2.52778	-2.73975	-0.537353	2.20239
Chr9:26806051-26806200	9	26806051	26806200	0.000688079	Glb1l2	NEG	ENSMUSG00000036395	galactosidase, beta 1-like 2 [Source:MGI Symbol;Acc:MGI:2388283]	gene	overlapping	0	0.388157	-1.15922	0.0826924	-1.07281	0.0924289	-0.883919	-1.03865	0.187759	1.22641
Chr5:5292901-5293050	5	5292901	5293050	0.000689305	Cdk14	NEG	ENSMUSG00000028926	cyclin-dependent kinase 14 [Source:MGI Symbol;Acc:MGI:894318]	gene	overlapping	0	-1.58383	-0.311221	-2.08723	0.0223436	-1.367	-0.279848	-0.189575	-1.67935	-1.48978
Chr9:91355701-91355850	9	91355701	91355850	0.000689305	Zic1	NEG	ENSMUSG00000032368	zinc finger protein of the cerebellum 1 [Source:MGI Symbol;Acc:MGI:106683]	gene	upstream	2208	0.141996	-2.67379	-0.454964	-2.21032	-0.78204	-2.35785	-2.41399	-0.365003	2.04898
Chr12:52835551-52835700	12	52835551	52835700	0.000689305	Akap6	POS	ENSMUSG00000061603	A kinase (PRKA) anchor protein 6 [Source:MGI Symbol;Acc:MGI:3050566]	gene	overlapping	0	-0.529381	-2.15922	-0.824198	-2.53225	-0.78204	-3.20585	-2.63244	-0.711873	1.92056
Chr12:118847101-118847250	12	118847101	118847250	0.000689305	Sp8	POS	ENSMUSG00000048562	trans-acting transcription factor 8 [Source:MGI Symbol;Acc:MGI:2443471]	gene	overlapping	0	-0.284269	-2.48115	-0.409161	-1.83181	-0.630037	-1.94281	-2.08525	-0.441156	1.6441
Chr3:9052201-9052350	3	9052201	9052350	0.00070052	Tpd52	NEG	ENSMUSG00000027506	tumor protein D52 [Source:MGI Symbol;Acc:MGI:107749]	gene	downstream	47478	0.443652	-1.31122	0.0171041	-2.21032	-0.367003	-1.82734	-1.78296	0.031251	1.81421
Chr3:99253501-99253650	3	99253501	99253650	0.00070052	Tbx15	POS	ENSMUSG00000027868	T-box 15 [Source:MGI Symbol;Acc:MGI:1277234]	gene	overlapping	0	-1.03634	-2.48115	-0.708721	-2.94728	-0.308109	-3.52778	-2.9854	-0.68439	2.30101
Chr2:145167901-145168050	2	145167901	145168050	0.000702251	Slc24a3	POS	ENSMUSG00000063873	solute carrier family 24 (sodium/potassium/calcium exchanger), member 3 [Source:MGI Symbol;Acc:MGI:2137513]	gene	overlapping	0	0.598374	-0.52695	0.635233	-0.578049	0.72046	-0.0683435	-0.391114	0.651356	1.04247
Chr2:136679851-136680000	2	136679851	136680000	0.00070987	Snap25	POS	ENSMUSG00000027273	synaptosomal-associated protein 25 [Source:MGI Symbol;Acc:MGI:98331]	gene	downstream	33453	0.523086	-0.83729	0.291279	-0.532245	0.4743	-0.72042	-0.696652	0.429555	1.12621
Chr2:19666051-19666200	2	19666051	19666200	0.00071257	Otud1	POS	ENSMUSG00000043415	OTU domain containing 1 [Source:MGI Symbol;Acc:MGI:1918448]	gene	upstream	5461	-0.377378	-2.89618	-0.765305	-1.94728	-0.630037	-2.52778	-2.45708	-0.590907	1.86617
Chr2:148080151-148080300	2	148080151	148080300	0.000719897	Foxa2	NEG	ENSMUSG00000037025	forkhead box A2 [Source:MGI Symbol;Acc:MGI:1347476]	gene	downstream	33182	-0.962341	-2.89618	-1.23924	-4.53224	-1.25153	-3.52778	-3.65207	-1.15103	2.50103
Chr5:106458451-106458600	5	106458451	106458600	0.000719897	Barhl2	NEG	ENSMUSG00000034384	BarH-like 2 (Drosophila) [Source:MGI Symbol;Acc:MGI:1859314]	gene	downstream	11	-0.330072	-1.78071	-0.454964	-2.21032	-0.308109	-1.82734	-1.93945	-0.364382	1.57507
Chr9:82351651-82351800	9	82351651	82351800	0.000722647	U7	NEG	ENSMUSG00000089066	U7 small nuclear RNA [Source:RFAM;Acc:RF00066]	gene	upstream	87614	-1.47691	-0.159218	-2.08723	0.374645	-1.14461	0.305115	0.173514	-1.56959	-1.7431
Chr14:55617901-55618050	14	55617901	55618050	0.000723513	Rec8	POS	ENSMUSG00000002324	REC8 homolog (yeast) [Source:MGI Symbol;Acc:MGI:1929645]	gene	overlapping	0	-0.239875	-2.31122	-0.0872326	-1.44478	-0.367003	-1.52778	-1.76126	-0.23137	1.52989
Chr11:94134451-94134600	11	94134451	94134600	0.00072555	B230206L02Rik	POS	ENSMUSG00000086003	RIKEN cDNA B230206L02 gene [Source:MGI Symbol;Acc:MGI:1924598]	gene	overlapping	0	-0.0363413	-2.15922	-0.708721	-1.94728	0.177318	-2.52778	-2.21143	-0.189248	2.02218
Chr13:116293951-116294100	13	116293951	116294100	0.000732429	Isl1	NEG	ENSMUSG00000042258	ISL1 transcription factor, LIM/homeodomain [Source:MGI Symbol;Acc:MGI:101791]	gene	upstream	4181	-1.03634	-3.15922	-0.949729	-3.53225	-1.04507	-2.94281	-3.21143	-1.01038	2.20104
Chr3:145614901-145615050	3	145614901	145615050	0.00073373	Znhit6	POS	ENSMUSG00000074182	zinc finger, HIT type 6 [Source:MGI Symbol;Acc:MGI:1916996]	gene	upstream	9656	-0.239875	-1.31122	-0.279878	-1.83181	-0.308109	-2.35785	-1.83363	-0.275954	1.55767
Chr7:107595151-107595300	7	107595151	107595300	0.000735553	Ppfibp2	POS	ENSMUSG00000036528	PTPRF interacting protein, binding protein 2 (liprin beta 2) [Source:MGI Symbol;Acc:MGI:894649]	gene	overlapping	0	1.51015	0.425744	1.29128	0.715682	1.44035	0.757627	0.633018	1.41393	0.780908
Chr6:112274401-112274550	6	112274401	112274550	0.000737676	Lmcd1	POS	ENSMUSG00000057604	LIM and cysteine-rich domains 1 [Source:MGI Symbol;Acc:MGI:1353635]	gene	overlapping	0	-0.699306	-2.31122	-0.50227	-2.07281	-0.308109	-2.20585	-2.19663	-0.503228	1.6934
Chr17:80795551-80795700	17	80795551	80795700	0.000738181	Map4k3	NEG	ENSMUSG00000024242	mitogen-activated protein kinase kinase kinase kinase 3 [Source:MGI Symbol;Acc:MGI:2154405]	gene	downstream	67458	1.01951	-0.0888287	0.613207	-0.532245	0.602624	-0.398492	-0.339855	0.745114	1.08497
Chr3:129218701-129218850	3	129218701	129218850	0.000740567	Pitx2	POS	ENSMUSG00000028023	paired-like homeodomain transcription factor 2 [Source:MGI Symbol;Acc:MGI:109340]	gene	overlapping	0	-0.640413	-2.67379	-0.601806	-2.07281	-0.559648	-2.35785	-2.36815	-0.600622	1.76753
Chr12:74284051-74284200	12	74284051	74284200	0.000743345	1700086L19Rik	POS	ENSMUSG00000071265	RIKEN cDNA 1700086L19 gene [Source:MGI Symbol;Acc:MGI:1921534]	gene	downstream	4535	-0.824837	-2.89618	-1.16123	-3.53225	-0.704038	-2.52778	-2.9854	-0.896703	2.0887
Chr4:4858501-4858650	4	4858501	4858650	0.000747829	Impad1	NEG	ENSMUSG00000066324	inositol monophosphatase domain containing 1 [Source:MGI Symbol;Acc:MGI:1915720]	gene	downstream	65146	-0.476914	-1.78071	-0.239236	-1.94728	0.00223111	-1.62088	-1.78296	-0.237973	1.54499
Chr7:90033901-90034050	7	90033901	90034050	0.000758785	Eed	NEG	ENSMUSG00000030619	embryonic ectoderm development [Source:MGI Symbol;Acc:MGI:95286]	gene	downstream	52918	-0.0363413	-1.39368	-0.199707	-1.53225	0.257488	-1.27985	-1.40193	0.00714652	1.40907
Chr4:95133751-95133900	4	95133751	95133900	0.000761888	BC042782	POS	ENSMUSG00000087366	cDNA sequence BC042782 [Source:MGI Symbol;Acc:MGI:2652837]	gene	overlapping	0	-0.529381	-2.67379	-0.654273	-3.53225	-1.49253	-3.94281	-3.38295	-0.892063	2.49089
Chr3:105452401-105452550	3	105452401	105452550	0.000774535	1700095B22Rik	NEG	ENSMUSG00000074346	RIKEN cDNA 1700095B22 gene [Source:MGI Symbol;Acc:MGI:1925885]	gene	overlapping	0	-0.377378	-1.67379	-0.321698	-1.62535	-0.197078	-2.20585	-1.835	-0.298718	1.53628
Chr9:58055851-58056000	9	58055851	58056000	0.000774535	Ccdc33	NEG	ENSMUSG00000037716	coiled-coil domain containing 33 [Source:MGI Symbol;Acc:MGI:1922464]	gene	overlapping	0	0.00113343	-2.02171	-0.55118	-2.21032	-0.308109	-1.52778	-1.91994	-0.286052	1.63388
Chr10:103028401-103028550	10	103028401	103028550	0.000775551	Alx1	NEG	ENSMUSG00000036602	ALX homeobox 1 [Source:MGI Symbol;Acc:MGI:104621]	gene	overlapping	0	0.108049	-1.89618	0.545036	-0.947283	0.829395	-1.72042	-1.5213	0.49416	2.01546
Chr10:114781351-114781500	10	114781351	114781500	0.000775551	Trhde	NEG	ENSMUSG00000050663	TRH-degrading enzyme [Source:MGI Symbol;Acc:MGI:2384311]	gene	overlapping	0	-3.28427	-1.02171	-3.40916	-0.947283	-2.367	-0.573579	-0.847525	-3.02014	-2.17262
Chr4:21679201-21679350	4	21679201	21679350	0.000786	Prdm13	NEG	ENSMUSG00000040478	PR domain containing 13 [Source:MGI Symbol;Acc:MGI:2448528]	gene	overlapping	0	-0.284269	-2.48115	-0.199707	-1.72489	-0.78204	-2.35785	-2.18796	-0.422005	1.76596
Chr7:143574751-143574900	7	143574751	143574900	0.000786	Cars	NEG	ENSMUSG00000010755	cysteinyl-tRNA synthetase [Source:MGI Symbol;Acc:MGI:1351477]	gene	overlapping	0	-2.96234	-0.195744	-2.08723	-0.532245	-1.78204	-0.669794	-0.465928	-2.2772	-1.81128
Chr9:75071251-75071400	9	75071251	75071400	0.000786	Myo5a	POS	ENSMUSG00000034593	myosin VA [Source:MGI Symbol;Acc:MGI:105976]	gene	overlapping	0	0.443652	-0.436752	0.590839	-0.444782	0.691891	-0.527775	-0.46977	0.575461	1.04523
Chr13:18948301-18948450	13	18948301	18948450	0.000786	Amph	POS	ENSMUSG00000021314	amphiphysin [Source:MGI Symbol;Acc:MGI:103574]	gene	overlapping	0	-0.583829	-2.67379	-0.454964	-1.83181	-0.704038	-2.52778	-2.34446	-0.580944	1.76351
Chr16:8672251-8672400	16	8672251	8672400	0.000786	Carhsp1	NEG	ENSMUSG00000008393	calcium regulated heat stable protein 1 [Source:MGI Symbol;Acc:MGI:1196368]	gene	downstream	98	1.12512	0.326209	1.2347	0.398492	1.1355	0.305115	0.343272	1.16511	0.821833
ChrX:135087301-135087450	X	135087301	135087450	0.000793444	3632454L22Rik	NEG	ENSMUSG00000089759	RIKEN cDNA 3632454L22 gene [Source:MGI Symbol;Acc:MGI:2444359]	gene	downstream	26965	-0.196806	-1.67379	0.423729	-1.28432	0.135498	-1.44031	-1.46614	0.120807	1.58695
Chr18:36592651-36592800	18	36592651	36592800	0.000797037	Ankhd1	POS	ENSMUSG00000024483	ankyrin repeat and KH domain containing 1 [Source:MGI Symbol;Acc:MGI:1921733]	gene	overlapping	0	-2.11434	-0.726259	-3.8242	-0.36232	-1.95197	-0.440312	-0.50963	-2.63017	-2.12054
Chr3:5210251-5210400	3	5210251	5210400	0.000798326	2700069I18Rik	NEG	ENSMUSG00000086224	RIKEN cDNA 2700069I18 gene [Source:MGI Symbol;Acc:MGI:1919858]	gene	overlapping	0	-0.891951	-2.89618	-1.50227	-5.53224	-1.14461	-3.52778	-3.9854	-1.17961	2.80579
Chr3:99240451-99240600	3	99240451	99240600	0.000805723	Tbx15	POS	ENSMUSG00000027868	T-box 15 [Source:MGI Symbol;Acc:MGI:1277234]	gene	overlapping	0	-1.37738	-3.89618	-0.949729	-3.53225	-1.367	-3.52778	-3.65207	-1.23137	2.4207
Chr12:38928901-38929050	12	38928901	38929050	0.000806924	Etv1	POS	ENSMUSG00000004151	ets variant gene 1 [Source:MGI Symbol;Acc:MGI:99254]	gene	upstream	60686	0.207584	-1.39368	0.857626	-0.831805	0.539888	-1.00421	-1.07657	0.535033	1.6116
Chr5:116423101-116423250	5	116423101	116423250	0.000808476	Hspb8	NEG	ENSMUSG00000041548	heat shock protein 8 [Source:MGI Symbol;Acc:MGI:2135756]	gene	downstream	237	1.00113	0.010707	1.20555	-0.444782	1.11412	0.305115	-0.0429868	1.10694	1.14992
Chr3:37907851-37908000	3	37907851	37908000	0.000809437	SNORA17	POS	ENSMUSG00000077728	Small nucleolar RNA SNORA17 [Source:RFAM;Acc:RF00560]	gene	upstream	87105	0.0376593	-1.48115	-0.0872326	-1.36232	-0.367003	-1.72042	-1.5213	-0.138859	1.38244
Chr7:70948801-70948950	7	70948801	70948950	0.000809437	5S_rRNA	POS	ENSMUSG00000089401	5S ribosomal RNA [Source:RFAM;Acc:RF00001]	gene	upstream	196301	-0.640413	-3.15922	-0.454964	-3.21032	-1.14461	-2.20585	-2.85846	-0.746662	2.1118
Chr14:122464051-122464200	14	122464051	122464200	0.000809437	Zic5	NEG	ENSMUSG00000041703	zinc finger protein of the cerebellum 5 [Source:MGI Symbol;Acc:MGI:1929518]	gene	overlapping	0	1.05558	-0.83729	0.760764	-0.72489	0.295962	-0.527775	-0.696652	0.704103	1.40075
Chr1:42696601-42696750	1	42696601	42696750	0.000809881	Gm20646	POS	ENSMUSG00000093436	predicted gene 20646 [Source:MGI Symbol;Acc:MGI:5313093]	gene	overlapping	0	-0.377378	-2.02171	0.0171041	-1.44478	-0.367003	-1.94281	-1.8031	-0.242426	1.56068
Chr9:114026701-114026850	9	114026701	114026850	0.00081223	Fbxl2	NEG	ENSMUSG00000032507	F-box and leucine-rich repeat protein 2 [Source:MGI Symbol;Acc:MGI:1919429]	gene	overlapping	0	0.760125	-1.23322	0.44882	-0.947283	0.602624	-0.318322	-0.832941	0.603856	1.4368
Chr4:19508701-19508850	4	19508701	19508850	0.000827984	Cngb3	POS	ENSMUSG00000056494	cyclic nucleotide gated channel beta 3 [Source:MGI Symbol;Acc:MGI:1353562]	gene	overlapping	0	-1.19681	-4.48115	-1.3217	-3.53225	-1.367	-3.52778	-3.84706	-1.29517	2.55189
Chr9:91381801-91381950	9	91381801	91381950	0.000827984	Zic4	POS	ENSMUSG00000036972	zinc finger protein of the cerebellum 4 [Source:MGI Symbol;Acc:MGI:107201]	gene	overlapping	0	-0.760707	-2.48115	-0.885599	-3.21032	-0.197078	-2.52778	-2.73975	-0.614461	2.12528
Chr13:15463051-15463200	13	15463051	15463200	0.000827984	Gli3	POS	ENSMUSG00000021318	GLI-Kruppel family member GLI3 [Source:MGI Symbol;Acc:MGI:95729]	gene	downstream	35	0.669928	-0.574256	0.44882	-0.674264	0.602624	-0.205847	-0.484789	0.57379	1.05858
Chr2:65762551-65762700	2	65762551	65762700	0.000833532	Scn2a1	POS	ENSMUSG00000075318	sodium channel, voltage-gated, type II, alpha 1 [Source:MGI Symbol;Acc:MGI:98248]	gene	overlapping	0	-1.96234	-0.436752	-1.70872	-0.246843	-1.78204	-0.279848	-0.321148	-1.8177	-1.49655
Chr4:21679051-21679200	4	21679051	21679200	0.000836371	Prdm13	NEG	ENSMUSG00000040478	PR domain containing 13 [Source:MGI Symbol;Acc:MGI:2448528]	gene	overlapping	0	0.141996	-2.89618	-0.161233	-1.53225	0.00223111	-1.27985	-1.90276	-0.0056687	1.89709
Chr9:9199501-9199650	9	9199501	9199650	0.000836371	Arhgap42	NEG	ENSMUSG00000050730	Rho GTPase activating protein 42 [Source:MGI Symbol;Acc:MGI:1918794]	gene	overlapping	0	0.239293	0.994587	0.0502709	1.15426	0.0924289	0.812075	0.986972	0.127331	-0.859641
Chr14:61172851-61173000	14	61172851	61173000	0.00084137	Sacs	POS	ENSMUSG00000048279	sacsin [Source:MGI Symbol;Acc:MGI:1354724]	gene	overlapping	0	1.38816	0.300214	1.1607	0.467755	1.42307	0.662049	0.476673	1.32398	0.847303
Chr7:58443451-58443600	7	58443451	58443600	0.000845826	AC102205.1	POS	ENSMUSG00000095157	No description	gene	upstream	34471	-0.330072	0.606317	-0.885599	0.27511	-0.492534	0.64215	0.507859	-0.569402	-1.07726
Chr7:128583301-128583450	7	128583301	128583450	0.000855128	AC122767.1	NEG	ENSMUSG00000096557	No description	gene	upstream	12523	-0.583829	-2.48115	-0.239236	-2.21032	-0.559648	-1.72042	-2.13729	-0.460904	1.67639
Chr3:62433751-62433900	3	62433751	62433900	0.000887289	Arhgef26	POS	ENSMUSG00000036885	Rho guanine nucleotide exchange factor (GEF) 26 [Source:MGI Symbol;Acc:MGI:1918053]	gene	overlapping	0	-0.699306	-3.48115	-0.50227	-3.53225	-1.63004	-3.20585	-3.40641	-0.943871	2.46254
Chr4:154856251-154856400	4	154856251	154856400	0.000888211	Ttc34	POS	ENSMUSG00000046637	tetratricopeptide repeat domain 34 [Source:MGI Symbol;Acc:MGI:2445205]	gene	overlapping	0	-0.154986	-1.31122	-0.0516087	-1.28432	0.0924289	-1.62088	-1.40547	-0.0380552	1.36742
Chr2:151702051-151702200	2	151702051	151702200	0.000891482	5430405G05Rik	POS	ENSMUSG00000044364	RIKEN cDNA 5430405G05 gene [Source:MGI Symbol;Acc:MGI:1918629]	gene	overlapping	0	-0.583829	-2.48115	-0.654273	-3.21032	-0.559648	-1.82734	-2.50627	-0.59925	1.90702
Chr8:105537601-105537750	8	105537601	105537750	0.000893828	Atp6v0d1	NEG	ENSMUSG00000013160	ATPase, H+ transporting, lysosomal V0 subunit D1 [Source:MGI Symbol;Acc:MGI:1201778]	gene	overlapping	0	-1.03634	-2.48115	-0.708721	-3.21032	-1.04507	-3.20585	-2.96577	-0.930046	2.03572
Chr12:27342751-27342900	12	27342751	27342900	0.000900856	Sox11	NEG	ENSMUSG00000063632	SRY-box containing gene 11 [Source:MGI Symbol;Acc:MGI:98359]	gene	downstream	42	-0.114344	-2.48115	-0.765305	-2.21032	-0.428403	-1.94281	-2.21143	-0.436017	1.77541
Chr11:121387801-121387950	11	121387801	121387950	0.000907588	Rab40b	NEG	ENSMUSG00000025170	Rab40b, member RAS oncogene family [Source:MGI Symbol;Acc:MGI:2183451]	gene	overlapping	0	-0.476914	-1.89618	-0.824198	-2.53225	-0.428403	-2.52778	-2.31873	-0.576505	1.74223
Chr11:67052551-67052700	11	67052551	67052700	0.000907883	2310004I24Rik	NEG	ENSMUSG00000020910	RIKEN cDNA 2310004I24 gene [Source:MGI Symbol;Acc:MGI:1913608]	gene	overlapping	0	1.12512	0.0424158	0.876242	0.249114	0.954925	0.0268137	0.106115	0.98543	0.879315
Chr6:140208301-140208450	6	140208301	140208450	0.000910907	5S_rRNA	POS	ENSMUSG00000089558	5S ribosomal RNA [Source:RFAM;Acc:RF00001]	gene	downstream	41656	-0.330072	-1.67379	0.114401	-1.44478	-0.251526	-1.82734	-1.64864	-0.155732	1.4929
Chr12:118846801-118846950	12	118846801	118846950	0.000910907	Sp8	POS	ENSMUSG00000048562	trans-acting transcription factor 8 [Source:MGI Symbol;Acc:MGI:2443471]	gene	overlapping	0	-0.824837	-3.89618	-1.23924	-3.53225	-1.14461	-2.72042	-3.38295	-1.06956	2.31339
Chr7:73323601-73323750	7	73323601	73323750	0.00091436	Rgma	POS	ENSMUSG00000070509	RGM domain family, member A [Source:MGI Symbol;Acc:MGI:2679262]	gene	downstream	51770	-1.03634	-3.89618	-1.01684	-3.21032	-0.78204	-2.52778	-3.21143	-0.945075	2.26635
Chr5:132594901-132595050	5	132594901	132595050	0.000917689	Auts2	NEG	ENSMUSG00000029673	autism susceptibility candidate 2 [Source:MGI Symbol;Acc:MGI:1919847]	gene	downstream	51557	0.27032	-0.957584	0.175802	-1.21032	-0.14461	-1.27985	-1.14925	0.100504	1.24975
Chr4:87484951-87485100	4	87484951	87485100	0.000918502	AL806517.1	POS	ENSMUSG00000093065	No description	gene	upstream	52615	-0.699306	-2.31122	-0.55118	-2.72489	-0.308109	-1.82734	-2.28782	-0.519532	1.76828
Chr8:44661901-44662050	8	44661901	44662050	0.000918961	5S_rRNA	POS	ENSMUSG00000088523	5S ribosomal RNA [Source:RFAM;Acc:RF00001]	gene	upstream	59962	-0.239875	-2.02171	-0.321698	-2.21032	-0.951965	-2.52778	-2.25327	-0.504513	1.74876
Chr1:153730651-153730800	1	153730651	153730800	0.000926921	Rgs16	POS	ENSMUSG00000026475	regulator of G-protein signaling 16 [Source:MGI Symbol;Acc:MGI:108407]	gene	downstream	9549	-1.19681	-2.89618	-0.55118	-2.72489	-0.630037	-3.20585	-2.94231	-0.792674	2.14963
Chr9:106447501-106447650	9	106447501	106447650	0.000926921	Abhd14a	NEG	ENSMUSG00000042210	abhydrolase domain containing 14A [Source:MGI Symbol;Acc:MGI:1915894]	gene	overlapping	0	1.42998	0.518854	1.19075	0.195675	0.978772	0.200145	0.304891	1.19983	0.894942
Chr12:30373051-30373200	12	30373051	30373200	0.000926921	Sntg2	NEG	ENSMUSG00000020672	syntrophin, gamma 2 [Source:MGI Symbol;Acc:MGI:1919541]	gene	overlapping	0	0.27032	-2.15922	-0.123758	-2.21032	-0.0450746	-1.06834	-1.81263	0.033829	1.84646
Chr9:108954301-108954450	9	108954301	108954450	0.000928257	Col7a1	POS	ENSMUSG00000025650	collagen, type VII, alpha 1 [Source:MGI Symbol;Acc:MGI:88462]	gene	overlapping	0	-0.529381	-2.67379	-0.824198	-2.36232	-0.864502	-2.72042	-2.58551	-0.739361	1.84615
Chr3:5218201-5218350	3	5218201	5218350	0.000935934	2700069I18Rik	NEG	ENSMUSG00000086224	RIKEN cDNA 2700069I18 gene [Source:MGI Symbol;Acc:MGI:1919858]	gene	overlapping	0	-0.962341	-3.89618	-0.949729	-2.53225	-1.25153	-3.94281	-3.45708	-1.05453	2.40255
Chr9:54501451-54501600	9	54501451	54501600	0.000938505	Dmxl2	NEG	ENSMUSG00000041268	Dmx-like 2 [Source:MGI Symbol;Acc:MGI:2444630]	gene	overlapping	0	0.693011	-1.02171	0.205549	-0.578049	0.369963	-0.942813	-0.847525	0.422841	1.27037
Chr1:143548801-143548950	1	143548801	143548950	0.000940868	Cdc73	NEG	ENSMUSG00000026361	cell division cycle 73, Paf1/RNA polymerase II complex component, homolog (S. cerevisiae) [Source:MGI Symbol;Acc:MGI:2384876]	gene	upstream	49847	-0.529381	-1.67379	-0.199707	-2.72489	-0.630037	-2.20585	-2.20151	-0.453042	1.74847
Chr4:89276251-89276400	4	89276251	89276400	0.000940868	Cdkn2a	NEG	ENSMUSG00000044303	cyclin-dependent kinase inhibitor 2A [Source:MGI Symbol;Acc:MGI:104738]	gene	overlapping	0	0.359587	-1.39368	0.0502709	-0.888389	0.257488	-0.772888	-1.01832	0.222449	1.24077
Chr7:118903051-118903200	7	118903051	118903200	0.000941285	Iqck	POS	ENSMUSG00000073856	IQ motif containing K [Source:MGI Symbol;Acc:MGI:3612188]	gene	overlapping	0	-0.0748154	-1.67379	0.114401	-1.13993	-0.0939842	-1.27985	-1.36452	-0.0181328	1.34639
Chr11:22001851-22002000	11	22001851	22002000	0.000941285	Otx1	NEG	ENSMUSG00000005917	orthodenticle homolog 1 (Drosophila) [Source:MGI Symbol;Acc:MGI:97450]	gene	overlapping	0	0.925185	-1.23322	0.838767	-0.174693	1.0704	-1.06834	-0.825418	0.944785	1.7702
Chr15:38938501-38938650	15	38938501	38938650	0.000942719	Baalc	POS	ENSMUSG00000022296	brain and acute leukemia, cytoplasmic [Source:MGI Symbol;Acc:MGI:1928704]	gene	overlapping	0	1.17516	0.496134	1.1607	0.490123	1.38788	0.27958	0.421945	1.24125	0.819302
Chr7:120102301-120102450	7	120102301	120102450	0.000952245	Tmem159	POS	ENSMUSG00000030917	transmembrane protein 159 [Source:MGI Symbol;Acc:MGI:1925752]	gene	overlapping	0	0.94455	0.0734427	0.876242	0.111611	1.1355	0.0869347	0.0906628	0.98543	0.894767
Chr13:15863101-15863250	13	15863101	15863250	0.000953823	Gli3	POS	ENSMUSG00000021318	GLI-Kruppel family member GLI3 [Source:MGI Symbol;Acc:MGI:95729]	gene	upstream	133075	0.175163	-0.726259	0.0171041	-1.62535	0.257488	-1.13546	-1.16236	0.149918	1.31228
Chr13:98492701-98492850	13	98492701	98492850	0.000959946	Gm10320	NEG	ENSMUSG00000092116	predicted pseudogene 10320 [Source:MGI Symbol;Acc:MGI:3642323]	gene	downstream	700	-0.0748154	-2.31122	-0.55118	-1.62535	0.0924289	-1.94281	-1.9598	-0.177855	1.78194
Chr11:50672851-50673000	11	50672851	50673000	0.000960723	Adamts2	POS	ENSMUSG00000036545	a disintegrin-like and metallopeptidase (reprolysin type) with thrombospondin type 1 motif, 2 [Source:MGI Symbol;Acc:MGI:1347356]	gene	overlapping	0	-0.284269	-2.31122	-0.409161	-1.36232	-0.0450746	-2.06834	-1.91396	-0.246168	1.66779
Chr9:20500351-20500500	9	20500351	20500500	0.000964296	Zfp266	NEG	ENSMUSG00000060510	zinc finger protein 266 [Source:MGI Symbol;Acc:MGI:1924769]	gene	overlapping	0	-1.19681	0.300214	-1.70872	-0.174693	-1.49253	-0.205847	-0.0267755	-1.46602	-1.43924
Chr9:91350901-91351050	9	91350901	91351050	0.000967827	Zic1	NEG	ENSMUSG00000032368	zinc finger protein of the cerebellum 1 [Source:MGI Symbol;Acc:MGI:106683]	gene	upstream	7008	-0.824837	-3.48115	-0.50227	-2.72489	-1.367	-3.52778	-3.2446	-0.898037	2.34657
Chr2:135538051-135538200	2	135538051	135538200	0.00098054	9630028H03Rik	NEG	ENSMUSG00000085631	RIKEN cDNA 9630028H03 gene [Source:MGI Symbol;Acc:MGI:2444526]	gene	overlapping	0	-0.962341	-2.89618	-0.708721	-5.53224	-1.63004	-3.52778	-3.9854	-1.10037	2.88504
Chr10:92044501-92044650	10	92044501	92044650	0.000985879	Mir135a-2	NEG	ENSMUSG00000065524	microRNA 135a-2 [Source:MGI Symbol;Acc:MGI:3618729]	gene	upstream	27436	0.300694	-1.57426	-0.199707	-1.62535	-0.367003	-2.52778	-1.90913	-0.0886721	1.82046
Chr14:19750951-19751100	14	19750951	19751100	0.000992307	Nid2	POS	ENSMUSG00000021806	nidogen 2 [Source:MGI Symbol;Acc:MGI:1298229]	gene	downstream	157	0.330441	-1.39368	0.175802	-0.674264	0.21796	-0.883919	-0.983955	0.241401	1.22536
Chr2:136618351-136618500	2	136618351	136618500	0.00099282	Ankrd5	POS	ENSMUSG00000074771	ankyrin repeat domain 5 [Source:MGI Symbol;Acc:MGI:2441685]	gene	upstream	56260	0.669928	-0.574256	0.398194	-1.21032	0.0924289	-1.06834	-0.950972	0.38685	1.33782
Chr2:102450901-102451050	2	102450901	102451050	0.000994251	Fjx1	NEG	ENSMUSG00000075012	four jointed box 1 (Drosophila) [Source:MGI Symbol;Acc:MGI:1341907]	gene	overlapping	0	-0.114344	-1.48115	-0.199707	-1.72489	-0.428403	-1.94281	-1.71628	-0.247485	1.4688
Chr14:122453251-122453400	14	122453251	122453400	0.000994251	Gm5089	NEG	ENSMUSG00000064052	predicted gene 5089 [Source:MGI Symbol;Acc:MGI:3644731]	gene	downstream	2136	-0.760707	-2.48115	-0.765305	-4.53224	-1.49253	-4.52778	-3.84706	-1.00618	2.84087
Chr16:91269601-91269750	16	91269601	91269750	0.00100473	Olig1	POS	ENSMUSG00000046160	oligodendrocyte transcription factor 1 [Source:MGI Symbol;Acc:MGI:1355334]	gene	downstream	19	-0.0748154	-1.67379	-0.279878	-1.44478	-0.492534	-2.35785	-1.82547	-0.282409	1.54307
Chr7:92890801-92890950	7	92890801	92890950	0.00100794	Prcp	POS	ENSMUSG00000061119	prolylcarboxypeptidase (angiotensinase C) [Source:MGI Symbol;Acc:MGI:1919711]	gene	overlapping	0	0.141996	-1.15922	0.114401	-2.53225	-0.251526	-2.72042	-2.13729	0.00162391	2.13892
Chr8:115903801-115903950	8	115903801	115903950	0.00100794	Maf	NEG	ENSMUSG00000055435	avian musculoaponeurotic fibrosarcoma (v-maf) AS42 oncogene homolog [Source:MGI Symbol;Acc:MGI:96909]	gene	downstream	196007	0.470619	-2.48115	-0.199707	-1.44478	-0.251526	-2.20585	-2.04393	0.00646196	2.05039
Chr13:109926601-109926750	13	109926601	109926750	0.00100859	Pde4d	POS	ENSMUSG00000021699	phosphodiesterase 4D, cAMP specific [Source:MGI Symbol;Acc:MGI:99555]	gene	overlapping	0	-0.114344	-2.31122	-0.601806	-1.94728	-0.308109	-1.62088	-1.9598	-0.34142	1.61838
Chr5:35388301-35388450	5	35388301	35388450	0.00100957	E130018O15Rik	NEG	ENSMUSG00000055944	RIKEN cDNA E130018O15 gene [Source:MGI Symbol;Acc:MGI:3045238]	gene	overlapping	0	-1.28427	-3.48115	-1.01684	-3.53225	-1.63004	-5.52778	-4.18039	-1.31038	2.87001
Chr16:87579451-87579600	16	87579451	87579600	0.00101235	ORF63	POS	ENSMUSG00000025610	open reading frame 63 [Source:MGI Symbol;Acc:MGI:2446584]	gene	overlapping	0	0.175163	-1.31122	-0.279878	-1.44478	-0.0450746	-1.44031	-1.39877	-0.0499298	1.34884
Chr15:91573051-91573200	15	91573051	91573200	0.00102901	Slc2a13	NEG	ENSMUSG00000036298	solute carrier family 2 (facilitated glucose transporter), member 13 [Source:MGI Symbol;Acc:MGI:2146030]	gene	overlapping	0	1.142	-0.393683	1.00023	-0.402962	1.09243	0.305115	-0.163844	1.07822	1.24206
Chr12:49391251-49391400	12	49391251	49391400	0.00103048	3110039M20Rik	POS	ENSMUSG00000089922	RIKEN cDNA 3110039M20 gene [Source:MGI Symbol;Acc:MGI:1914543]	gene	overlapping	0	-0.426288	-2.15922	-0.199707	-1.62535	-0.630037	-2.35785	-2.04747	-0.418677	1.6288
Chr3:92304301-92304450	3	92304301	92304450	0.00103201	Sprr2b	POS	ENSMUSG00000050092	small proline-rich protein 2B [Source:MGI Symbol;Acc:MGI:1330352]	gene	downstream	12255	-0.196806	-2.31122	-0.765305	-1.94728	-0.559648	-2.35785	-2.20545	-0.507253	1.6982
Chr2:107290501-107290650	2	107290501	107290650	0.00103311	Kcna4	POS	ENSMUSG00000042604	potassium voltage-gated channel, shaker-related subfamily, member 4 [Source:MGI Symbol;Acc:MGI:96661]	gene	overlapping	0	0.443652	-0.623165	0.205549	-0.947283	0.295962	-0.883919	-0.818122	0.315054	1.13318
Chr10:34023901-34024050	10	34023901	34024050	0.00104878	Rwdd1	NEG	ENSMUSG00000019782	RWD domain containing 1 [Source:MGI Symbol;Acc:MGI:1913771]	gene	downstream	4277	-3.69931	-1.08883	-5.56116	-1.36232	-3.367	-1.62088	-1.35734	-4.20916	-2.85181
Chr16:97357651-97357800	16	97357651	97357800	0.00104878	Bace2	POS	ENSMUSG00000040605	beta-site APP-cleaving enzyme 2 [Source:MGI Symbol;Acc:MGI:1860440]	gene	overlapping	0	0.00113343	-1.89618	0.114401	-1.62535	-0.308109	-1.06834	-1.52996	-0.0641914	1.46577
Chr12:95695201-95695350	12	95695201	95695350	0.00105662	Flrt2	POS	ENSMUSG00000047414	fibronectin leucine rich transmembrane protein 2 [Source:MGI Symbol;Acc:MGI:3603594]	gene	overlapping	0	0.175163	-2.02171	-0.454964	-2.21032	0.0924289	-1.35785	-1.86329	-0.0624575	1.80084
Chr6:23248501-23248650	6	23248501	23248650	0.00105664	Fezf1	NEG	ENSMUSG00000029697	Fez family zinc finger 1 [Source:MGI Symbol;Acc:MGI:1920441]	gene	downstream	237	-0.0748154	-2.89618	-0.55118	-2.07281	-0.78204	-2.20585	-2.39161	-0.469345	1.92227
Chr2:74655901-74656050	2	74655901	74656050	0.0010691	Evx2	NEG	ENSMUSG00000001815	even skipped homeotic gene 2 homolog [Source:MGI Symbol;Acc:MGI:95462]	gene	overlapping	0	-0.476914	-2.67379	-0.765305	-2.53225	-0.197078	-1.82734	-2.34446	-0.479765	1.86469
Chr4:49617601-49617750	4	49617601	49617750	0.00107095	Rnf20	POS	ENSMUSG00000028309	ring finger protein 20 [Source:MGI Symbol;Acc:MGI:1925927]	gene	downstream	14256	-1.47691	-0.271693	-1.8242	-0.0403921	-1.25153	-0.10151	-0.137865	-1.51755	-1.37968
Chr6:140208451-140208600	6	140208451	140208600	0.00107095	5S_rRNA	POS	ENSMUSG00000089558	5S ribosomal RNA [Source:RFAM;Acc:RF00001]	gene	downstream	41806	0.598374	-1.39368	1.03378	-0.444782	0.571597	-1.06834	-0.968936	0.734585	1.70352
Chr8:13624951-13625100	8	13624951	13625100	0.00107095	Rasa3	NEG	ENSMUSG00000031453	RAS p21 protein activator 3 [Source:MGI Symbol;Acc:MGI:1197013]	gene	overlapping	0	-0.529381	-2.02171	-0.601806	-2.94728	-0.78204	-2.35785	-2.44228	-0.637742	1.80454
Chr7:136556701-136556850	7	136556701	136556850	0.00107421	7SK	POS	ENSMUSG00000087869	7SK RNA [Source:RFAM;Acc:RF00100]	gene	downstream	47368	0.0376593	-1.48115	-0.239236	-1.28432	-0.308109	-2.35785	-1.70777	-0.169895	1.53788
Chr9:16450801-16450950	9	16450801	16450950	0.00107421	Fat3	NEG	ENSMUSG00000074505	FAT tumor suppressor homolog 3 (Drosophila) [Source:MGI Symbol;Acc:MGI:2444314]	gene	downstream	72570	-0.891951	-3.48115	-0.601806	-2.53225	-1.04507	-2.52778	-2.84706	-0.846277	2.00078
Chr18:38483401-38483550	18	38483401	38483550	0.00108843	AC134576.1	NEG	ENSMUSG00000092786	No description	gene	downstream	15468	-0.284269	-2.89618	-0.364767	-1.72489	-0.704038	-1.94281	-2.18796	-0.451024	1.73694
Chr2:10675051-10675200	2	10675051	10675200	0.00109739	Sfmbt2	POS	ENSMUSG00000061186	Scm-like with four mbt domains 2 [Source:MGI Symbol;Acc:MGI:2447794]	gene	upstream	79798	-1.11434	-3.15922	-1.01684	-4.53224	-1.25153	-2.94281	-3.54476	-1.12757	2.41719
Chr5:106825501-106825650	5	106825501	106825650	0.00109739	Hfm1	NEG	ENSMUSG00000043410	HFM1, ATP-dependent DNA helicase homolog (S. cerevisiae) [Source:MGI Symbol;Acc:MGI:3036246]	gene	upstream	14542	-0.583829	-2.31122	-1.01684	-2.72489	-0.704038	-2.94281	-2.65964	-0.768237	1.8914
Chr12:8043001-8043150	12	8043001	8043150	0.00109739	Apob	POS	ENSMUSG00000020609	apolipoprotein B [Source:MGI Symbol;Acc:MGI:88052]	gene	upstream	26166	-1.47691	-3.48115	-0.765305	-4.53224	-1.04507	-2.94281	-3.65207	-1.09576	2.5563
Chr7:36095551-36095700	7	36095551	36095700	0.00111111	AC160540.1	POS	ENSMUSG00000093359	No description	gene	downstream	206815	-0.330072	-1.39368	-0.0516087	-1.53225	-0.0450746	-1.62088	-1.5156	-0.142252	1.37335
Chr12:49401301-49401450	12	49401301	49401450	0.00112536	3110039M20Rik	POS	ENSMUSG00000089922	RIKEN cDNA 3110039M20 gene [Source:MGI Symbol;Acc:MGI:1914543]	gene	overlapping	0	-0.640413	-2.48115	-0.55118	-1.83181	-0.704038	-3.94281	-2.75192	-0.631877	2.12004
Chr4:104367151-104367300	4	104367151	104367300	0.00115581	Dab1	POS	ENSMUSG00000028519	disabled homolog 1 (Drosophila) [Source:MGI Symbol;Acc:MGI:108554]	gene	overlapping	0	-1.11434	-2.89618	-1.08723	-4.53224	-0.78204	-2.72042	-3.38295	-0.994539	2.38841
Chr12:116077651-116077800	12	116077651	116077800	0.00117789	Vipr2	POS	ENSMUSG00000011171	vasoactive intestinal peptide receptor 2 [Source:MGI Symbol;Acc:MGI:107166]	gene	overlapping	0	0.108049	-1.48115	-0.161233	-1.21032	-0.308109	-1.82734	-1.50627	-0.120431	1.38584
Chr1:83093701-83093850	1	83093701	83093850	0.00118495	Ccl20	POS	ENSMUSG00000026166	chemokine (C-C motif) ligand 20 [Source:MGI Symbol;Acc:MGI:1329031]	gene	downstream	22916	-2.47691	-0.957584	-3.08723	-0.402962	-2.63004	-0.772888	-0.711145	-2.73139	-2.02025
Chr12:118849501-118849650	12	118849501	118849650	0.00118587	Sp8	POS	ENSMUSG00000048562	trans-acting transcription factor 8 [Source:MGI Symbol;Acc:MGI:2443471]	gene	overlapping	0	-0.640413	-2.31122	-0.824198	-2.53225	-0.492534	-2.52778	-2.45708	-0.652381	1.8047
Chr9:55541101-55541250	9	55541101	55541250	0.00118759	Isl2	POS	ENSMUSG00000032318	insulin related protein 2 (islet 2) [Source:MGI Symbol;Acc:MGI:109156]	gene	overlapping	0	-0.284269	-2.15922	-0.601806	-3.21032	-0.951965	-2.20585	-2.52513	-0.61268	1.91245
Chr12:56677501-56677650	12	56677501	56677650	0.00118759	Gm15524	POS	ENSMUSG00000089894	predicted gene 15524 [Source:MGI Symbol;Acc:MGI:3782971]	gene	downstream	12268	-0.583829	-3.48115	-1.3217	-3.94728	-1.04507	-2.72042	-3.38295	-0.983534	2.39942
Chr3:82357651-82357800	3	82357651	82357800	0.00118987	Mtap9	POS	ENSMUSG00000033900	microtubule-associated protein 9 [Source:MGI Symbol;Acc:MGI:2442208]	gene	downstream	272	0.239293	-0.780706	0.49773	-0.888389	0.177318	-0.772888	-0.813994	0.30478	1.11877
Chr6:52306051-52306200	6	52306051	52306200	0.00118987	5730457N03Rik	NEG	ENSMUSG00000086126	RIKEN cDNA 5730457N03 gene [Source:MGI Symbol;Acc:MGI:1917843]	gene	upstream	2189	-0.476914	-3.48115	-0.708721	-1.94728	-0.864502	-2.52778	-2.65207	-0.683379	1.96869
Chr8:13549051-13549200	8	13549051	13549200	0.00119506	1700029H14Rik	NEG	ENSMUSG00000031452	RIKEN cDNA 1700029H14 gene [Source:MGI Symbol;Acc:MGI:1913751]	gene	upstream	1533	0.669928	-0.623165	0.145428	-0.777358	0.369963	-1.00421	-0.801579	0.395106	1.19668
Chr12:108914851-108915000	12	108914851	108915000	0.00119801	Wdr25	POS	ENSMUSG00000040877	WD repeat domain 25 [Source:MGI Symbol;Acc:MGI:3045255]	gene	overlapping	0	-0.891951	-3.48115	-0.949729	-3.53225	-0.704038	-2.06834	-3.02725	-0.848573	2.17867
Chr16:75920251-75920400	16	75920251	75920400	0.0012006	Samsn1	NEG	ENSMUSG00000022876	SAM domain, SH3 domain and nuclear localization signals, 1 [Source:MGI Symbol;Acc:MGI:1914992]	gene	overlapping	0	-2.47691	-0.673791	-3.08723	-1.28432	-4.95197	-1.00421	-0.987441	-3.50537	-2.51793
Chr2:74655601-74655750	2	74655601	74655750	0.00120625	Evx2	NEG	ENSMUSG00000001815	even skipped homeotic gene 2 homolog [Source:MGI Symbol;Acc:MGI:95462]	gene	overlapping	0	-0.476914	-3.48115	-0.708721	-1.83181	-0.78204	-2.72042	-2.67779	-0.655892	2.0219
Chr13:98533501-98533650	13	98533501	98533650	0.00121152	AC130536.1	POS	ENSMUSG00000093116	No description	gene	downstream	26704	-0.476914	-2.31122	-1.08723	-3.53225	-0.630037	-2.52778	-2.79041	-0.731395	2.05902
Chr2:79634851-79635000	2	79634851	79635000	0.00122718	Ssfa2	POS	ENSMUSG00000027007	sperm specific antigen 2 [Source:MGI Symbol;Acc:MGI:1917849]	gene	downstream	352	0.94455	-0.233219	0.740586	-0.00868326	0.85539	0.0268137	-0.071696	0.846842	0.918538
Chr5:43232851-43233000	5	43232851	43233000	0.00124437	Cpeb2	POS	ENSMUSG00000039782	cytoplasmic polyadenylation element binding protein 2 [Source:MGI Symbol;Acc:MGI:2442640]	gene	downstream	463	1.37394	0.010707	1.20555	0.0824646	0.802922	0.200145	0.0977723	1.12747	1.0297
Chr15:42407851-42408000	15	42407851	42408000	0.00124437	Angpt1	NEG	ENSMUSG00000022309	angiopoietin 1 [Source:MGI Symbol;Acc:MGI:108448]	gene	upstream	16727	-0.239875	-2.48115	-0.949729	-3.21032	-1.04507	-2.94281	-2.87809	-0.744893	2.1332
Chr5:144480151-144480300	5	144480151	144480300	0.00126813	Bri3	POS	ENSMUSG00000047843	brain protein I3 [Source:MGI Symbol;Acc:MGI:1933174]	gene	upstream	33394	-1.19681	-3.48115	-1.01684	-3.53225	-0.864502	-2.72042	-3.2446	-1.02605	2.21855
Chr11:94134601-94134750	11	94134601	94134750	0.00130323	B230206L02Rik	POS	ENSMUSG00000086003	RIKEN cDNA B230206L02 gene [Source:MGI Symbol;Acc:MGI:1924598]	gene	overlapping	0	-0.330072	-2.31122	-0.885599	-2.36232	-0.367003	-2.06834	-2.24729	-0.527558	1.71974
Chr15:68928601-68928750	15	68928601	68928750	0.00131464	Khdrbs3	POS	ENSMUSG00000022332	KH domain containing, RNA binding, signal transduction associated 3 [Source:MGI Symbol;Acc:MGI:1313312]	gene	overlapping	0	0.330441	-1.08883	0.345727	-0.487851	0.4743	-0.72042	-0.7657	0.383489	1.14919
Chr15:8806351-8806500	15	8806351	8806500	0.00132519	Slc1a3	NEG	ENSMUSG00000005360	solute carrier family 1 (glial high affinity glutamate transporter), member 3 [Source:MGI Symbol;Acc:MGI:99917]	gene	downstream	95587	-0.330072	-1.31122	-0.0168433	-1.83181	0.21796	-1.62088	-1.58797	-0.0429853	1.54499
Chr14:6427051-6427200	14	6427051	6427200	0.00133006	Gm3594	NEG	ENSMUSG00000095360	predicted gene 3594 [Source:MGI Symbol;Acc:MGI:3781771]	gene	upstream	8596	-0.760707	-2.89618	-0.824198	-2.53225	-0.78204	-2.52778	-2.65207	-0.788982	1.86309
Chr3:99253951-99254100	3	99253951	99254100	0.00133405	Tbx15	POS	ENSMUSG00000027868	T-box 15 [Source:MGI Symbol;Acc:MGI:1277234]	gene	overlapping	0	-0.529381	-2.31122	-0.765305	-3.21032	-0.864502	-2.20585	-2.5758	-0.719729	1.85607
Chr12:104491951-104492100	12	104491951	104492100	0.00133405	Gm10000	POS	ENSMUSG00000056606	predicted gene 10000 [Source:MGI Symbol;Acc:MGI:3641968]	gene	upstream	14462	-1.19681	-2.67379	-0.765305	-2.94728	-0.559648	-2.94281	-2.85463	-0.840586	2.01404
Chr4:59963701-59963850	4	59963701	59963850	0.00135637	Mup6	POS	ENSMUSG00000078689	major urinary protein 6 [Source:MGI Symbol;Acc:MGI:3650962]	gene	downstream	444	-1.19681	0.606317	-0.949729	0.490123	-0.197078	0.601508	0.565982	-0.781204	-1.34719
Chr7:144175951-144176100	7	144175951	144176100	0.00137256	Shank2	POS	ENSMUSG00000037541	SH3/ankyrin domain gene 2 [Source:MGI Symbol;Acc:MGI:2671987]	gene	overlapping	0	0.300694	-0.896184	0.145428	-1.13993	0.135498	-0.942813	-0.992975	0.193873	1.18685
Chr7:137314501-137314650	7	137314501	137314650	0.00138858	Ebf3	NEG	ENSMUSG00000010476	early B cell factor 3 [Source:MGI Symbol;Acc:MGI:894289]	gene	downstream	56	0.693011	-0.623165	0.819658	-0.246843	0.571597	-0.0683435	-0.312784	0.694755	1.00754
Chr5:35388601-35388750	5	35388601	35388750	0.00139447	Hmx1	POS	ENSMUSG00000067438	H6 homeobox 1 [Source:MGI Symbol;Acc:MGI:107178]	gene	downstream	108	-0.476914	-3.89618	-0.409161	-2.94728	-1.25153	-2.35785	-3.06711	-0.712533	2.35457
Chr10:86300401-86300550	10	86300401	86300550	0.00140373	Syn3	NEG	ENSMUSG00000059602	synapsin III [Source:MGI Symbol;Acc:MGI:1351334]	gene	overlapping	0	0.470619	-0.436752	0.423729	-1.28432	0.4743	-0.398492	-0.706521	0.456216	1.16274
Chr5:28166101-28166250	5	28166101	28166250	0.00141732	En2	POS	ENSMUSG00000039095	engrailed 2 [Source:MGI Symbol;Acc:MGI:95390]	gene	overlapping	0	-0.640413	-4.48115	-1.08723	-2.21032	-0.630037	-3.20585	-3.2991	-0.785894	2.51321
Chr1:119309101-119309250	1	119309101	119309250	0.00142523	Inhbb	NEG	ENSMUSG00000037035	inhibin beta-B [Source:MGI Symbol;Acc:MGI:96571]	gene	upstream	106215	-0.0748154	-1.48115	-0.161233	-1.21032	-0.0939842	-1.72042	-1.47063	-0.110011	1.36062
Chr2:105676201-105676350	2	105676201	105676350	0.00143041	Pax6	POS	ENSMUSG00000027168	paired box gene 6 [Source:MGI Symbol;Acc:MGI:97490]	gene	overlapping	0	-0.114344	-1.57426	0.205549	-1.62535	-0.492534	-1.94281	-1.71414	-0.133776	1.58036
Chr14:13555801-13555950	14	13555801	13555950	0.00143041	Synpr	POS	ENSMUSG00000056296	synaptoporin [Source:MGI Symbol;Acc:MGI:1919253]	gene	overlapping	0	-2.96234	-1.02171	-2.23924	-0.578049	-2.95197	-0.772888	-0.790884	-2.71785	-1.92696
Chr6:82939651-82939800	6	82939651	82939800	0.00143367	Sema4f	NEG	ENSMUSG00000000627	sema domain, immunoglobulin domain (Ig), TM domain, and short cytoplasmic domain [Source:MGI Symbol;Acc:MGI:1340055]	gene	overlapping	0	0.497091	-0.83729	0.0826924	-0.888389	0.295962	-0.772888	-0.832856	0.291915	1.12477
Chr14:61173001-61173150	14	61173001	61173150	0.001435	Sacs	POS	ENSMUSG00000048279	sacsin [Source:MGI Symbol;Acc:MGI:1354724]	gene	overlapping	0	1.07328	-0.0217145	0.678302	-0.402962	0.906016	0.0869347	-0.112581	0.885867	0.998448
Chr12:116648851-116649000	12	116648851	116649000	0.00144096	Ptprn2	POS	ENSMUSG00000056553	protein tyrosine phosphatase, receptor type, N polypeptide 2 [Source:MGI Symbol;Acc:MGI:107418]	gene	overlapping	0	0.207584	-1.15922	0.44882	-1.28432	-0.14461	-1.00421	-1.14925	0.170598	1.31985
Chr13:37828351-37828500	13	37828351	37828500	0.00144293	Rreb1	POS	ENSMUSG00000039087	ras responsive element binding protein 1 [Source:MGI Symbol;Acc:MGI:2443664]	gene	overlapping	0	-2.11434	-5.63315	-2.08723	-4.53224	-1.95197	-5.67978	-5.28172	-2.05118	3.23054
Chr17:12925051-12925200	17	12925051	12925200	0.00145951	Tcp1	POS	ENSMUSG00000068039	t-complex protein 1 [Source:MGI Symbol;Acc:MGI:98535]	gene	overlapping	0	-3.28427	-0.780706	-3.8242	-1.13993	-2.14461	-0.772888	-0.897841	-3.08436	-2.18652
Chr13:51569251-51569400	13	51569251	51569400	0.00146572	Shc3	NEG	ENSMUSG00000021448	src homology 2 domain-containing transforming protein C3 [Source:MGI Symbol;Acc:MGI:106179]	gene	downstream	2167	-0.699306	-3.48115	-0.708721	-3.21032	-0.951965	-1.94281	-2.87809	-0.786664	2.09143
Chr13:115346401-115346550	13	115346401	115346550	0.00147328	U6	POS	ENSMUSG00000096021	U6 spliceosomal RNA [Source:RFAM;Acc:RF00026]	gene	upstream	230168	-0.0363413	-2.15922	-0.321698	-2.36232	-0.951965	-2.20585	-2.24246	-0.436668	1.80579
Chr19:25606051-25606200	19	25606051	25606200	0.00148067	Dmrt1	POS	ENSMUSG00000024837	doublesex and mab-3 related transcription factor 1 [Source:MGI Symbol;Acc:MGI:1354733]	gene	upstream	1722	-0.0363413	-3.48115	-0.765305	-2.07281	-0.78204	-2.94281	-2.83226	-0.527895	2.30436
Chr2:105675001-105675150	2	105675001	105675150	0.00150514	Pax6	POS	ENSMUSG00000027168	paired box gene 6 [Source:MGI Symbol;Acc:MGI:97490]	gene	overlapping	0	0.00113343	-2.89618	-0.239236	-2.21032	-0.78204	-1.72042	-2.27564	-0.340047	1.93559
Chr11:43643251-43643400	11	43643251	43643400	0.00151726	Pwwp2a	POS	ENSMUSG00000044950	PWWP domain containing 2A [Source:MGI Symbol;Acc:MGI:1918052]	gene	downstream	38598	-0.154986	-1.57426	0.205549	-1.44478	0.00223111	-1.00421	-1.34108	0.0175982	1.35868
Chr16:20695951-20696100	16	20695951	20696100	0.00154251	Fam131a	POS	ENSMUSG00000050821	family with sequence similarity 131, member A [Source:MGI Symbol;Acc:MGI:1925658]	gene	overlapping	0	-0.377378	-2.67379	-0.601806	-2.36232	-0.78204	-1.82734	-2.28782	-0.587075	1.70074
Chr6:72071251-72071400	6	72071251	72071400	0.00154555	St3gal5	POS	ENSMUSG00000056091	ST3 beta-galactoside alpha-2,3-sialyltransferase 5 [Source:MGI Symbol;Acc:MGI:1339963]	gene	downstream	26213	-0.962341	0.300214	-1.70872	0.555218	-1.49253	-0.10151	0.251307	-1.38787	-1.63917
Chr7:83809201-83809350	7	83809201	83809350	0.00154555	1700026D08Rik	NEG	ENSMUSG00000011154	RIKEN cDNA 1700026D08 gene [Source:MGI Symbol;Acc:MGI:1922806]	gene	downstream	14321	0.207584	-1.78071	-0.123758	-1.13993	0.257488	-1.00421	-1.30828	0.113771	1.42205
Chr17:85689001-85689150	17	85689001	85689150	0.00155554	Six2	NEG	ENSMUSG00000024134	sine oculis-related homeobox 2 homolog (Drosophila) [Source:MGI Symbol;Acc:MGI:102778]	gene	downstream	727	-0.891951	-2.31122	-0.765305	-3.21032	-0.951965	-2.94281	-2.82145	-0.86974	1.95171
Chr4:15205051-15205200	4	15205051	15205200	0.00156587	Necab1	NEG	ENSMUSG00000040536	N-terminal EF-hand calcium binding protein 1 [Source:MGI Symbol;Acc:MGI:1916602]	gene	downstream	55257	-1.47691	0.300214	-0.765305	0.825307	-1.367	0.27958	0.468367	-1.20307	-1.67144
Chr15:93885601-93885750	15	93885601	93885750	0.0015894	Prickle1	NEG	ENSMUSG00000036158	prickle homolog 1 (Drosophila) [Source:MGI Symbol;Acc:MGI:1916034]	gene	downstream	289710	-0.377378	-1.57426	-0.0516087	-1.53225	0.177318	-1.62088	-1.5758	-0.0838897	1.49191
Chr13:51569551-51569700	13	51569551	51569700	0.00160184	Shc3	NEG	ENSMUSG00000021448	src homology 2 domain-containing transforming protein C3 [Source:MGI Symbol;Acc:MGI:106179]	gene	downstream	2467	-0.0363413	-2.31122	-0.50227	-2.72489	-0.864502	-2.06834	-2.36815	-0.467705	1.90045
Chr7:88403101-88403250	7	88403101	88403250	0.00160298	Rab38	POS	ENSMUSG00000030559	RAB38, member of RAS oncogene family [Source:MGI Symbol;Acc:MGI:1919683]	gene	downstream	27023	-3.28427	-1.15922	-3.08723	-0.947283	-2.63004	-0.72042	-0.942307	-3.00051	-2.05821
Chr8:104886451-104886600	8	104886451	104886600	0.00160298	Ces2d-ps	POS	ENSMUSG00000031884	carboxylesterase 2D, pseudogene [Source:MGI Symbol;Acc:MGI:3704319]	gene	upstream	12371	-0.699306	-2.67379	-0.708721	-2.53225	-0.492534	-2.06834	-2.42479	-0.63352	1.79127
Chr10:81633601-81633750	10	81633601	81633750	0.00160298	Ankrd24	POS	ENSMUSG00000054708	ankyrin repeat domain 24 [Source:MGI Symbol;Acc:MGI:1890394]	gene	overlapping	0	0.963659	-0.123594	0.857626	-0.0403921	0.691891	-0.00421315	-0.0560665	0.837725	0.893792
Chr1:42718651-42718800	1	42718651	42718800	0.00160766	Gm20646	POS	ENSMUSG00000093436	predicted gene 20646 [Source:MGI Symbol;Acc:MGI:5313093]	gene	overlapping	0	-1.19681	-4.48115	-1.40916	-2.94728	-1.14461	-3.94281	-3.79041	-1.25019	2.54022
Chr5:107688301-107688450	5	107688301	107688450	0.00160838	Rpap2	POS	ENSMUSG00000033773	RNA polymerase II associated protein 2 [Source:MGI Symbol;Acc:MGI:2141142]	gene	upstream	26463	0.175163	-1.89618	-0.364767	-1.94728	-0.630037	-2.20585	-2.01644	-0.273214	1.74322
Chr2:118669801-118669950	2	118669801	118669950	0.00162072	Pak6	POS	ENSMUSG00000074923	p21 protein (Cdc42/Rac)-activated kinase 6 [Source:MGI Symbol;Acc:MGI:2679420]	gene	overlapping	0	-0.476914	-3.15922	-0.50227	-2.72489	-1.25153	-2.35785	-2.74732	-0.74357	2.00375
Chr5:103211101-103211250	5	103211101	103211250	0.00162485	Mapk10	NEG	ENSMUSG00000046709	mitogen-activated protein kinase 10 [Source:MGI Symbol;Acc:MGI:1346863]	gene	overlapping	0	-0.962341	-3.15922	-0.885599	-3.21032	-0.864502	-2.35785	-2.90913	-0.904147	2.00498
Chr11:96194101-96194250	11	96194101	96194250	0.00162518	Hoxb13	POS	ENSMUSG00000049604	homeobox B13 [Source:MGI Symbol;Acc:MGI:107730]	gene	downstream	66	-0.196806	-3.89618	-1.01684	-2.94728	-1.367	-3.52778	-3.45708	-0.860217	2.59686
Chr5:36604801-36604950	5	36604801	36604950	0.00162812	D5Ertd579e	NEG	ENSMUSG00000029190	DNA segment, Chr 5, ERATO Doi 579, expressed [Source:MGI Symbol;Acc:MGI:1261849]	gene	overlapping	0	-1.03634	-3.89618	-1.16123	-3.21032	-1.14461	-2.94281	-3.34977	-1.11406	2.23571
Chr6:66478501-66478650	6	66478501	66478650	0.00162812	Mad2l1	POS	ENSMUSG00000029910	MAD2 mitotic arrest deficient-like 1 (yeast) [Source:MGI Symbol;Acc:MGI:1860374]	gene	downstream	56740	-0.0748154	-3.15922	-0.123758	-1.36232	-0.14461	-2.94281	-2.48812	-0.114395	2.37372
Chr8:92893801-92893950	8	92893801	92893950	0.00163932	Lpcat2	POS	ENSMUSG00000033192	lysophosphatidylcholine acyltransferase 2 [Source:MGI Symbol;Acc:MGI:3606214]	gene	overlapping	0	-0.962341	-3.15922	-1.50227	-2.94728	-0.951965	-5.52778	-3.87809	-1.13886	2.73923
Chr9:55326601-55326750	9	55326601	55326750	0.0016492	Nrg4	NEG	ENSMUSG00000032311	neuregulin 4 [Source:MGI Symbol;Acc:MGI:1933833]	gene	overlapping	0	0.330441	-1.39368	-0.199707	-1.94728	-0.428403	-2.20585	-1.84894	-0.0992232	1.74971
Chr10:5798701-5798850	10	5798701	5798850	0.0016492	Fbxo5	NEG	ENSMUSG00000019773	F-box protein 5 [Source:MGI Symbol;Acc:MGI:1914391]	gene	upstream	310	-4.28427	-1.23322	-3.08723	-0.674264	-3.95197	-1.44031	-1.11593	-3.77449	-2.65856
Chr14:33335851-33336000	14	33335851	33336000	0.0016492	Arhgap22	POS	ENSMUSG00000063506	Rho GTPase activating protein 22 [Source:MGI Symbol;Acc:MGI:2443418]	gene	overlapping	0	-0.114344	-2.67379	-0.409161	-2.94728	-0.704038	-1.62088	-2.41399	-0.409181	2.00481
Chr5:111881551-111881700	5	111881551	111881700	0.00165129	E130006D01Rik	NEG	ENSMUSG00000085271	RIKEN cDNA E130006D01 gene [Source:MGI Symbol;Acc:MGI:2685527]	gene	downstream	119826	0.388157	-1.08883	-0.0168433	-2.53225	0.0480348	-1.27985	-1.63364	0.139783	1.77342
Chr2:127854751-127854900	2	127854751	127854900	0.00165964	Acoxl	POS	ENSMUSG00000027380	acyl-Coenzyme A oxidase-like [Source:MGI Symbol;Acc:MGI:1921371]	gene	overlapping	0	-0.760707	-2.15922	-0.239236	-2.53225	-0.308109	-1.82734	-2.17293	-0.436017	1.73692
Chr9:88058851-88059000	9	88058851	88059000	0.00165964	SNORA17	POS	ENSMUSG00000077553	Small nucleolar RNA SNORA17 [Source:RFAM;Acc:RF00560]	gene	downstream	37302	-0.196806	-1.67379	-0.123758	-1.53225	-0.428403	-1.82734	-1.67779	-0.249656	1.42813
Chr3:145827751-145827900	3	145827751	145827900	0.00166228	Ddah1	POS	ENSMUSG00000028194	dimethylarginine dimethylaminohydrolase 1 [Source:MGI Symbol;Acc:MGI:1916469]	gene	overlapping	0	-0.529381	-2.02171	-0.708721	-2.36232	-0.0939842	-2.20585	-2.19663	-0.444029	1.7526
Chr7:29391901-29392050	7	29391901	29392050	0.00166793	Sipa1l3	NEG	ENSMUSG00000030583	signal-induced proliferation-associated 1 like 3 [Source:MGI Symbol;Acc:MGI:1921456]	gene	overlapping	0	-0.529381	-2.89618	-0.55118	-2.94728	-1.49253	-3.52778	-3.12375	-0.857698	2.26605
Chr14:100284751-100284900	14	100284751	100284900	0.00168394	4930517O19Rik	POS	ENSMUSG00000054391	RIKEN cDNA 4930517O19 gene [Source:MGI Symbol;Acc:MGI:1922325]	gene	upstream	38471	-0.330072	-2.31122	-0.601806	-2.53225	-0.951965	-2.06834	-2.30394	-0.627948	1.67599
Chr13:74208451-74208600	13	74208451	74208600	0.0016973	Exoc3	NEG	ENSMUSG00000034152	exocyst complex component 3 [Source:MGI Symbol;Acc:MGI:2443972]	gene	overlapping	0	0.738099	-0.393683	0.423729	-0.625355	0.571597	-0.279848	-0.432962	0.577808	1.01077
Chr5:146846551-146846700	5	146846551	146846700	0.00171428	Rasl11a	POS	ENSMUSG00000029641	RAS-like, family 11, member A [Source:MGI Symbol;Acc:MGI:1916145]	gene	overlapping	0	-0.962341	-3.48115	-1.40916	-2.94728	-0.864502	-3.52778	-3.31873	-1.07867	2.24007
Chr9:91365301-91365450	9	91365301	91365450	0.00172364	Zic1	NEG	ENSMUSG00000032368	zinc finger protein of the cerebellum 1 [Source:MGI Symbol;Acc:MGI:106683]	gene	overlapping	0	-0.891951	-3.48115	-1.08723	-2.53225	-0.492534	-2.72042	-2.91127	-0.823906	2.08736
Chr17:80981851-80982000	17	80981851	80982000	0.00172999	Tmem178	POS	ENSMUSG00000024245	transmembrane protein 178 [Source:MGI Symbol;Acc:MGI:1915277]	gene	overlapping	0	0.239293	-2.48115	-0.0168433	-1.13993	-0.14461	-1.44031	-1.68713	0.0259465	1.71308
Chr13:25083151-25083300	13	25083151	25083300	0.00173159	Dcdc2a	POS	ENSMUSG00000035910	doublecortin domain containing 2a [Source:MGI Symbol;Acc:MGI:2652818]	gene	overlapping	0	0.359587	-2.31122	-0.654273	-2.07281	-0.308109	-2.20585	-2.19663	-0.200932	1.9957
Chr10:79613851-79614000	10	79613851	79614000	0.00173206	C2cd4c	NEG	ENSMUSG00000045912	C2 calcium-dependent domain containing 4C [Source:MGI Symbol;Acc:MGI:2685084]	gene	overlapping	0	0.141996	-1.67379	0.0171041	-1.07281	-0.251526	-1.27985	-1.34215	-0.0308085	1.31134
Chr2:73774951-73775100	2	73774951	73775100	0.00174006	Chn1	NEG	ENSMUSG00000056486	chimerin (chimaerin) 1 [Source:MGI Symbol;Acc:MGI:1915674]	gene	overlapping	0	-0.529381	-2.15922	-0.0168433	-1.53225	-0.308109	-2.20585	-1.96577	-0.284778	1.68099
Chr12:49400701-49400850	12	49400701	49400850	0.00175065	3110039M20Rik	POS	ENSMUSG00000089922	RIKEN cDNA 3110039M20 gene [Source:MGI Symbol;Acc:MGI:1914543]	gene	overlapping	0	-1.96234	-5.48115	-1.94973	-4.53224	-1.78204	-5.67978	-5.23106	-1.89804	3.33302
Chr2:109563301-109563450	2	109563301	109563450	0.00176976	Gm20638	POS	ENSMUSG00000093410	predicted gene 20638 [Source:MGI Symbol;Acc:MGI:5313085]	gene	downstream	109716	-1.11434	-2.89618	-0.885599	-3.94728	-1.04507	-2.72042	-3.18796	-1.01501	2.17296
Chr9:87731401-87731550	9	87731401	87731550	0.00177142	Tbx18	NEG	ENSMUSG00000032419	T-box18 [Source:MGI Symbol;Acc:MGI:1923615]	gene	downstream	141	-0.154986	-5.48115	-0.708721	-1.94728	-0.14461	-3.52778	-3.65207	-0.336106	3.31596
Chr9:97018651-97018800	9	97018651	97018800	0.0017717	Spsb4	NEG	ENSMUSG00000046997	splA/ryanodine receptor domain and SOCS box containing 4 [Source:MGI Symbol;Acc:MGI:2183445]	gene	overlapping	0	1.12512	-0.195744	0.912767	-0.139928	0.602624	0.0268137	-0.102953	0.880171	0.983124
Chr10:34356751-34356900	10	34356751	34356900	0.0017717	Nt5dc1	NEG	ENSMUSG00000039480	5'-nucleotidase domain containing 1 [Source:MGI Symbol;Acc:MGI:2442446]	gene	overlapping	0	-1.11434	-4.48115	-1.16123	-2.72489	-1.04507	-3.20585	-3.47063	-1.10688	2.36374
Chr10:118103101-118103250	10	118103101	118103250	0.0017717	Mdm1	POS	ENSMUSG00000020212	transformed mouse 3T3 cell double minute 1 [Source:MGI Symbol;Acc:MGI:96951]	gene	downstream	38537	-0.114344	-1.57426	0.0826924	-0.947283	0.257488	-1.27985	-1.26713	0.0752789	1.34241
Chr9:98955151-98955300	9	98955151	98955300	0.00178015	Foxl2	POS	ENSMUSG00000050397	forkhead box L2 [Source:MGI Symbol;Acc:MGI:1349428]	gene	downstream	307	-0.377378	-2.48115	-0.55118	-1.83181	-0.864502	-2.52778	-2.28024	-0.597687	1.68256
Chr4:126736201-126736350	4	126736201	126736350	0.00182187	Tfap2e	NEG	ENSMUSG00000042477	transcription factor AP-2, epsilon [Source:MGI Symbol;Acc:MGI:2679630]	gene	overlapping	0	-0.377378	-2.67379	-0.949729	-3.21032	-0.492534	-1.94281	-2.60897	-0.606547	2.00243
Chr7:92518051-92518200	7	92518051	92518200	0.00182675	Ccdc90b	POS	ENSMUSG00000030613	coiled-coil domain containing 90B [Source:MGI Symbol;Acc:MGI:1913615]	gene	downstream	42949	-3.69931	-0.351863	-1.8242	-0.139928	-1.49253	-0.035922	-0.175904	-2.33868	-2.16277
Chr9:30272251-30272400	9	30272251	30272400	0.00182813	CT572989.1	NEG	ENSMUSG00000096018	No description	gene	upstream	19468	-0.640413	-2.67379	-0.55118	-2.94728	-0.630037	-1.72042	-2.44716	-0.60721	1.83995
Chr4:11388301-11388450	4	11388301	11388450	0.00182894	Esrp1	NEG	ENSMUSG00000040728	epithelial splicing regulatory protein 1 [Source:MGI Symbol;Acc:MGI:1917326]	gene	downstream	1518	1.44365	0.627378	1.24905	0.350398	1.1355	0.580749	0.519508	1.27607	0.756558
Chr1:162793051-162793200	1	162793051	162793200	0.00183637	Fmo4	NEG	ENSMUSG00000026692	flavin containing monooxygenase 4 [Source:MGI Symbol;Acc:MGI:2429497]	gene	upstream	683	-0.284269	-2.89618	-1.16123	-2.94728	-0.308109	-2.35785	-2.73377	-0.584537	2.14924
Chr6:25689901-25690050	6	25689901	25690050	0.00183709	Gpr37	NEG	ENSMUSG00000039904	G protein-coupled receptor 37 [Source:MGI Symbol;Acc:MGI:1313297]	gene	overlapping	0	-1.28427	-2.89618	-1.08723	-3.21032	-0.951965	-3.94281	-3.34977	-1.10782	2.24195
Chr16:65814901-65815050	16	65814901	65815050	0.00183709	Vgll3	POS	ENSMUSG00000091243	vestigial like 3 (Drosophila) [Source:MGI Symbol;Acc:MGI:1920819]	gene	downstream	583	0.845014	0.010707	0.948391	-0.36232	0.662745	0.0869347	-0.0882262	0.818717	0.906943
Chr16:22878001-22878150	16	22878001	22878150	0.00184708	Dnajb11	POS	ENSMUSG00000004460	DnaJ (Hsp40) homolog, subfamily B, member 11 [Source:MGI Symbol;Acc:MGI:1915088]	gene	overlapping	0	-0.891951	-3.15922	-0.55118	-2.07281	-0.704038	-2.52778	-2.5866	-0.715723	1.87088
Chr14:9320101-9320250	14	9320101	9320250	0.00184915	Fhit	NEG	ENSMUSG00000060579	fragile histidine triad gene [Source:MGI Symbol;Acc:MGI:1277947]	gene	upstream	229842	-1.28427	-3.48115	-1.23924	-3.94728	-0.951965	-2.94281	-3.45708	-1.15849	2.29859
Chr4:114925051-114925200	4	114925051	114925200	0.00185001	Foxe3	NEG	ENSMUSG00000044518	forkhead box E3 [Source:MGI Symbol;Acc:MGI:1353569]	gene	overlapping	0	-1.03634	-2.89618	-0.949729	-2.53225	-0.559648	-2.94281	-2.79041	-0.848573	1.94184
Chr11:67588951-67589100	11	67588951	67589100	0.00185586	Gas7	POS	ENSMUSG00000033066	growth arrest specific 7 [Source:MGI Symbol;Acc:MGI:1202388]	gene	overlapping	0	0.470619	-0.780706	0.590839	-0.36232	0.440352	-0.483381	-0.542136	0.500603	1.04274
Chr9:26805901-26806050	9	26805901	26806050	0.00186929	Glb1l2	NEG	ENSMUSG00000036395	galactosidase, beta 1-like 2 [Source:MGI Symbol;Acc:MGI:2388283]	gene	overlapping	0	-1.28427	-3.48115	-0.949729	-2.94728	-0.951965	-3.20585	-3.21143	-1.06199	2.14944
Chr2:6256501-6256650	2	6256501	6256650	0.00186964	A230108P19Rik	POS	ENSMUSG00000087125	RIKEN cDNA A230108P19 gene [Source:MGI Symbol;Acc:MGI:2443444]	gene	overlapping	0	0.443652	-0.780706	0.44882	-0.578049	0.405587	-0.527775	-0.628843	0.432686	1.06153
Chr11:67455001-67455150	11	67455001	67455150	0.00186964	Gas7	POS	ENSMUSG00000033066	growth arrest specific 7 [Source:MGI Symbol;Acc:MGI:1202388]	gene	downstream	287	0.300694	-0.623165	0.205549	-1.13993	0.405587	-0.72042	-0.827838	0.303943	1.13178
Chr15:27466651-27466800	15	27466651	27466800	0.0018752	Ank	POS	ENSMUSG00000022265	progressive ankylosis [Source:MGI Symbol;Acc:MGI:3045421]	gene	overlapping	0	0.78182	-0.159218	0.473482	-0.322792	0.85539	-0.35785	-0.279953	0.703564	0.983518
Chr5:53346901-53347050	5	53346901	53347050	0.00187685	n-R5s172	NEG	ENSMUSG00000077696	nuclear encoded rRNA 5S 172 [Source:MGI Symbol;Acc:MGI:4422037]	gene	downstream	529	0.646469	-0.780706	0.263265	-1.83181	0.691891	-0.72042	-1.11098	0.533875	1.64485
Chr18:76542901-76543050	18	76542901	76543050	0.00188698	Smad2	POS	ENSMUSG00000024563	MAD homolog 2 (Drosophila) [Source:MGI Symbol;Acc:MGI:108051]	gene	upstream	237170	-0.377378	-2.67379	-0.454964	-1.72489	-0.630037	-1.94281	-2.11383	-0.48746	1.62637
Chr3:34649551-34649700	3	34649551	34649700	0.00188746	Sox2ot	POS	ENSMUSG00000090828	SOX2 overlapping transcript (non-protein coding) [Source:MGI Symbol;Acc:MGI:2444112]	gene	overlapping	0	-0.330072	-3.15922	-0.601806	-2.94728	-0.78204	-1.72042	-2.60897	-0.571306	2.03767
Chr10:92722501-92722650	10	92722501	92722650	0.00188746	Nedd1	NEG	ENSMUSG00000019988	neural precursor cell expressed, developmentally down-regulated gene 1 [Source:MGI Symbol;Acc:MGI:97293]	gene	downstream	81	0.598374	-0.83729	0.613207	-0.139928	0.662745	-0.318322	-0.431847	0.624775	1.05662
Chr16:16213201-16213350	16	16213201	16213350	0.00192381	Pkp2	POS	ENSMUSG00000041957	plakophilin 2 [Source:MGI Symbol;Acc:MGI:1914701]	gene	overlapping	0	0.443652	-0.574256	0.291279	-0.578049	0.369963	-1.06834	-0.740216	0.368298	1.10851
Chr7:36095701-36095850	7	36095701	36095850	0.00193356	AC160540.1	POS	ENSMUSG00000093359	No description	gene	downstream	206665	0.207584	-1.15922	0.0826924	-1.28432	-0.197078	-1.13546	-1.193	0.0310663	1.22406
Chr11:80301751-80301900	11	80301751	80301900	0.0019422	Rhbdl3	POS	ENSMUSG00000017692	rhomboid, veinlet-like 3 (Drosophila) [Source:MGI Symbol;Acc:MGI:2179276]	gene	overlapping	0	-0.0363413	-1.48115	-0.279878	-2.21032	-0.559648	-1.62088	-1.77078	-0.291956	1.47883
Chr1:78215851-78216000	1	78215851	78216000	0.00196778	Pax3	NEG	ENSMUSG00000004872	paired box gene 3 [Source:MGI Symbol;Acc:MGI:97487]	gene	downstream	18717	-0.154986	-3.48115	-0.50227	-1.72489	-0.704038	-2.52778	-2.57794	-0.453765	2.12417
Chr1:89931151-89931300	1	89931151	89931300	0.001971	Gbx2	NEG	ENSMUSG00000034486	gastrulation brain homeobox 2 [Source:MGI Symbol;Acc:MGI:95668]	gene	overlapping	0	-0.114344	-2.31122	-0.765305	-1.94728	-0.308109	-1.94281	-2.06711	-0.395919	1.67119
Chr2:5194951-5195100	2	5194951	5195100	0.0019764	Ccdc3	POS	ENSMUSG00000026676	coiled-coil domain containing 3 [Source:MGI Symbol;Acc:MGI:1921436]	gene	overlapping	0	0.0376593	-1.31122	-0.239236	-1.36232	-0.0450746	-1.52778	-1.40044	-0.082217	1.31822
Chr4:117866251-117866400	4	117866251	117866400	0.0019764	Slc6a9	POS	ENSMUSG00000028542	solute carrier family 6 (neurotransmitter transporter, glycine), member 9 [Source:MGI Symbol;Acc:MGI:95760]	gene	overlapping	0	0.207584	-1.39368	-0.199707	-1.13993	0.0924289	-1.13546	-1.22302	0.0334353	1.25646
Chr11:67588801-67588950	11	67588801	67588950	0.0019764	Gas7	POS	ENSMUSG00000033066	growth arrest specific 7 [Source:MGI Symbol;Acc:MGI:1202388]	gene	overlapping	0	-0.196806	-1.78071	-0.199707	-1.13993	0.0924289	-1.62088	-1.51384	-0.101361	1.41248
Chr5:77115151-77115300	5	77115151	77115300	0.00198388	Hopx	NEG	ENSMUSG00000059325	HOP homeobox [Source:MGI Symbol;Acc:MGI:1916782]	gene	overlapping	0	0.646469	-1.39368	0.345727	-0.487851	0.4743	-0.669794	-0.850443	0.488832	1.33927
Chr18:78322351-78322500	18	78322351	78322500	0.00198388	Gm6133	POS	ENSMUSG00000090451	predicted gene 6133 [Source:MGI Symbol;Acc:MGI:3647029]	gene	downstream	27254	-1.37738	-3.89618	-0.949729	-2.72489	-0.951965	-3.52778	-3.38295	-1.09302	2.28993
Chr14:6426901-6427050	14	6426901	6427050	0.00199519	Gm3594	NEG	ENSMUSG00000095360	predicted gene 3594 [Source:MGI Symbol;Acc:MGI:3781771]	gene	upstream	8746	-0.640413	-2.89618	-0.949729	-2.21032	-0.704038	-2.72042	-2.60897	-0.764726	1.84425
Chr1:78196801-78196950	1	78196801	78196950	0.00201112	Pax3	NEG	ENSMUSG00000004872	paired box gene 3 [Source:MGI Symbol;Acc:MGI:97487]	gene	overlapping	0	0.175163	-2.31122	-0.824198	-2.36232	-0.428403	-2.52778	-2.40044	-0.359146	2.04129
Chr10:71990251-71990400	10	71990251	71990400	0.0020149	1700049L16Rik	NEG	ENSMUSG00000043859	RIKEN cDNA 1700049L16 gene [Source:MGI Symbol;Acc:MGI:1920633]	gene	downstream	9557	-2.69931	-0.233219	-1.94973	0.0527173	-1.367	-0.398492	-0.192998	-2.00535	-1.81235
Chr12:92386201-92386350	12	92386201	92386350	0.00201588	Rpl31-ps1	NEG	ENSMUSG00000066389	ribosomal protein L31, pseudogene 1 [Source:MGI Symbol;Acc:MGI:3644997]	gene	downstream	494928	-0.154986	-1.89618	-0.0516087	-1.62535	-0.704038	-2.20585	-1.90913	-0.303544	1.60558
Chr12:109067701-109067850	12	109067701	109067850	0.00201588	Begain	NEG	ENSMUSG00000040867	brain-enriched guanylate kinase-associated [Source:MGI Symbol;Acc:MGI:3044626]	gene	overlapping	0	-0.196806	-1.89618	-0.409161	-1.62535	-0.308109	-1.72042	-1.74732	-0.304692	1.44263
Chr9:105495001-105495150	9	105495001	105495150	0.00201777	Atp2c1	NEG	ENSMUSG00000032570	ATPase, Ca++-sequestering [Source:MGI Symbol;Acc:MGI:1889008]	gene	overlapping	0	1.80319	1.14821	1.69936	0.842794	1.633	1.20015	1.06372	1.71185	0.648135
Chr7:73375051-73375200	7	73375051	73375200	0.00202652	Rgma	POS	ENSMUSG00000070509	RGM domain family, member A [Source:MGI Symbol;Acc:MGI:2679262]	gene	downstream	320	-1.28427	-3.15922	-1.40916	-4.53224	-1.63004	-5.52778	-4.40641	-1.44116	2.96526
Chr11:55423951-55424100	11	55423951	55424100	0.00203506	Sparc	NEG	ENSMUSG00000018593	secreted acidic cysteine rich glycoprotein [Source:MGI Symbol;Acc:MGI:98373]	gene	downstream	3871	0.207584	-1.57426	0.263265	-0.831805	0.00223111	-0.827335	-1.0778	0.157693	1.23549
Chr4:115063201-115063350	4	115063201	115063350	0.00204421	Tal1	POS	ENSMUSG00000028717	T cell acute lymphocytic leukemia 1 [Source:MGI Symbol;Acc:MGI:98480]	gene	overlapping	0	0.27032	-1.89618	-0.279878	-1.44478	-0.251526	-1.44031	-1.59376	-0.0870277	1.50673
Chr18:75976651-75976800	18	75976651	75976800	0.00204545	Zbtb7c	POS	ENSMUSG00000044646	zinc finger and BTB domain containing 7C [Source:MGI Symbol;Acc:MGI:2443302]	gene	overlapping	0	-0.239875	-2.02171	-0.50227	-1.94728	0.00223111	-1.44031	-1.8031	-0.246638	1.55647
Chr4:4019851-4020000	4	4019851	4020000	0.00204862	Sdr16c5	NEG	ENSMUSG00000028236	short chain dehydrogenase/reductase family 16C, member 5 [Source:MGI Symbol;Acc:MGI:2668443]	gene	downstream	188	-0.699306	-2.89618	-0.949729	-2.53225	-0.864502	-2.72042	-2.71628	-0.837846	1.87844
Chr14:99583951-99584100	14	99583951	99584100	0.00205373	U2	POS	ENSMUSG00000065238	U2 spliceosomal RNA [Source:RFAM;Acc:RF00004]	gene	upstream	189523	-0.891951	-3.48115	-0.601806	-1.94728	-0.630037	-2.72042	-2.71628	-0.707931	2.00835
Chr6:52260901-52261050	6	52260901	52261050	0.0020696	Hoxa13	NEG	ENSMUSG00000038203	homeobox A13 [Source:MGI Symbol;Acc:MGI:96173]	gene	downstream	21	-0.760707	-3.15922	-0.765305	-2.72489	-0.630037	-1.94281	-2.60897	-0.718683	1.89029
Chr9:87740551-87740700	9	87740551	87740700	0.0020696	Tbx18	NEG	ENSMUSG00000032419	T-box18 [Source:MGI Symbol;Acc:MGI:1923615]	gene	downstream	9291	-0.640413	-2.48115	-1.01684	-2.53225	-0.78204	-2.94281	-2.65207	-0.813099	1.83897
Chr13:109926751-109926900	13	109926751	109926900	0.0020696	Pde4d	POS	ENSMUSG00000021699	phosphodiesterase 4D, cAMP specific [Source:MGI Symbol;Acc:MGI:99555]	gene	overlapping	0	-0.640413	-2.89618	-1.01684	-2.53225	-0.78204	-2.52778	-2.65207	-0.813099	1.83897
Chr10:24623851-24624000	10	24623851	24624000	0.00208828	Enpp1	NEG	ENSMUSG00000037370	ectonucleotide pyrophosphatase/phosphodiesterase 1 [Source:MGI Symbol;Acc:MGI:97370]	gene	upstream	13914	-1.37738	-3.48115	-1.3217	-3.21032	-1.367	-5.52778	-4.07308	-1.35536	2.71772
Chr1:82634551-82634700	1	82634551	82634700	0.00211807	Col4a3	POS	ENSMUSG00000079465	collagen, type IV, alpha 3 [Source:MGI Symbol;Acc:MGI:104688]	gene	overlapping	0	-0.330072	-2.48115	-0.454964	-1.36232	-0.197078	-1.94281	-1.92876	-0.327372	1.60139
Chr1:90279451-90279600	1	90279451	90279600	0.00211807	Cxcr7	POS	ENSMUSG00000044337	chemokine (C-X-C motif) receptor 7 [Source:MGI Symbol;Acc:MGI:109562]	gene	upstream	62700	-0.699306	-2.31122	-0.0516087	-2.36232	0.00223111	-1.72042	-2.13132	-0.249561	1.88176
Chr13:78201751-78201900	13	78201751	78201900	0.00212033	A830082K12Rik	POS	ENSMUSG00000087143	RIKEN cDNA A830082K12 gene [Source:MGI Symbol;Acc:MGI:2443527]	gene	overlapping	0	-0.239875	-2.15922	-0.50227	-1.44478	-0.197078	-1.82734	-1.81045	-0.313074	1.49737
Chr8:115903951-115904100	8	115903951	115904100	0.00213113	Maf	NEG	ENSMUSG00000055435	avian musculoaponeurotic fibrosarcoma (v-maf) AS42 oncogene homolog [Source:MGI Symbol;Acc:MGI:96909]	gene	downstream	196157	1.12512	-0.436752	0.678302	-0.0728136	0.691891	-0.573579	-0.361048	0.831772	1.19282
Chr11:51526801-51526950	11	51526801	51526950	0.00215404	Col23a1	POS	ENSMUSG00000063564	collagen, type XXIII, alpha 1 [Source:MGI Symbol;Acc:MGI:2653243]	gene	overlapping	0	-0.529381	-2.89618	-1.08723	-2.72489	-0.78204	-2.35785	-2.65964	-0.799551	1.86009
Chr3:110193751-110193900	3	110193751	110193900	0.00216961	Ntng1	NEG	ENSMUSG00000050836	netrin G1 [Source:MGI Symbol;Acc:MGI:1934028]	gene	downstream	49740	-0.154986	-2.48115	-0.454964	-3.21032	-1.25153	-2.52778	-2.73975	-0.620492	2.11925
ChrX:102339601-102339750	X	102339601	102339750	0.00217185	Gm14858	POS	ENSMUSG00000085568	predicted gene 14858 [Source:MGI Symbol;Acc:MGI:3705120]	gene	overlapping	0	-0.529381	-2.02171	-0.0872326	-1.62535	-0.428403	-2.06834	-1.90514	-0.348339	1.5568
Chr12:79735351-79735500	12	79735351	79735500	0.00217626	Rad51l1	POS	ENSMUSG00000059060	RAD51-like 1 (S. cerevisiae) [Source:MGI Symbol;Acc:MGI:1099436]	gene	upstream	226695	-0.476914	-2.15922	-0.708721	-1.94728	-0.308109	-2.20585	-2.10412	-0.497915	1.6062
Chr13:49345501-49345650	13	49345501	49345650	0.00217651	Bicd2	POS	ENSMUSG00000037933	bicaudal D homolog 2 (Drosophila) [Source:MGI Symbol;Acc:MGI:1924145]	gene	overlapping	0	0.0732832	-1.48115	-0.239236	-1.21032	0.0480348	-1.35785	-1.34977	-0.0393059	1.31047
Chr14:41182201-41182350	14	41182201	41182350	0.00217651	Sftpd	NEG	ENSMUSG00000021795	surfactant associated protein D [Source:MGI Symbol;Acc:MGI:109515]	gene	overlapping	0	-0.699306	-2.89618	-0.885599	-2.53225	-0.14461	-2.35785	-2.59543	-0.576505	2.01892
Chr14:73446001-73446150	14	73446001	73446150	0.00217651	Itm2b	NEG	ENSMUSG00000022108	integral membrane protein 2B [Source:MGI Symbol;Acc:MGI:1309517]	gene	downstream	60730	-0.330072	-2.31122	-0.364767	-2.72489	-0.492534	-1.35785	-2.13132	-0.395791	1.73553
Chr3:5218351-5218500	3	5218351	5218500	0.00217944	2700069I18Rik	NEG	ENSMUSG00000086224	RIKEN cDNA 2700069I18 gene [Source:MGI Symbol;Acc:MGI:1919858]	gene	overlapping	0	-0.426288	-2.31122	-0.50227	-1.62535	-0.428403	-2.20585	-2.04747	-0.45232	1.59515
Chr7:73424701-73424850	7	73424701	73424850	0.00217944	Chd2	NEG	ENSMUSG00000078671	chromodomain helicase DNA binding protein 2 [Source:MGI Symbol;Acc:MGI:2448567]	gene	upstream	1841	-0.330072	-2.67379	-0.279878	-1.62535	-0.492534	-1.52778	-1.94231	-0.367495	1.57481
Chr15:89476201-89476350	15	89476201	89476350	0.00217995	Arsa	NEG	ENSMUSG00000022620	arylsulfatase A [Source:MGI Symbol;Acc:MGI:88077]	gene	overlapping	0	1.09077	0.563248	1.29128	0.374645	1.19778	0.305115	0.414336	1.19328	0.778941
Chr1:63273601-63273750	1	63273601	63273750	0.00218383	Zdbf2	POS	ENSMUSG00000027520	zinc finger, DBF-type containing 2 [Source:MGI Symbol;Acc:MGI:1921134]	gene	overlapping	0	-0.426288	-2.67379	-1.23924	-2.53225	-0.559648	-3.20585	-2.80396	-0.741724	2.06224
Chr5:107098201-107098350	5	107098201	107098350	0.00218383	Tgfbr3	NEG	ENSMUSG00000029287	transforming growth factor, beta receptor III [Source:MGI Symbol;Acc:MGI:104637]	gene	upstream	8220	-0.760707	-3.15922	-1.01684	-2.72489	-0.864502	-2.52778	-2.80396	-0.880684	1.92328
Chr8:91073101-91073250	8	91073101	91073250	0.00218731	Rbl2	POS	ENSMUSG00000031666	retinoblastoma-like 2 [Source:MGI Symbol;Acc:MGI:105085]	gene	overlapping	0	-0.962341	0.16271	-2.08723	0.0223436	-1.14461	-0.170223	0.00494353	-1.39806	-1.403
Chr7:127476151-127476300	7	127476151	127476300	0.00219361	Prr14	POS	ENSMUSG00000030822	proline rich 14 [Source:MGI Symbol;Acc:MGI:2384565]	gene	overlapping	0	-5.43627	-2.67379	-5.56116	-2.21032	-5.10397	-2.35785	-2.41399	-5.36713	-2.95315
Chr14:69190501-69190650	14	69190501	69190650	0.00222222	Nkx3-1	POS	ENSMUSG00000022061	NK-3 transcription factor, locus 1 (Drosophila) [Source:MGI Symbol;Acc:MGI:97352]	gene	overlapping	0	0.388157	-0.780706	0.521577	-0.487851	0.571597	-0.398492	-0.555683	0.493777	1.04946
Chr4:130906501-130906650	4	130906501	130906650	0.00222251	Laptm5	POS	ENSMUSG00000028581	lysosomal-associated protein transmembrane 5 [Source:MGI Symbol;Acc:MGI:108046]	gene	downstream	6475	0.239293	-1.23322	-0.161233	-0.947283	0.333437	-1.44031	-1.20694	0.137166	1.3441
Chr2:148080301-148080450	2	148080301	148080450	0.0022248	Foxa2	NEG	ENSMUSG00000037025	forkhead box A2 [Source:MGI Symbol;Acc:MGI:1347476]	gene	downstream	33332	-0.426288	-2.89618	-1.23924	-3.21032	-0.78204	-2.52778	-2.87809	-0.815855	2.06224
Chr13:34734751-34734900	13	34734751	34734900	0.00223845	Fam50b	POS	ENSMUSG00000038246	family with sequence similarity 50, member B [Source:MGI Symbol;Acc:MGI:1351640]	gene	overlapping	0	-0.284269	-1.39368	-0.409161	-2.36232	-0.428403	-1.94281	-1.89961	-0.373944	1.52566
Chr18:64345951-64346100	18	64345951	64346100	0.002247	Onecut2	POS	ENSMUSG00000045991	one cut domain, family member 2 [Source:MGI Symbol;Acc:MGI:1891408]	gene	overlapping	0	-0.640413	-2.48115	-0.50227	-2.07281	-0.559648	-2.06834	-2.20743	-0.567443	1.63999
Chr19:32595901-32596050	19	32595901	32596050	0.002247	Papss2	POS	ENSMUSG00000024899	3'-phosphoadenosine 5'-phosphosulfate synthase 2 [Source:MGI Symbol;Acc:MGI:1330223]	gene	downstream	23955	-0.154986	-2.31122	-0.885599	-3.21032	-0.704038	-2.20585	-2.5758	-0.581541	1.99425
Chr2:36091201-36091350	2	36091201	36091350	0.00224972	Lhx6	NEG	ENSMUSG00000026890	LIM homeobox protein 6 [Source:MGI Symbol;Acc:MGI:1306803]	gene	overlapping	0	-0.239875	-2.15922	-0.824198	-2.21032	-0.630037	-2.20585	-2.19179	-0.564703	1.62709
Chr1:12296101-12296250	1	12296101	12296250	0.00225155	AC161927.1	POS	ENSMUSG00000093864	No description	gene	downstream	78686	-0.760707	-3.48115	-0.949729	-2.72489	-0.951965	-2.35785	-2.85463	-0.887467	1.96716
Chr3:93447601-93447750	3	93447601	93447750	0.00225155	Tchh	POS	ENSMUSG00000052415	trichohyalin [Source:MGI Symbol;Acc:MGI:2177944]	gene	overlapping	0	0.108049	-1.89618	0.234696	-0.947283	0.4743	-1.00421	-1.28256	0.272348	1.55491
Chr4:72379201-72379350	4	72379201	72379350	0.00225593	C630043F03Rik	POS	ENSMUSG00000084910	RIKEN cDNA C630043F03 gene [Source:MGI Symbol;Acc:MGI:1915535]	gene	upstream	163849	-0.824837	-2.89618	-0.55118	-2.72489	-0.951965	-2.20585	-2.60897	-0.775994	1.83298
Chr1:162530701-162530850	1	162530701	162530850	0.00228702	Mettl13	NEG	ENSMUSG00000026694	methyltransferase like 13 [Source:MGI Symbol;Acc:MGI:1918699]	gene	upstream	1277	-2.47691	-0.726259	-3.08723	-0.831805	-2.14461	-0.772888	-0.776984	-2.56959	-1.7926
Chr6:134537851-134538000	6	134537851	134538000	0.00228702	Lrp6	NEG	ENSMUSG00000030201	low density lipoprotein receptor-related protein 6 [Source:MGI Symbol;Acc:MGI:1298218]	gene	overlapping	0	-1.82484	-0.436752	-1.8242	-0.139928	-1.49253	-0.318322	-0.298334	-1.71386	-1.41552
Chr18:35096401-35096550	18	35096401	35096550	0.00229292	Ctnna1	POS	ENSMUSG00000037815	catenin (cadherin associated protein), alpha 1 [Source:MGI Symbol;Acc:MGI:88274]	gene	downstream	22338	-1.82484	0.0424158	-1.23924	-0.00868326	-0.78204	-0.00421315	0.0098398	-1.28204	-1.29188
Chr11:33513451-33513600	11	33513451	33513600	0.0022938	Ranbp17	NEG	ENSMUSG00000040594	RAN binding protein 17 [Source:MGI Symbol;Acc:MGI:1929706]	gene	overlapping	0	0.416171	-0.574256	0.423729	-0.487851	0.507466	-0.72042	-0.594176	0.449122	1.0433
Chr6:90463651-90463800	6	90463651	90463800	0.00229602	Klf15	POS	ENSMUSG00000030087	Kruppel-like factor 15 [Source:MGI Symbol;Acc:MGI:1929988]	gene	overlapping	0	0.108049	-1.23322	-0.0516087	-1.44478	-0.197078	-1.27985	-1.31928	-0.0468792	1.2724
Chr11:70070251-70070400	11	70070251	70070400	0.00229602	Asgr1	POS	ENSMUSG00000020884	asialoglycoprotein receptor 1 [Source:MGI Symbol;Acc:MGI:88081]	gene	upstream	12357	-0.476914	-2.31122	-0.885599	-2.94728	-0.951965	-2.52778	-2.59543	-0.771493	1.82393
Chr15:102922051-102922200	15	102922051	102922200	0.00229602	Hoxc13	POS	ENSMUSG00000001655	homeobox C13 [Source:MGI Symbol;Acc:MGI:99560]	gene	overlapping	0	0.207584	-1.67379	-0.0168433	-1.13993	0.00223111	-0.827335	-1.21368	0.0643241	1.27801
Chr3:21625801-21625950	3	21625801	21625950	0.00230109	Tbl1xr1	POS	ENSMUSG00000027630	transducin (beta)-like 1X-linked receptor 1 [Source:MGI Symbol;Acc:MGI:2441730]	gene	downstream	450702	-0.583829	-2.02171	-0.708721	-2.21032	-0.428403	-2.35785	-2.19663	-0.573651	1.62298
Chr5:75264301-75264450	5	75264301	75264450	0.00230109	Pdgfra	POS	ENSMUSG00000029231	platelet derived growth factor receptor, alpha polypeptide [Source:MGI Symbol;Acc:MGI:97530]	gene	upstream	66097	-2.11434	-0.436752	-2.60181	-0.0403921	-2.367	-0.827335	-0.434826	-2.36105	-1.92622
Chr14:20233501-20233650	14	20233501	20233650	0.00232023	Kcnk16	NEG	ENSMUSG00000023387	potassium channel, subfamily K, member 16 [Source:MGI Symbol;Acc:MGI:1921821]	gene	upstream	29106	-1.82484	0.0424158	-2.23924	0.222642	-1.04507	-0.242373	0.00756174	-1.70305	-1.71061
Chr5:53497351-53497500	5	53497351	53497500	0.00232622	Rbpj	POS	ENSMUSG00000039191	recombination signal binding protein for immunoglobulin kappa J region [Source:MGI Symbol;Acc:MGI:96522]	gene	downstream	58279	-0.154986	-1.67379	-0.601806	-2.36232	-0.428403	-1.72042	-1.91884	-0.395065	1.52378
Chr15:12739951-12740100	15	12739951	12740100	0.0023309	AC135292.1	POS	ENSMUSG00000095842	No description	gene	upstream	44727	1.09077	-0.623165	1.1144	-0.174693	1.29596	0.253585	-0.181425	1.16704	1.34847
Chr3:139917901-139918050	3	139917901	139918050	0.00233845	B930007M17Rik	POS	ENSMUSG00000047940	RIKEN cDNA B930007M17 gene [Source:MGI Symbol;Acc:MGI:2685863]	gene	upstream	207602	0.00113343	-1.31122	0.31876	-0.831805	0.4743	-1.13546	-1.09283	0.264731	1.35756
Chr4:49584451-49584600	4	49584451	49584600	0.00235708	Tmem246	NEG	ENSMUSG00000039611	transmembrane protein 246 [Source:MGI Symbol;Acc:MGI:1914313]	gene	overlapping	0	-0.154986	-1.48115	-0.654273	-2.53225	-0.197078	-2.20585	-2.07308	-0.335446	1.73763
Chr4:100351651-100351800	4	100351651	100351800	0.00236243	Ror1	POS	ENSMUSG00000035305	receptor tyrosine kinase-like orphan receptor 1 [Source:MGI Symbol;Acc:MGI:1347520]	gene	overlapping	0	0.00113343	-1.02171	0.0502709	-1.62535	-0.0450746	-1.13546	-1.26084	0.00210992	1.26295
Chr12:49400851-49401000	12	49400851	49401000	0.00237648	3110039M20Rik	POS	ENSMUSG00000089922	RIKEN cDNA 3110039M20 gene [Source:MGI Symbol;Acc:MGI:1914543]	gene	overlapping	0	-1.47691	-4.48115	-1.40916	-3.21032	-1.14461	-4.52778	-4.07308	-1.34356	2.72952
Chr5:129585901-129586050	5	129585901	129586050	0.00239369	Mmp17	POS	ENSMUSG00000029436	matrix metallopeptidase 17 [Source:MGI Symbol;Acc:MGI:1346076]	gene	overlapping	0	0.548621	-1.39368	-0.279878	-1.53225	0.369963	-1.27985	-1.40193	0.212902	1.61483
Chr1:12991201-12991350	1	12991201	12991350	0.00241786	Slco5a1	NEG	ENSMUSG00000025938	solute carrier organic anion transporter family, member 5A1 [Source:MGI Symbol;Acc:MGI:2443431]	gene	downstream	24	0.108049	-1.31122	0.145428	-1.44478	0.369963	-0.669794	-1.14193	0.207813	1.34975
Chr12:91312951-91313100	12	91312951	91313100	0.00241881	4930534B04Rik	NEG	ENSMUSG00000061533	RIKEN cDNA 4930534B04 gene [Source:MGI Symbol;Acc:MGI:1922466]	gene	overlapping	0	-0.583829	-2.48115	-0.50227	-2.53225	-1.25153	-2.94281	-2.65207	-0.779208	1.87286
Chr1:166398301-166398450	1	166398301	166398450	0.00242537	Pogk	NEG	ENSMUSG00000040596	pogo transposable element with KRAB domain [Source:MGI Symbol;Acc:MGI:1918842]	gene	overlapping	0	-1.82484	-0.0888287	-2.23924	0.195675	-1.49253	-0.483381	-0.125511	-1.8522	-1.72669
Chr5:20947051-20947200	5	20947051	20947200	0.00242975	Rsbn1l	NEG	ENSMUSG00000039968	round spermatid basic protein 1-like [Source:MGI Symbol;Acc:MGI:3036237]	gene	overlapping	0	-0.196806	-1.89618	-0.364767	-1.44478	-0.559648	-2.52778	-1.95625	-0.37374	1.58251
Chr6:24918001-24918150	6	24918001	24918150	0.00242975	SNORA17	POS	ENSMUSG00000077196	Small nucleolar RNA SNORA17 [Source:RFAM;Acc:RF00560]	gene	downstream	23201	-2.69931	-0.436752	-2.40916	-0.10598	-1.367	-0.398492	-0.313742	-2.15849	-1.84475
Chr9:82351801-82351950	9	82351801	82351950	0.00242975	U7	NEG	ENSMUSG00000089066	U7 small nuclear RNA [Source:RFAM;Acc:RF00066]	gene	upstream	87464	-1.96234	-0.673791	-2.60181	-0.831805	-3.367	-0.827335	-0.777644	-2.64372	-1.86607
Chr4:54438901-54439050	4	54438901	54439050	0.00243342	AL772349.1	POS	ENSMUSG00000093183	No description	gene	downstream	29283	-3.69931	-0.481146	-3.8242	-1.62535	-3.367	-0.883919	-0.996807	-3.63017	-2.63336
Chr13:34743151-34743300	13	34743151	34743300	0.00243342	Fam50b	POS	ENSMUSG00000038246	family with sequence similarity 50, member B [Source:MGI Symbol;Acc:MGI:1351640]	gene	overlapping	0	-1.28427	-4.48115	-1.23924	-3.53225	-2.14461	-5.67978	-4.56439	-1.55604	3.00835
Chr13:107676751-107676900	13	107676751	107676900	0.00243342	Zswim6	NEG	ENSMUSG00000032846	zinc finger, SWIM domain containing 6 [Source:MGI Symbol;Acc:MGI:1914513]	gene	upstream	47718	0.207584	-2.15922	-0.654273	-1.94728	-0.308109	-2.06834	-2.05828	-0.251599	1.80668
Chr3:134235901-134236050	3	134235901	134236050	0.00245085	Cxxc4	POS	ENSMUSG00000044365	CXXC finger 4 [Source:MGI Symbol;Acc:MGI:2442112]	gene	downstream	445	-0.114344	-0.896184	-0.0516087	-1.83181	0.177318	-1.62088	-1.44962	0.00378845	1.45341
Chr12:117486451-117486600	12	117486451	117486600	0.00245085	Rapgef5	POS	ENSMUSG00000041992	Rap guanine nucleotide exchange factor (GEF) 5 [Source:MGI Symbol;Acc:MGI:2444365]	gene	downstream	29879	-0.824837	-3.15922	-0.824198	-2.72489	-1.25153	-2.72042	-2.86818	-0.966854	1.90132
Chr13:83740051-83740200	13	83740051	83740200	0.00245085	C130071C03Rik	POS	ENSMUSG00000050334	RIKEN cDNA C130071C03 gene [Source:MGI Symbol;Acc:MGI:2443574]	gene	overlapping	0	-0.239875	-2.15922	-0.824198	-3.21032	-1.04507	-3.94281	-3.10412	-0.703049	2.40107
Chr2:84529201-84529350	2	84529201	84529350	0.00246073	Gm13710	NEG	ENSMUSG00000087362	predicted gene 13710 [Source:MGI Symbol;Acc:MGI:3650894]	gene	overlapping	0	0.108049	-1.31122	-0.321698	-1.83181	-0.0939842	-1.20585	-1.44962	-0.102544	1.34708
Chr12:52835851-52836000	12	52835851	52836000	0.00246084	Akap6	POS	ENSMUSG00000061603	A kinase (PRKA) anchor protein 6 [Source:MGI Symbol;Acc:MGI:3050566]	gene	overlapping	0	-1.37738	-3.48115	-0.949729	-4.53224	-1.367	-2.94281	-3.65207	-1.23137	2.4207
Chr3:127895851-127896000	3	127895851	127896000	0.00246373	5730508B09Rik	NEG	ENSMUSG00000050549	RIKEN cDNA 5730508B09 gene [Source:MGI Symbol;Acc:MGI:1917867]	gene	overlapping	0	1.34509	0.563248	1.09863	0.249114	1.11412	0.426421	0.412928	1.18595	0.773021
Chr9:40717351-40717500	9	40717351	40717500	0.00246549	9030425E11Rik	POS	ENSMUSG00000032024	RIKEN cDNA 9030425E11 gene [Source:MGI Symbol;Acc:MGI:1918816]	gene	overlapping	0	-0.760707	-2.89618	-0.708721	-2.72489	-0.630037	-1.94281	-2.5213	-0.699822	1.82147
Chr2:168872251-168872400	2	168872251	168872400	0.00247316	SNORA17	POS	ENSMUSG00000077761	Small nucleolar RNA SNORA17 [Source:RFAM;Acc:RF00560]	gene	upstream	9640	-1.37738	-3.89618	-1.94973	-5.53224	-1.49253	-4.52778	-4.65207	-1.60655	3.04552
Chr19:14890801-14890950	19	14890801	14890950	0.0024766	Gm5513	NEG	ENSMUSG00000063586	predicted pseudogene 5513 [Source:MGI Symbol;Acc:MGI:3645437]	gene	upstream	68599	-1.03634	-3.89618	-1.23924	-2.72489	-1.14461	-3.52778	-3.38295	-1.14006	2.24289
Chr4:14930551-14930700	4	14930551	14930700	0.00248025	Gm11837	POS	ENSMUSG00000086587	predicted gene 11837 [Source:MGI Symbol;Acc:MGI:3702175]	gene	overlapping	0	0.300694	-1.08883	-0.161233	-1.00868	0.0480348	-1.72042	-1.27264	0.0624985	1.33514
Chr5:38480101-38480250	5	38480101	38480250	0.00248494	Slc2a9	NEG	ENSMUSG00000005107	solute carrier family 2 (facilitated glucose transporter), member 9 [Source:MGI Symbol;Acc:MGI:2152844]	gene	overlapping	0	-0.114344	-1.57426	0.145428	-1.07281	0.0924289	-1.00421	-1.21709	0.0411711	1.25827
Chr9:31690051-31690200	9	31690051	31690200	0.00249106	Barx2	NEG	ENSMUSG00000032033	BarH-like homeobox 2 [Source:MGI Symbol;Acc:MGI:109617]	gene	upstream	155897	-1.11434	-3.15922	-1.08723	-4.53224	-1.367	-2.94281	-3.54476	-1.18953	2.35523
Chr15:66891451-66891600	15	66891451	66891600	0.00249888	Wisp1	POS	ENSMUSG00000005124	WNT1 inducible signaling pathway protein 1 [Source:MGI Symbol;Acc:MGI:1197008]	gene	overlapping	0	0.00113343	-1.31122	-0.0872326	-1.36232	-0.0939842	-1.35785	-1.3438	-0.0600278	1.28377
Chr11:33147901-33148050	11	33147901	33148050	0.00250027	Fgf18	NEG	ENSMUSG00000057967	fibroblast growth factor 18 [Source:MGI Symbol;Acc:MGI:1277980]	gene	downstream	501	0.330441	-2.02171	-0.239236	-1.62535	-0.428403	-1.62088	-1.75598	-0.112399	1.64359
Chr14:118231051-118231200	14	118231051	118231200	0.00252012	Sox21	NEG	ENSMUSG00000061517	SRY-box containing gene 21 [Source:MGI Symbol;Acc:MGI:2654070]	gene	upstream	2032	-0.154986	-2.67379	-1.01684	-2.07281	-0.197078	-3.20585	-2.65082	-0.456302	2.19452
Chr10:82795651-82795800	10	82795651	82795800	0.00252132	1700028I16Rik	POS	ENSMUSG00000056821	RIKEN cDNA 1700028I16 gene [Source:MGI Symbol;Acc:MGI:1917253]	gene	downstream	16323	0.0376593	-1.23322	0.145428	-1.21032	-0.251526	-1.27985	-1.24113	-0.0228127	1.21832
Chr16:52438351-52438500	16	52438351	52438500	0.00252801	Alcam	NEG	ENSMUSG00000022636	activated leukocyte cell adhesion molecule [Source:MGI Symbol;Acc:MGI:1313266]	gene	overlapping	0	0.330441	-0.957584	0.114401	-2.21032	-0.197078	-1.44031	-1.53607	0.0825882	1.61866
Chr3:133189201-133189350	3	133189201	133189350	0.00254983	D630013G24Rik	NEG	ENSMUSG00000040969	RIKEN cDNA D630013G24 gene [Source:MGI Symbol;Acc:MGI:2442801]	gene	overlapping	0	0.523086	-0.351863	0.372199	-1.07281	0.177318	-1.06834	-0.831007	0.357534	1.18854
Chr4:86937151-86937300	4	86937151	86937300	0.00256041	Acer2	POS	ENSMUSG00000038007	alkaline ceramidase 2 [Source:MGI Symbol;Acc:MGI:1920932]	gene	upstream	2329	-0.0748154	0.728307	-0.123758	0.910698	0.135498	0.829777	0.822927	-0.0210254	-0.843953
Chr13:74062351-74062500	13	74062351	74062500	0.00257821	Cep72	NEG	ENSMUSG00000021572	centrosomal protein 72 [Source:MGI Symbol;Acc:MGI:1921720]	gene	downstream	66	1.12512	0.246774	0.876242	0.0824646	1.09243	0.305115	0.211451	1.03126	0.819813
Chr2:122720701-122720850	2	122720701	122720850	0.00258311	4930417H01Rik	POS	ENSMUSG00000087017	RIKEN cDNA 4930417H01 gene [Source:MGI Symbol;Acc:MGI:3041209]	gene	overlapping	0	-2.47691	-1.02171	-3.40916	-0.674264	-2.367	-0.827335	-0.841105	-2.75103	-1.90992
Chr7:139086151-139086300	7	139086151	139086300	0.00258499	Dpysl4	POS	ENSMUSG00000025478	dihydropyrimidinase-like 4 [Source:MGI Symbol;Acc:MGI:1349764]	gene	overlapping	0	-0.824837	-2.15922	-0.765305	-2.72489	-0.78204	-2.94281	-2.60897	-0.790727	1.81825
Chr3:136882951-136883100	3	136882951	136883100	0.00258589	Ppp3ca	POS	ENSMUSG00000028161	protein phosphatase 3, catalytic subunit, alpha isoform [Source:MGI Symbol;Acc:MGI:107164]	gene	overlapping	0	-1.58383	0.010707	-1.50227	-0.10598	-0.864502	-0.10151	-0.0655946	-1.31687	-1.25127
Chr17:85618051-85618200	17	85618051	85618200	0.00258589	Six3os1	NEG	ENSMUSG00000093460	Six3 opposite strand transcript 1 [Source:MGI Symbol;Acc:MGI:1925118]	gene	overlapping	0	-0.699306	-3.48115	-0.765305	-3.53225	-1.367	-2.35785	-3.12375	-0.943871	2.17988
Chr3:121469551-121469700	3	121469551	121469700	0.00259608	Slc44a3	NEG	ENSMUSG00000039865	solute carrier family 44, member 3 [Source:MGI Symbol;Acc:MGI:2384860]	gene	overlapping	0	0.141996	-2.89618	-0.949729	-3.21032	-0.951965	-2.94281	-3.01644	-0.586566	2.42987
Chr4:106193551-106193700	4	106193551	106193700	0.00263829	Gm12724	POS	ENSMUSG00000086249	predicted gene 12724 [Source:MGI Symbol;Acc:MGI:3649755]	gene	downstream	47516	0.905556	0.010707	0.590839	-0.36232	1.04803	-0.398492	-0.250035	0.848143	1.09818
Chr10:82798651-82798800	10	82798651	82798800	0.00265068	1700028I16Rik	POS	ENSMUSG00000056821	RIKEN cDNA 1700028I16 gene [Source:MGI Symbol;Acc:MGI:1917253]	gene	downstream	13323	0.715731	-1.23322	0.175802	-1.83181	-0.308109	-1.82734	-1.63079	0.194475	1.82526
Chr16:65815351-65815500	16	65815351	65815500	0.00265838	Vgll3	POS	ENSMUSG00000091243	vestigial like 3 (Drosophila) [Source:MGI Symbol;Acc:MGI:1920819]	gene	downstream	133	0.963659	-0.0548814	0.930689	0.0527173	0.775955	0.116081	0.0379723	0.890101	0.852129
Chr8:57401551-57401700	8	57401551	57401700	0.00265921	Scrg1	POS	ENSMUSG00000031610	scrapie responsive gene 1 [Source:MGI Symbol;Acc:MGI:1328308]	gene	downstream	54223	-1.11434	-5.48115	-1.01684	-2.36232	-1.14461	-3.52778	-3.79041	-1.09193	2.69848
Chr2:127336051-127336200	2	127336051	127336200	0.00266006	Dusp2	POS	ENSMUSG00000027368	dual specificity phosphatase 2 [Source:MGI Symbol;Acc:MGI:101911]	gene	overlapping	0	-0.583829	-2.89618	-0.55118	-1.83181	-0.704038	-2.20585	-2.31128	-0.613015	1.69826
Chr3:95696551-95696700	3	95696551	95696700	0.00266857	Adamtsl4	NEG	ENSMUSG00000015850	ADAMTS-like 4 [Source:MGI Symbol;Acc:MGI:2389008]	gene	downstream	8634	0.925185	0.246774	0.857626	-0.532245	0.775955	-0.00421315	-0.0965613	0.852922	0.949483
Chr6:51178201-51178350	6	51178201	51178350	0.00267373	Mir148a	NEG	ENSMUSG00000065505	microRNA 148a [Source:MGI Symbol;Acc:MGI:2676833]	gene	upstream	91462	0.497091	-1.39368	-0.409161	-2.72489	0.257488	-3.20585	-2.44147	0.115139	2.55661
Chr5:28166401-28166550	5	28166401	28166550	0.00268179	En2	POS	ENSMUSG00000039095	engrailed 2 [Source:MGI Symbol;Acc:MGI:95390]	gene	overlapping	0	-0.529381	-2.48115	-0.654273	-2.53225	-1.25153	-2.94281	-2.65207	-0.811727	1.84034
Chr11:36390601-36390750	11	36390601	36390750	0.00268229	Odz2	NEG	ENSMUSG00000049336	odd Oz/ten-m homolog 2 (Drosophila) [Source:MGI Symbol;Acc:MGI:1345184]	gene	overlapping	0	0.548621	-1.57426	0.145428	-1.62535	-0.14461	-0.942813	-1.38081	0.183146	1.56395
Chr12:56415151-56415300	12	56415151	56415300	0.00269013	Mbip	NEG	ENSMUSG00000021028	MAP3K12 binding inhibitory protein 1 [Source:MGI Symbol;Acc:MGI:1918320]	gene	downstream	69257	-0.154986	-1.78071	-0.279878	-2.21032	-0.367003	-1.20585	-1.73229	-0.267289	1.465
Chr15:85735501-85735650	15	85735501	85735650	0.00270083	Ppara	POS	ENSMUSG00000022383	peroxisome proliferator activated receptor alpha [Source:MGI Symbol;Acc:MGI:104740]	gene	overlapping	0	0.523086	-0.574256	0.398194	-0.674264	0.4743	-0.440312	-0.562944	0.465193	1.02814
Chr2:110292301-110292450	2	110292301	110292450	0.00271093	Bbox1	NEG	ENSMUSG00000041660	butyrobetaine (gamma), 2-oxoglutarate dioxygenase 1 (gamma-butyrobetaine hydroxylase) [Source:MGI Symbol;Acc:MGI:1891372]	gene	overlapping	0	-0.891951	-4.48115	-0.708721	-3.94728	-2.14461	-3.94281	-4.12375	-1.24843	2.87532
Chr5:15934651-15934800	5	15934651	15934800	0.00274438	Cacna2d1	POS	ENSMUSG00000040118	calcium channel, voltage-dependent, alpha2/delta subunit 1 [Source:MGI Symbol;Acc:MGI:88295]	gene	overlapping	0	0.760125	-0.481146	0.819658	0.0223436	0.880925	0.0571874	-0.133872	0.820236	0.954108
Chr5:113310601-113310750	5	113310601	113310750	0.00274545	Sgsm1	NEG	ENSMUSG00000042216	small G protein signaling modulator 1 [Source:MGI Symbol;Acc:MGI:107320]	gene	overlapping	0	0.175163	-1.89618	-0.708721	-2.53225	-0.428403	-2.20585	-2.21143	-0.320654	1.89077
Chr3:37845301-37845450	3	37845301	37845450	0.00275555	SNORA17	POS	ENSMUSG00000089123	Small nucleolar RNA SNORA17 [Source:RFAM;Acc:RF00560]	gene	downstream	42649	-0.476914	-1.89618	0.0826924	-2.72489	-0.630037	-1.94281	-2.18796	-0.34142	1.84654
Chr6:31549651-31549800	6	31549651	31549800	0.00275622	Podxl	NEG	ENSMUSG00000025608	podocalyxin-like [Source:MGI Symbol;Acc:MGI:1351317]	gene	overlapping	0	-0.196806	-1.23322	0.175802	-1.53225	0.539888	-1.44031	-1.40193	0.172961	1.57489
Chr2:74705251-74705400	2	74705251	74705400	0.00277173	1700109F18Rik	NEG	ENSMUSG00000052371	RIKEN cDNA 1700109F18 gene [Source:MGI Symbol;Acc:MGI:1923875]	gene	overlapping	0	0.00113343	-1.02171	-0.279878	-1.94728	0.0480348	-1.44031	-1.46977	-0.0769031	1.39287
Chr10:60733951-60734100	10	60733951	60734100	0.0027934	Slc29a3	NEG	ENSMUSG00000020100	solute carrier family 29 (nucleoside transporters), member 3 [Source:MGI Symbol;Acc:MGI:1918529]	gene	overlapping	0	-1.03634	0.010707	-1.70872	-0.0728136	-1.367	-0.205847	-0.0893179	-1.37069	-1.28137
Chr12:119387851-119388000	12	119387851	119388000	0.00280948	Macc1	POS	ENSMUSG00000041886	metastasis associated in colon cancer 1 [Source:MGI Symbol;Acc:MGI:2685113]	gene	downstream	55410	-0.583829	0.351744	-1.01684	0.27511	-0.367003	0.494593	0.373815	-0.655892	-1.02971
Chr2:46443451-46443600	2	46443451	46443600	0.00281199	Gm13470	NEG	ENSMUSG00000086644	predicted gene 13470 [Source:MGI Symbol;Acc:MGI:3649387]	gene	downstream	741	-0.476914	-2.48115	-0.239236	-2.07281	-0.864502	-1.94281	-2.16559	-0.526884	1.63871
Chr4:127419151-127419300	4	127419151	127419300	0.00281199	4930471C06Rik	POS	ENSMUSG00000086138	RIKEN cDNA 4930471C06 gene [Source:MGI Symbol;Acc:MGI:1925335]	gene	downstream	55548	-0.962341	-2.48115	-0.454964	-3.21032	-0.630037	-2.06834	-2.5866	-0.682447	1.90415
Chr2:127484551-127484700	2	127484551	127484700	0.00285852	Kcnip3	NEG	ENSMUSG00000079056	Kv channel interacting protein 3, calsenilin [Source:MGI Symbol;Acc:MGI:1929258]	gene	overlapping	0	-0.196806	-2.15922	-0.824198	-2.07281	-0.630037	-2.35785	-2.19663	-0.550347	1.64628
Chr11:50674651-50674800	11	50674651	50674800	0.00285966	Adamts2	POS	ENSMUSG00000036545	a disintegrin-like and metallopeptidase (reprolysin type) with thrombospondin type 1 motif, 2 [Source:MGI Symbol;Acc:MGI:1347356]	gene	overlapping	0	0.523086	-2.02171	-0.0516087	-1.21032	0.691891	-1.06834	-1.43346	0.387789	1.82125
Chr19:16498051-16498200	19	16498051	16498200	0.00287885	Gna14	POS	ENSMUSG00000024697	guanine nucleotide binding protein, alpha 14 [Source:MGI Symbol;Acc:MGI:95769]	gene	overlapping	0	-0.824837	-2.48115	-0.885599	-2.53225	-0.864502	-3.20585	-2.73975	-0.858313	1.88143
Chr1:22268101-22268250	1	22268101	22268250	0.0028792	Rims1	NEG	ENSMUSG00000041670	regulating synaptic membrane exocytosis 1 [Source:MGI Symbol;Acc:MGI:2152971]	gene	upstream	18001	-1.03634	-3.89618	-1.23924	-3.53225	-0.951965	-2.52778	-3.31873	-1.07585	2.24289
Chr17:80795851-80796000	17	80795851	80796000	0.00288326	Map4k3	NEG	ENSMUSG00000024242	mitogen-activated protein kinase kinase kinase kinase 3 [Source:MGI Symbol;Acc:MGI:2154405]	gene	downstream	67758	0.0376593	-0.957584	-0.0168433	-2.07281	0.00223111	-1.00421	-1.34487	0.00768238	1.35255
ChrX:24165901-24166050	X	24165901	24166050	0.00288736	AL773580.1	POS	ENSMUSG00000093024	No description	gene	upstream	183615	-2.11434	-0.574256	-2.23924	0.0223436	-1.49253	-0.205847	-0.252586	-1.9487	-1.69612
Chr2:135175501-135175650	2	135175501	135175650	0.00289662	Plcb1	POS	ENSMUSG00000051177	phospholipase C, beta 1 [Source:MGI Symbol;Acc:MGI:97613]	gene	overlapping	0	-0.114344	-0.957584	0.175802	-1.36232	0.21796	-1.06834	-1.12942	0.0931393	1.22256
Chr19:31751401-31751550	19	31751401	31751550	0.00291059	Prkg1	NEG	ENSMUSG00000052920	protein kinase, cGMP-dependent, type I [Source:MGI Symbol;Acc:MGI:108174]	gene	overlapping	0	0.00113343	-1.67379	0.114401	-1.53225	-0.630037	-2.20585	-1.80396	-0.171501	1.63246
Chr13:24051601-24051750	13	24051601	24051750	0.00292382	Lrrc16a	NEG	ENSMUSG00000021338	leucine rich repeat containing 16A [Source:MGI Symbol;Acc:MGI:1915982]	gene	overlapping	0	-1.03634	-3.89618	-1.08723	-2.94728	-0.78204	-2.52778	-3.12375	-0.968538	2.15521
Chr8:87472351-87472500	8	87472351	87472500	0.00292796	Cbln1	NEG	ENSMUSG00000031654	cerebellin 1 precursor protein [Source:MGI Symbol;Acc:MGI:88281]	gene	overlapping	0	-0.239875	-2.02171	-0.55118	-1.62535	-0.367003	-1.94281	-1.86329	-0.386019	1.47727
Chr19:11966251-11966400	19	11966251	11966400	0.00293506	Osbp	POS	ENSMUSG00000024687	oxysterol binding protein [Source:MGI Symbol;Acc:MGI:97447]	gene	overlapping	0	0.207584	-1.15922	0.145428	-0.888389	0.21796	-0.827335	-0.958314	0.190324	1.14864
Chr15:38594401-38594550	15	38594401	38594550	0.0029497	Atp6v1c1	POS	ENSMUSG00000022295	ATPase, H+ transporting, lysosomal V1 subunit C1 [Source:MGI Symbol;Acc:MGI:1913585]	gene	downstream	67354	-0.891951	-3.15922	-1.16123	-5.53224	-1.25153	-2.52778	-3.73975	-1.10157	2.63818
Chr8:106400401-106400550	8	106400401	106400550	0.00295913	Zfp90	POS	ENSMUSG00000031907	zinc finger protein 90 [Source:MGI Symbol;Acc:MGI:104786]	gene	downstream	14789	-1.69931	-5.48115	-2.40916	-5.53224	-2.367	-5.67978	-5.56439	-2.15849	3.4059
Chr3:34642651-34642800	3	34642651	34642800	0.00298898	Sox2ot	POS	ENSMUSG00000090828	SOX2 overlapping transcript (non-protein coding) [Source:MGI Symbol;Acc:MGI:2444112]	gene	overlapping	0	-0.196806	-2.48115	-0.765305	-2.36232	-0.951965	-2.52778	-2.45708	-0.638025	1.81906
Chr16:30308701-30308850	16	30308701	30308850	0.0031018	Gp5	NEG	ENSMUSG00000047953	glycoprotein 5 (platelet) [Source:MGI Symbol;Acc:MGI:1096363]	gene	overlapping	0	0.00113343	-1.89618	-0.765305	-1.94728	-0.14461	-2.20585	-2.01644	-0.302927	1.71351
Chr13:83729851-83730000	13	83729851	83730000	0.00311622	C130071C03Rik	POS	ENSMUSG00000050334	RIKEN cDNA C130071C03 gene [Source:MGI Symbol;Acc:MGI:2443574]	gene	overlapping	0	-0.196806	-2.02171	-0.765305	-1.94728	-0.630037	-2.52778	-2.16559	-0.530716	1.63487
Chr2:148048801-148048950	2	148048801	148048950	0.00313331	Foxa2	NEG	ENSMUSG00000037025	forkhead box A2 [Source:MGI Symbol;Acc:MGI:1347476]	gene	downstream	1832	-0.114344	-3.15922	-0.708721	-2.94728	-0.559648	-1.72042	-2.60897	-0.460904	2.14807
Chr3:108044701-108044850	3	108044701	108044850	0.00313331	Gstm4	NEG	ENSMUSG00000027890	glutathione S-transferase, mu 4 [Source:MGI Symbol;Acc:MGI:95862]	gene	overlapping	0	0.693011	-0.726259	0.345727	-0.444782	0.369963	-0.483381	-0.551474	0.469567	1.02104
Chr5:105519001-105519150	5	105519001	105519150	0.00313331	Lrrc8c	POS	ENSMUSG00000054720	leucine rich repeat containing 8 family, member C [Source:MGI Symbol;Acc:MGI:2140839]	gene	downstream	238	0.738099	-0.83729	0.635233	-0.444782	0.21796	-0.483381	-0.588484	0.530431	1.11892
Chr8:89043151-89043300	8	89043151	89043300	0.00313331	Sall1	NEG	ENSMUSG00000031665	sal-like 1 (Drosophila) [Source:MGI Symbol;Acc:MGI:1889585]	gene	overlapping	0	-0.760707	-2.15922	-0.654273	-2.72489	-0.78204	-2.52778	-2.47063	-0.73234	1.73829
Chr12:107510551-107510700	12	107510551	107510700	0.00313331	3110018I06Rik	POS	ENSMUSG00000060375	RIKEN cDNA 3110018I06 gene [Source:MGI Symbol;Acc:MGI:1920410]	gene	upstream	20915	-2.28427	-0.780706	-2.60181	-0.0728136	-2.367	-0.620884	-0.491468	-2.41769	-1.92622
Chr13:83744851-83745000	13	83744851	83745000	0.00313331	C130071C03Rik	POS	ENSMUSG00000050334	RIKEN cDNA C130071C03 gene [Source:MGI Symbol;Acc:MGI:2443574]	gene	upstream	3543	0.548621	-3.15922	0.590839	-0.888389	0.775955	-1.62088	-1.8895	0.638472	2.52797
Chr17:14371801-14371950	17	14371801	14371950	0.00313331	Smoc2	POS	ENSMUSG00000023886	SPARC related modular calcium binding 2 [Source:MGI Symbol;Acc:MGI:1929881]	gene	overlapping	0	-0.196806	-1.89618	-0.321698	-1.62535	-0.14461	-1.35785	-1.62646	-0.221038	1.40542
Chr1:12295951-12296100	1	12295951	12296100	0.00313867	AC161927.1	POS	ENSMUSG00000093864	No description	gene	downstream	78836	-0.239875	-2.89618	-0.824198	-2.21032	-0.864502	-2.35785	-2.48812	-0.642858	1.84526
Chr15:51710101-51710250	15	51710101	51710250	0.0031555	Eif3h	NEG	ENSMUSG00000022312	eukaryotic translation initiation factor 3, subunit H [Source:MGI Symbol;Acc:MGI:1915385]	gene	upstream	76308	0.803194	-0.52695	0.613207	-0.444782	0.21796	-0.620884	-0.530872	0.544787	1.07566
Chr19:53451451-53451600	19	53451451	53451600	0.00317643	Smndc1	NEG	ENSMUSG00000025024	survival motor neuron domain containing 1 [Source:MGI Symbol;Acc:MGI:1923729]	gene	downstream	60878	0.865478	0.0424158	0.699364	-0.10598	1.04803	-0.00421315	-0.0225926	0.870959	0.893552
Chr2:168403201-168403350	2	168403201	168403350	0.00321074	SNORA2	POS	ENSMUSG00000064961	Small nucleolar RNA SNORA2/SNORA34 family [Source:RFAM;Acc:RF00410]	gene	upstream	67365	-0.529381	-1.89618	-0.601806	-2.36232	-0.951965	-3.20585	-2.48812	-0.694384	1.79373
Chr8:111597451-111597600	8	111597451	111597600	0.00321074	Znrf1	POS	ENSMUSG00000033545	zinc and ring finger 1 [Source:MGI Symbol;Acc:MGI:2177308]	gene	overlapping	0	-0.529381	-2.15922	-0.55118	-1.94728	-0.0939842	-1.82734	-1.97795	-0.391515	1.58643
Chr4:100847401-100847550	4	100847401	100847550	0.00321383	Cachd1	POS	ENSMUSG00000028532	cache domain containing 1 [Source:MGI Symbol;Acc:MGI:2444177]	gene	overlapping	0	-0.476914	-2.89618	-0.949729	-2.72489	-0.630037	-1.94281	-2.5213	-0.68556	1.83574
Chr1:165841051-165841200	1	165841051	165841200	0.00321437	Cd247	POS	ENSMUSG00000005763	CD247 antigen [Source:MGI Symbol;Acc:MGI:88334]	gene	overlapping	0	-0.760707	-3.48115	-0.708721	-1.83181	-0.704038	-2.72042	-2.67779	-0.724489	1.9533
Chr2:130294951-130295100	2	130294951	130295100	0.00321437	Ebf4	POS	ENSMUSG00000053552	early B cell factor 4 [Source:MGI Symbol;Acc:MGI:2385972]	gene	downstream	69	-0.377378	-2.31122	-0.199707	-1.62535	-0.559648	-1.62088	-1.85249	-0.378911	1.47358
Chr1:6923701-6923850	1	6923701	6923850	0.00321792	St18	POS	ENSMUSG00000033740	suppression of tumorigenicity 18 [Source:MGI Symbol;Acc:MGI:2446700]	gene	upstream	62761	-2.47691	-0.896184	-1.94973	-0.532245	-2.95197	-0.72042	-0.716283	-2.45954	-1.74325
Chr3:68493901-68494050	3	68493901	68494050	0.00321958	Schip1	POS	ENSMUSG00000027777	schwannomin interacting protein 1 [Source:MGI Symbol;Acc:MGI:1353557]	gene	overlapping	0	1.19146	0.47305	0.965879	0.0223436	0.954925	0.172665	0.222686	1.03742	0.814737
Chr12:27342601-27342750	12	27342601	27342750	0.00322504	Sox11	NEG	ENSMUSG00000063632	SRY-box containing gene 11 [Source:MGI Symbol;Acc:MGI:98359]	gene	overlapping	0	-0.284269	-2.31122	-0.364767	-1.94728	-0.559648	-1.44031	-1.89961	-0.402894	1.49671
Chr1:155844301-155844450	1	155844301	155844450	0.00322957	Cep350	NEG	ENSMUSG00000033671	centrosomal protein 350 [Source:MGI Symbol;Acc:MGI:1921331]	gene	upstream	516	-0.377378	-2.67379	-0.708721	-1.83181	-0.78204	-2.35785	-2.28782	-0.622713	1.6651
Chr10:22151551-22151700	10	22151551	22151700	0.00325999	Gm4895	NEG	ENSMUSG00000044268	predicted gene 4895 [Source:MGI Symbol;Acc:MGI:3648582]	gene	upstream	1580	-0.583829	-3.89618	-1.08723	-3.21032	-1.49253	-2.94281	-3.34977	-1.05453	2.29524
Chr3:5229451-5229600	3	5229451	5229600	0.00332669	Zfhx4	POS	ENSMUSG00000025255	zinc finger homeodomain 4 [Source:MGI Symbol;Acc:MGI:2137668]	gene	overlapping	0	0.78182	-0.673791	0.263265	-0.947283	0.405587	-0.483381	-0.701485	0.483557	1.18504
ChrX:93700801-93700950	X	93700801	93700950	0.0033685	Pcyt1b	POS	ENSMUSG00000035246	phosphate cytidylyltransferase 1, choline, beta isoform [Source:MGI Symbol;Acc:MGI:2147987]	gene	overlapping	0	0.300694	-1.67379	0.205549	-0.72489	-0.0450746	-1.27985	-1.22618	0.153723	1.3799
Chr6:77431951-77432100	6	77431951	77432100	0.00339859	Ctnna2	NEG	ENSMUSG00000063063	catenin (cadherin associated protein), alpha 2 [Source:MGI Symbol;Acc:MGI:88275]	gene	overlapping	0	-0.377378	0.563248	-0.765305	0.734541	-0.308109	0.354868	0.550886	-0.483597	-1.03448
Chr2:85526251-85526400	2	85526251	85526400	0.00340537	4833423E24Rik	NEG	ENSMUSG00000075217	RIKEN cDNA 4833423E24 gene [Source:MGI Symbol;Acc:MGI:2687041]	gene	downstream	7227	-0.529381	-3.48115	-0.708721	-3.94728	-0.864502	-1.82734	-3.08525	-0.700868	2.38439
Chr13:83732251-83732400	13	83732251	83732400	0.00340537	C130071C03Rik	POS	ENSMUSG00000050334	RIKEN cDNA C130071C03 gene [Source:MGI Symbol;Acc:MGI:2443574]	gene	overlapping	0	-1.37738	-3.89618	-0.765305	-2.53225	-0.630037	-3.52778	-3.31873	-0.92424	2.39449
Chr11:33203701-33203850	11	33203701	33203850	0.00342834	Tlx3	NEG	ENSMUSG00000040610	T cell leukemia, homeobox 3 [Source:MGI Symbol;Acc:MGI:1351209]	gene	downstream	113	1.07328	-0.436752	0.635233	-0.210317	0.748475	-1.13546	-0.594176	0.818997	1.41317
Chr2:74974801-74974950	2	74974801	74974950	0.00342845	n-R5s198	NEG	ENSMUSG00000084574	nuclear encoded rRNA 5S 198 [Source:MGI Symbol;Acc:MGI:4422063]	gene	downstream	39287	-1.28427	-5.63315	-1.8242	-4.53224	-2.367	-4.52778	-4.89772	-1.82516	3.07257
Chr2:132582451-132582600	2	132582451	132582600	0.00342845	Gpcpd1	NEG	ENSMUSG00000027346	glycerophosphocholine phosphodiesterase GDE1 homolog (S. cerevisiae) [Source:MGI Symbol;Acc:MGI:104898]	gene	overlapping	0	0.00113343	-1.48115	0.0502709	-1.07281	0.333437	-0.883919	-1.14596	0.12828	1.27424
Chr2:148046851-148047000	2	148046851	148047000	0.00342845	Foxa2	NEG	ENSMUSG00000037025	forkhead box A2 [Source:MGI Symbol;Acc:MGI:1347476]	gene	overlapping	0	-0.891951	-3.48115	-0.454964	-3.21032	-1.49253	-2.94281	-3.21143	-0.946483	2.26494
Chr4:104367301-104367450	4	104367301	104367450	0.00342845	Dab1	POS	ENSMUSG00000028519	disabled homolog 1 (Drosophila) [Source:MGI Symbol;Acc:MGI:108554]	gene	overlapping	0	-0.476914	-2.67379	-0.279878	-1.62535	-0.0450746	-1.62088	-1.97334	-0.267289	1.70605
Chr16:65815051-65815200	16	65815051	65815200	0.00346207	Vgll3	POS	ENSMUSG00000091243	vestigial like 3 (Drosophila) [Source:MGI Symbol;Acc:MGI:1920819]	gene	downstream	433	1.30069	-0.233219	1.24905	-0.174693	0.802922	0.27958	-0.0427773	1.11756	1.16033
Chr15:55028101-55028250	15	55028101	55028250	0.00346996	Taf2	NEG	ENSMUSG00000037343	TAF2 RNA polymerase II, TATA box binding protein (TBP)-associated factor [Source:MGI Symbol;Acc:MGI:2443028]	gene	overlapping	0	-2.47691	-0.311221	-2.8242	-0.10598	-1.78204	-0.827335	-0.414846	-2.36105	-1.94621
Chr2:173171551-173171700	2	173171551	173171700	0.00347229	Pck1	POS	ENSMUSG00000027513	phosphoenolpyruvate carboxykinase 1, cytosolic [Source:MGI Symbol;Acc:MGI:97501]	gene	upstream	12278	-0.760707	-3.15922	-0.765305	-2.07281	-0.630037	-2.35785	-2.52996	-0.718683	1.81128
Chr5:123828001-123828150	5	123828001	123828150	0.00351591	Kntc1	POS	ENSMUSG00000029414	kinetochore associated 1 [Source:MGI Symbol;Acc:MGI:2673709]	gene	upstream	6408	-0.196806	-1.89618	-0.50227	-2.36232	-0.704038	-1.72042	-1.99297	-0.467705	1.52527
Chr12:56696851-56697000	12	56696851	56697000	0.00351591	Pax9	POS	ENSMUSG00000001497	paired box gene 9 [Source:MGI Symbol;Acc:MGI:97493]	gene	overlapping	0	-0.377378	-2.48115	-0.454964	-2.36232	0.257488	-1.62088	-2.15478	-0.191618	1.96317
Chr9:117784351-117784500	9	117784351	117784500	0.00352431	Zcwpw2	NEG	ENSMUSG00000032443	zinc finger, CW type with PWWP domain 2 [Source:MGI Symbol;Acc:MGI:1921888]	gene	upstream	91500	-1.11434	-3.48115	-1.08723	-3.53225	-1.14461	-2.72042	-3.2446	-1.1154	2.12921
Chr6:52306201-52306350	6	52306201	52306350	0.00354134	5730457N03Rik	NEG	ENSMUSG00000086126	RIKEN cDNA 5730457N03 gene [Source:MGI Symbol;Acc:MGI:1917843]	gene	upstream	2039	-0.583829	-2.31122	-0.50227	-2.36232	-0.864502	-2.06834	-2.24729	-0.650201	1.59709
Chr13:78199201-78199350	13	78199201	78199350	0.00354838	Nr2f1	NEG	ENSMUSG00000069171	nuclear receptor subfamily 2, group F, member 1 [Source:MGI Symbol;Acc:MGI:1352451]	gene	overlapping	0	0.175163	-1.48115	-0.0168433	-0.947283	0.257488	-0.827335	-1.08525	0.138603	1.22386
Chr9:105395101-105395250	9	105395101	105395250	0.00355628	Nek11	NEG	ENSMUSG00000035032	NIMA (never in mitosis gene a)-related expressed kinase 11 [Source:MGI Symbol;Acc:MGI:2442276]	gene	overlapping	0	1.44365	0.541222	1.31876	0.555218	1.31482	0.829777	0.642072	1.35908	0.717006
Chr2:46506301-46506450	2	46506301	46506450	0.0036053	Gm13470	NEG	ENSMUSG00000086644	predicted gene 13470 [Source:MGI Symbol;Acc:MGI:3649387]	gene	downstream	63591	-1.69931	-0.0217145	-3.08723	0.14018	-1.49253	-0.440312	-0.107282	-2.09302	-1.98574
Chr12:73584451-73584600	12	73584451	73584600	0.0036053	Prkch	POS	ENSMUSG00000021108	protein kinase C, eta [Source:MGI Symbol;Acc:MGI:97600]	gene	downstream	197	0.523086	-0.896184	0.0171041	-1.13993	0.0480348	-0.942813	-0.992975	0.196075	1.18905
Chr8:10865701-10865850	8	10865701	10865850	0.00360573	AC116499.1	NEG	ENSMUSG00000096258	No description	gene	downstream	56531	-0.699306	-2.67379	-0.765305	-2.94728	-1.25153	-2.52778	-2.71628	-0.905379	1.8109
Chr4:101172751-101172900	4	101172751	101172900	0.00360606	Jak1	NEG	ENSMUSG00000028530	Janus kinase 1 [Source:MGI Symbol;Acc:MGI:96628]	gene	overlapping	0	-2.96234	-0.896184	-2.8242	-0.625355	-2.63004	-1.13546	-0.885665	-2.80553	-1.91986
Chr6:135088201-135088350	6	135088201	135088350	0.00361997	Gprc5a	POS	ENSMUSG00000046733	G protein-coupled receptor, family C, group 5, member A [Source:MGI Symbol;Acc:MGI:1891250]	gene	upstream	3492	0.0732832	-1.31122	0.0171041	-1.83181	-0.251526	-0.942813	-1.36195	-0.0537127	1.30823
Chr9:91364851-91365000	9	91364851	91365000	0.00361997	Zic1	NEG	ENSMUSG00000032368	zinc finger protein of the cerebellum 1 [Source:MGI Symbol;Acc:MGI:106683]	gene	overlapping	0	-0.196806	-2.67379	-0.765305	-2.53225	-0.864502	-2.06834	-2.42479	-0.608871	1.81592
Chr12:17666101-17666250	12	17666101	17666250	0.00361997	7SK	POS	ENSMUSG00000088939	7SK RNA [Source:RFAM;Acc:RF00100]	gene	downstream	20896	-0.699306	-2.67379	-1.3217	-2.72489	-0.630037	-3.94281	-3.11383	-0.88368	2.23015
Chr2:132030001-132030150	2	132030001	132030150	0.00368464	Rassf2	NEG	ENSMUSG00000027339	Ras association (RalGDS/AF-6) domain family member 2 [Source:MGI Symbol;Acc:MGI:2442060]	gene	overlapping	0	-0.239875	-2.48115	-1.01684	-2.94728	-1.04507	-2.94281	-2.79041	-0.767264	2.02315
Chr5:27413101-27413250	5	27413101	27413250	0.00368655	Dpp6	POS	ENSMUSG00000061576	dipeptidylpeptidase 6 [Source:MGI Symbol;Acc:MGI:94921]	gene	overlapping	0	0.443652	-1.23322	0.234696	-0.578049	0.0480348	-1.00421	-0.938494	0.242127	1.18062
Chr5:28118401-28118550	5	28118401	28118550	0.00368655	Insig1	POS	ENSMUSG00000045294	insulin induced gene 1 [Source:MGI Symbol;Acc:MGI:1916289]	gene	upstream	39739	-1.03634	-3.15922	-1.23924	-3.21032	-0.864502	-2.94281	-3.10412	-1.04669	2.05742
Chr2:38682301-38682450	2	38682301	38682450	0.00370148	Gm13587	POS	ENSMUSG00000087062	predicted gene 13587 [Source:MGI Symbol;Acc:MGI:3712464]	gene	upstream	5749	0.108049	-1.67379	-0.409161	-1.53225	0.177318	-1.27985	-1.49529	-0.0412647	1.45403
Chr2:36091351-36091500	2	36091351	36091500	0.00371179	Lhx6	NEG	ENSMUSG00000026890	LIM homeobox protein 6 [Source:MGI Symbol;Acc:MGI:1306803]	gene	overlapping	0	0.622622	-2.89618	0.145428	-1.36232	0.0924289	-1.20585	-1.82145	0.286826	2.10828
Chr7:4777201-4777350	7	4777201	4777350	0.00371179	Il11	NEG	ENSMUSG00000004371	interleukin 11 [Source:MGI Symbol;Acc:MGI:107613]	gene	overlapping	0	0.108049	-2.31122	-0.161233	-1.44478	0.21796	-1.06834	-1.60812	0.0549251	1.66304
Chr5:150262351-150262500	5	150262351	150262500	0.00372036	Fry	POS	ENSMUSG00000056602	furry homolog (Drosophila) [Source:MGI Symbol;Acc:MGI:2443895]	gene	overlapping	0	0.0732832	-2.15922	-0.50227	-1.83181	-0.559648	-1.82734	-1.93945	-0.329545	1.60991
Chr3:122660851-122661000	3	122660851	122661000	0.00374265	Fnbp1l	NEG	ENSMUSG00000039735	formin binding protein 1-like [Source:MGI Symbol;Acc:MGI:1925642]	gene	downstream	41184	-0.891951	-3.15922	-0.949729	-2.94728	-1.367	-3.20585	-3.10412	-1.06956	2.03455
Chr2:110173951-110174100	2	110173951	110174100	0.00375289	Ccdc34	POS	ENSMUSG00000027160	coiled-coil domain containing 34 [Source:MGI Symbol;Acc:MGI:1915451]	gene	upstream	591	-0.699306	-2.89618	-1.01684	-2.72489	-1.25153	-2.94281	-2.85463	-0.989225	1.8654
Chr1:162530851-162531000	1	162530851	162531000	0.00380292	Mettl13	NEG	ENSMUSG00000026694	methyltransferase like 13 [Source:MGI Symbol;Acc:MGI:1918699]	gene	upstream	1127	-1.96234	-0.726259	-3.8242	-0.888389	-2.95197	-0.942813	-0.852487	-2.91283	-2.06035
Chr4:11704201-11704350	4	11704201	11704350	0.00380629	Gem	POS	ENSMUSG00000028214	GTP binding protein (gene overexpressed in skeletal muscle) [Source:MGI Symbol;Acc:MGI:99844]	gene	downstream	107	0.416171	-0.673791	0.0502709	-0.777358	0.295962	-1.06834	-0.839831	0.254135	1.09397
Chr3:129204751-129204900	3	129204751	129204900	0.00381193	Pitx2	POS	ENSMUSG00000028023	paired-like homeodomain transcription factor 2 [Source:MGI Symbol;Acc:MGI:109340]	gene	overlapping	0	0.548621	-2.15922	0.699364	-0.578049	0.72046	-1.27985	-1.33904	0.656148	1.99519
Chr4:99445801-99445950	4	99445801	99445950	0.00381193	Gm12690	POS	ENSMUSG00000087332	predicted gene 12690 [Source:MGI Symbol;Acc:MGI:3650444]	gene	downstream	123550	-1.19681	-4.48115	-1.3217	-3.94728	-1.78204	-3.20585	-3.87809	-1.43351	2.44458
Chr12:109067851-109068000	12	109067851	109068000	0.00381487	Begain	NEG	ENSMUSG00000040867	brain-enriched guanylate kinase-associated [Source:MGI Symbol;Acc:MGI:3044626]	gene	overlapping	0	-0.0363413	-1.78071	0.372199	-1.62535	0.333437	-0.827335	-1.41113	0.223098	1.63423
Chr14:5460001-5460150	14	5460001	5460150	0.00381487	AC188089.1	NEG	ENSMUSG00000094825	uncharacterized protein LOC100041515 [Source:RefSeq peptide;Acc:NP_001192235]	gene	downstream	10962	0.416171	-0.957584	0.521577	-0.444782	0.21796	-0.573579	-0.658648	0.385236	1.04388
Chr4:47151601-47151750	4	47151601	47151750	0.00384584	Galnt12	POS	ENSMUSG00000039774escription=UDP-N-acetyl-alpha-D-galactosamine:polypeptideN-acetylgalactosaminyltransferase 12 [Source:MGISymbol;Acc:MGI:2444664]	No description	gene	upstream	28531	0.207584	-0.780706	0.49773	-0.578049	0.440352	-0.669794	-0.676183	0.381889	1.05807
Chr4:95637001-95637150	4	95637001	95637150	0.00385504	Fggy	POS	ENSMUSG00000028573	FGGY carbohydrate kinase domain containing [Source:MGI Symbol;Acc:MGI:1922828]	gene	overlapping	0	-0.426288	-1.67379	-0.654273	-2.72489	-0.559648	-2.06834	-2.15568	-0.546736	1.60894
Chr1:75693151-75693300	1	75693151	75693300	0.0038761	Slc4a3	POS	ENSMUSG00000006576	solute carrier family 4 (anion exchanger), member 3 [Source:MGI Symbol;Acc:MGI:109350]	gene	upstream	130979	0.573712	-2.15922	-0.279878	-1.94728	-0.492534	-1.94281	-2.01644	-0.066233	1.9502
Chr5:147997651-147997800	5	147997651	147997800	0.0038761	Mtus2	POS	ENSMUSG00000029651	microtubule associated tumor suppressor candidate 2 [Source:MGI Symbol;Acc:MGI:1915388]	gene	overlapping	0	-1.37738	-2.89618	-0.55118	-3.21032	-0.704038	-2.94281	-3.01644	-0.877532	2.13891
Chr18:64340101-64340250	18	64340101	64340250	0.0038809	Onecut2	POS	ENSMUSG00000045991	one cut domain, family member 2 [Source:MGI Symbol;Acc:MGI:1891408]	gene	downstream	114	-0.760707	-3.15922	-0.765305	-2.72489	-0.864502	-2.06834	-2.65082	-0.796838	1.85398
Chr9:91351051-91351200	9	91351051	91351200	0.00388238	Zic1	NEG	ENSMUSG00000032368	zinc finger protein of the cerebellum 1 [Source:MGI Symbol;Acc:MGI:106683]	gene	upstream	6858	-0.962341	-3.89618	-0.708721	-3.21032	-1.49253	-2.72042	-3.27564	-1.05453	2.22111
Chr6:97060351-97060500	6	97060351	97060500	0.00389191	Fam19a4	NEG	ENSMUSG00000046500	family with sequence similarity 19, member A4 [Source:MGI Symbol;Acc:MGI:2444563]	gene	overlapping	0	-0.583829	-3.48115	-0.949729	-2.53225	-0.951965	-2.20585	-2.73975	-0.828508	1.91124
Chr1:82634701-82634850	1	82634701	82634850	0.00390595	Col4a3	POS	ENSMUSG00000079465	collagen, type IV, alpha 3 [Source:MGI Symbol;Acc:MGI:104688]	gene	overlapping	0	-0.377378	-2.48115	-0.601806	-1.72489	-0.367003	-1.82734	-2.01112	-0.448729	1.5624
Chr3:34649851-34650000	3	34649851	34650000	0.0039179	Sox2ot	POS	ENSMUSG00000090828	SOX2 overlapping transcript (non-protein coding) [Source:MGI Symbol;Acc:MGI:2444112]	gene	overlapping	0	0.845014	-0.574256	0.720122	-1.53225	0.802922	-0.242373	-0.782958	0.789353	1.57231
Chr3:66806251-66806400	3	66806251	66806400	0.00393424	Shox2	NEG	ENSMUSG00000027833	short stature homeobox 2 [Source:MGI Symbol;Acc:MGI:1201673]	gene	upstream	165327	-0.154986	-1.78071	-0.161233	-2.36232	-0.78204	-1.72042	-1.95448	-0.366086	1.5884
Chr4:45826801-45826950	4	45826801	45826950	0.00395903	Igfbpl1	NEG	ENSMUSG00000035551	insulin-like growth factor binding protein-like 1 [Source:MGI Symbol;Acc:MGI:1933198]	gene	overlapping	0	-0.962341	-2.89618	-1.50227	-3.94728	-0.864502	-3.20585	-3.34977	-1.1097	2.24007
Chr3:37729351-37729500	3	37729351	37729500	0.0039684	Gm5148	NEG	ENSMUSG00000058174	predicted gene 5148 [Source:MGI Symbol;Acc:MGI:3646006]	gene	downstream	4861	-0.699306	-2.89618	-1.16123	-3.21032	-0.704038	-2.20585	-2.77078	-0.854859	1.91592
Chr8:12837151-12837300	8	12837151	12837300	0.00397035	Atp11a	POS	ENSMUSG00000031441	ATPase, class VI, type 11A [Source:MGI Symbol;Acc:MGI:1354735]	gene	overlapping	0	-1.37738	0.191279	-1.70872	0.753157	-1.95197	-0.242373	0.234021	-1.67935	-1.91338
Chr18:68290651-68290800	18	68290651	68290800	0.00398499	4933403F05Rik	NEG	ENSMUSG00000038121	RIKEN cDNA 4933403F05 gene [Source:MGI Symbol;Acc:MGI:1914000]	gene	overlapping	0	-0.196806	0.961797	-0.321698	1.09711	-0.0450746	0.580749	0.879886	-0.187859	-1.06775
Chr17:85645951-85646100	17	85645951	85646100	0.00399674	Six3	POS	ENSMUSG00000038805	sine oculis-related homeobox 3 homolog (Drosophila) [Source:MGI Symbol;Acc:MGI:102764]	gene	upstream	14138	-0.426288	-2.15922	-0.454964	-1.94728	-0.308109	-1.52778	-1.87809	-0.396454	1.48164
Chr12:104955151-104955300	12	104955151	104955300	0.00400756	4831426I19Rik	NEG	ENSMUSG00000054150	RIKEN cDNA 4831426I19 gene [Source:MGI Symbol;Acc:MGI:2442408]	gene	overlapping	0	-0.330072	-3.48115	-0.321698	-2.21032	-0.951965	-1.94281	-2.54476	-0.534579	2.01018
Chr2:147193951-147194100	2	147193951	147194100	0.00403401	Nkx2-2	NEG	ENSMUSG00000027434	NK2 transcription factor related, locus 2 (Drosophila) [Source:MGI Symbol;Acc:MGI:97347]	gene	overlapping	0	0.00113343	-1.31122	-0.364767	-1.53225	-0.308109	-1.82734	-1.55693	-0.223914	1.33302
Chr16:55758451-55758600	16	55758451	55758600	0.00403782	U6	POS	ENSMUSG00000088450	U6 spliceosomal RNA [Source:RFAM;Acc:RF00026]	gene	upstream	20445	-1.19681	-2.89618	-0.949729	-3.21032	-1.367	-3.94281	-3.34977	-1.17118	2.17859
Chr9:96632251-96632400	9	96632251	96632400	0.00406607	Rasa2	NEG	ENSMUSG00000032413	RAS p21 protein activator 2 [Source:MGI Symbol;Acc:MGI:2149960]	gene	downstream	634	-0.196806	-1.78071	-0.364767	-1.36232	-0.428403	-2.20585	-1.78296	-0.329992	1.45297
Chr3:129216001-129216150	3	129216001	129216150	0.00407265	Pitx2	POS	ENSMUSG00000028023	paired-like homeodomain transcription factor 2 [Source:MGI Symbol;Acc:MGI:109340]	gene	overlapping	0	-0.377378	-1.48115	-0.161233	-1.44478	0.0480348	-1.52778	-1.48457	-0.163526	1.32104
Chr6:134537701-134537850	6	134537701	134537850	0.0041288	Lrp6	NEG	ENSMUSG00000030201	low density lipoprotein receptor-related protein 6 [Source:MGI Symbol;Acc:MGI:1298218]	gene	overlapping	0	-1.28427	-0.481146	-1.8242	-0.139928	-1.78204	-0.205847	-0.27564	-1.63017	-1.35453
Chr9:27299401-27299550	9	27299401	27299550	0.00414494	Igsf9b	POS	ENSMUSG00000034275	immunoglobulin superfamily, member 9B [Source:MGI Symbol;Acc:MGI:2685354]	gene	overlapping	0	0.0376593	-1.15922	-0.0872326	-1.00868	0.00223111	-1.62088	-1.26293	-0.0157807	1.24715
Chr10:129711901-129712050	10	129711901	129712050	0.00414494	Olfr804	POS	ENSMUSG00000095401	olfactory receptor 804 [Source:MGI Symbol;Acc:MGI:3030638]	gene	upstream	6077	-5.28427	-2.31122	-5.56116	-2.07281	-5.10397	-2.35785	-2.24729	-5.31647	-3.06917
Chr3:105887851-105888000	3	105887851	105888000	0.00414949	Adora3	POS	ENSMUSG00000000562	adenosine A3 receptor [Source:MGI Symbol;Acc:MGI:104847]	gene	overlapping	0	-4.28427	-1.08883	-3.40916	-0.72489	-2.14461	-1.00421	-0.939311	-3.27935	-2.34004
Chr6:142571251-142571400	6	142571251	142571400	0.00417771	Kcnj8	NEG	ENSMUSG00000030247	potassium inwardly-rectifying channel, subfamily J, member 8 [Source:MGI Symbol;Acc:MGI:1100508]	gene	overlapping	0	-0.377378	-2.02171	-0.454964	-1.83181	-0.492534	-1.94281	-1.93211	-0.441625	1.49049
Chr19:42811801-42811950	19	42811801	42811950	0.00418815	Hpse2	NEG	ENSMUSG00000074852	heparanase 2 [Source:MGI Symbol;Acc:MGI:2685814]	gene	overlapping	0	-0.284269	0.840782	0.234696	0.825307	-0.0450746	0.794153	0.820081	-0.0315493	-0.85163
Chr2:173173801-173173950	2	173173801	173173950	0.00420428	Pck1	POS	ENSMUSG00000027513	phosphoenolpyruvate carboxykinase 1, cytosolic [Source:MGI Symbol;Acc:MGI:97501]	gene	upstream	14528	-1.03634	-3.89618	-1.60181	-3.21032	-1.367	-3.94281	-3.6831	-1.33505	2.34805
Chr16:94724401-94724550	16	94724401	94724550	0.00420859	Kcnj6	NEG	ENSMUSG00000043301	potassium inwardly-rectifying channel, subfamily J, member 6 [Source:MGI Symbol;Acc:MGI:104781]	gene	upstream	24716	-0.0748154	-2.02171	-0.454964	-1.94728	-0.367003	-1.27985	-1.74961	-0.298927	1.45069
Chr18:10255801-10255950	18	10255801	10255950	0.00420859	Greb1l	POS	ENSMUSG00000042942	growth regulation by estrogen in breast cancer-like [Source:MGI Symbol;Acc:MGI:3576497]	gene	downstream	69227	-2.96234	-0.726259	-3.40916	-0.831805	-2.14461	-1.13546	-0.897841	-2.8387	-1.94086
Chr2:115723501-115723650	2	115723501	115723650	0.00424617	BC052040	POS	ENSMUSG00000040282	cDNA sequence BC052040 [Source:MGI Symbol;Acc:MGI:3026886]	gene	overlapping	0	-0.699306	-2.15922	-0.123758	-2.07281	-0.704038	-2.35785	-2.19663	-0.509034	1.68759
Chr4:44704501-44704650	4	44704501	44704650	0.00424617	Pax5	NEG	ENSMUSG00000014030	paired box gene 5 [Source:MGI Symbol;Acc:MGI:97489]	gene	overlapping	0	0.982518	-1.89618	0.0826924	-1.07281	0.257488	-1.27985	-1.41628	0.440899	1.85718
Chr6:11875351-11875500	6	11875351	11875500	0.00424729	Ndufa4	NEG	ENSMUSG00000029632	NADH dehydrogenase (ubiquinone) 1 alpha subcomplex, 4 [Source:MGI Symbol;Acc:MGI:107686]	gene	upstream	24873	-0.760707	0.326209	-0.601806	0.27511	-0.559648	0.449505	0.350274	-0.64072	-0.990995
Chr19:46983601-46983750	19	46983601	46983750	0.00424729	Nt5c2	NEG	ENSMUSG00000025041	5'-nucleotidase, cytosolic II [Source:MGI Symbol;Acc:MGI:2178563]	gene	overlapping	0	-0.640413	-2.89618	-0.601806	-1.83181	-0.78204	-2.52778	-2.41859	-0.674753	1.74384
Chr18:10423951-10424100	18	10423951	10424100	0.0042544	Greb1l	POS	ENSMUSG00000042942	growth regulation by estrogen in breast cancer-like [Source:MGI Symbol;Acc:MGI:3576497]	gene	overlapping	0	0.00113343	-1.48115	0.760764	-1.36232	0.507466	-0.883919	-1.24246	0.423121	1.66558
Chr1:121276801-121276950	1	121276801	121276950	0.00427632	Insig2	NEG	ENSMUSG00000003721	insulin induced gene 2 [Source:MGI Symbol;Acc:MGI:1920249]	gene	upstream	27403	-1.58383	0.376835	-1.01684	0.89402	-1.367	0.0268137	0.432556	-1.32256	-1.75511
Chr10:92044801-92044950	10	92044801	92044950	0.00427632	Mir135a-2	NEG	ENSMUSG00000065524	microRNA 135a-2 [Source:MGI Symbol;Acc:MGI:3618729]	gene	upstream	27136	-0.154986	-1.78071	-0.765305	-2.36232	-0.630037	-2.35785	-2.16696	-0.516776	1.65018
Chr2:105126451-105126600	2	105126451	105126600	0.00429783	AI314831	NEG	ENSMUSG00000074987	expressed sequence AI314831 [Source:MGI Symbol;Acc:MGI:2138884]	gene	overlapping	0	-0.239875	-2.15922	0.145428	-1.72489	-0.704038	-2.06834	-1.98415	-0.266161	1.71799
Chr12:71943751-71943900	12	71943751	71943900	0.00429983	Daam1	POS	ENSMUSG00000034574	dishevelled associated activator of morphogenesis 1 [Source:MGI Symbol;Acc:MGI:1914596]	gene	overlapping	0	-1.82484	-0.52695	-1.94973	-0.36232	-2.63004	-0.772888	-0.554053	-2.13487	-1.58082
Chr4:21679501-21679650	4	21679501	21679650	0.004312	Prdm13	NEG	ENSMUSG00000040478	PR domain containing 13 [Source:MGI Symbol;Acc:MGI:2448528]	gene	overlapping	0	0.0376593	-2.67379	0.0502709	-1.21032	-0.367003	-2.06834	-1.98415	-0.0930241	1.89113
Chr15:102943351-102943500	15	102943351	102943500	0.004312	Hotair	NEG	ENSMUSG00000086903	HOX transcript antisense RNA (non-protein coding) [Source:MGI Symbol;Acc:MGI:3826586]	gene	upstream	562	-0.529381	-2.89618	-0.55118	-2.36232	-1.25153	-2.52778	-2.59543	-0.777362	1.81806
Chr9:87933301-87933450	9	87933301	87933450	0.00432264	AC215885.1	NEG	ENSMUSG00000093937	No description	gene	downstream	44714	-0.196806	-2.67379	-0.949729	-2.94728	-1.04507	-2.52778	-2.71628	-0.730537	1.98575
Chr10:79613701-79613850	10	79613701	79613850	0.0043776	C2cd4c	NEG	ENSMUSG00000045912	C2 calcium-dependent domain containing 4C [Source:MGI Symbol;Acc:MGI:2685084]	gene	overlapping	0	-0.284269	-2.15922	-0.708721	-2.07281	-0.492534	-1.82734	-2.01979	-0.495174	1.52461
Chr2:110193001-110193150	2	110193001	110193150	0.00439424	Gm13936	POS	ENSMUSG00000085444	predicted gene 13936 [Source:MGI Symbol;Acc:MGI:3651878]	gene	downstream	3739	-0.760707	-3.48115	-1.16123	-3.53225	-1.95197	-5.52778	-4.18039	-1.2913	2.88909
Chr2:148048501-148048650	2	148048501	148048650	0.0044138	Foxa2	NEG	ENSMUSG00000037025	forkhead box A2 [Source:MGI Symbol;Acc:MGI:1347476]	gene	downstream	1532	-0.0748154	-2.67379	-0.824198	-2.21032	-0.428403	-1.82734	-2.23715	-0.442472	1.79468
Chr10:4395301-4395450	10	4395301	4395450	0.0044138	RP24-538B17.1	POS	ENSMUSG00000095123	No description	gene	overlapping	0	-1.19681	0.0424158	-1.50227	-0.0728136	-0.78204	0.0869347	0.0188457	-1.16037	-1.17922
Chr15:102981901-102982050	15	102981901	102982050	0.00441393	Gm20398	POS	ENSMUSG00000092585	predicted gene 20398 [Source:MGI Symbol;Acc:MGI:5141863]	gene	overlapping	0	-0.640413	-2.31122	-0.601806	-2.72489	-1.14461	-2.52778	-2.5213	-0.79561	1.72569
Chr1:78908101-78908250	1	78908101	78908250	0.00441645	Gm5830	NEG	ENSMUSG00000072978	predicted pseudogene 5830 [Source:MGI Symbol;Acc:MGI:3647375]	gene	upstream	59387	-0.426288	-2.89618	-0.601806	-2.53225	-0.951965	-1.82734	-2.41859	-0.66002	1.75857
Chr3:93447751-93447900	3	93447751	93447900	0.00441645	Tchh	POS	ENSMUSG00000052415	trichohyalin [Source:MGI Symbol;Acc:MGI:2177944]	gene	overlapping	0	-0.114344	-2.67379	0.291279	-1.62535	0.0480348	-1.13546	-1.81153	0.07499	1.88652
Chr9:87729751-87729900	9	87729751	87729900	0.00441645	Tbx18	NEG	ENSMUSG00000032419	T-box18 [Source:MGI Symbol;Acc:MGI:1923615]	gene	overlapping	0	-0.529381	-2.67379	-0.654273	-1.83181	-0.630037	-2.20585	-2.23715	-0.604564	1.63258
Chr11:33122851-33123000	11	33122851	33123000	0.00441645	Fgf18	NEG	ENSMUSG00000057967	fibroblast growth factor 18 [Source:MGI Symbol;Acc:MGI:1277980]	gene	overlapping	0	-0.583829	-1.78071	-0.321698	-2.07281	-0.428403	-1.94281	-1.93211	-0.444643	1.48747
Chr7:107370451-107370600	7	107370451	107370600	0.0044307	Syt9	POS	ENSMUSG00000062542	synaptotagmin IX [Source:MGI Symbol;Acc:MGI:1926373]	gene	downstream	128	0.207584	-1.48115	0.0826924	-0.888389	0.257488	-0.669794	-1.01311	0.182588	1.1957
Chr2:109966051-109966200	2	109966051	109966200	0.00443896	Lgr4	POS	ENSMUSG00000050199	leucine-rich repeat-containing G protein-coupled receptor 4 [Source:MGI Symbol;Acc:MGI:1891468]	gene	overlapping	0	-0.760707	0.273741	-1.23924	0.300645	-0.630037	0.0571874	0.210525	-0.87666	-1.08718
Chr11:103749901-103750050	11	103749901	103750050	0.00448534	Wnt9b	NEG	ENSMUSG00000018486	wingless-type MMTV integration site 9B [Source:MGI Symbol;Acc:MGI:1197020]	gene	downstream	80	0.141996	-1.89618	-0.279878	-1.36232	-0.367003	-1.44031	-1.56627	-0.168295	1.39798
Chr2:85215151-85215300	2	85215151	85215300	0.00448762	Gm13716	POS	ENSMUSG00000086905	predicted gene 13716 [Source:MGI Symbol;Acc:MGI:3650432]	gene	upstream	16476	-0.640413	-1.89618	-0.949729	-2.94728	-0.704038	-2.94281	-2.59543	-0.764726	1.8307
Chr6:25710601-25710750	6	25710601	25710750	0.00448762	Gpr37	NEG	ENSMUSG00000039904	G protein-coupled receptor 37 [Source:MGI Symbol;Acc:MGI:1313297]	gene	downstream	19872	-1.58383	-3.89618	-0.885599	-3.53225	-1.63004	-3.94281	-3.79041	-1.36649	2.42393
Chr14:16754101-16754250	14	16754101	16754250	0.0045001	Rarb	NEG	ENSMUSG00000017491	retinoic acid receptor, beta [Source:MGI Symbol;Acc:MGI:97857]	gene	downstream	178629	-0.824837	-2.89618	-0.949729	-2.36232	-1.04507	-3.20585	-2.82145	-0.93988	1.88157
Chr1:150115351-150115500	1	150115351	150115500	0.00451122	Ptgs2	POS	ENSMUSG00000032487	prostaglandin-endoperoxide synthase 2 [Source:MGI Symbol;Acc:MGI:97798]	gene	upstream	7341	0.108049	-1.02171	0.291279	-1.13993	-0.251526	-1.27985	-1.14716	0.0492674	1.19643
Chr5:20081101-20081250	5	20081101	20081250	0.00451932	Magi2	POS	ENSMUSG00000040003	membrane associated guanylate kinase, WW and PDZ domain containing 2 [Source:MGI Symbol;Acc:MGI:1354953]	gene	overlapping	0	-1.69931	-5.48115	-1.01684	-2.94728	-1.14461	-4.52778	-4.31873	-1.28692	3.03181
Chr9:30140401-30140550	9	30140401	30140550	0.00451932	CT572989.1	NEG	ENSMUSG00000096018	No description	gene	upstream	151318	0.175163	-1.08883	0.49773	-0.578049	0.333437	-0.669794	-0.778891	0.335443	1.11433
Chr3:50554351-50554500	3	50554351	50554500	0.00453386	U6atac	NEG	ENSMUSG00000089150	U6atac minor spliceosomal RNA [Source:RFAM;Acc:RF00619]	gene	upstream	1314	-0.239875	-1.78071	-0.55118	-2.94728	-0.951965	-3.52778	-2.75192	-0.581006	2.17092
Chr5:36166201-36166350	5	36166201	36166350	0.00453671	Sorcs2	NEG	ENSMUSG00000029093	sortilin-related VPS10 domain containing receptor 2 [Source:MGI Symbol;Acc:MGI:1932289]	gene	overlapping	0	-0.891951	-2.48115	-0.55118	-3.94728	-1.25153	-2.52778	-2.9854	-0.898219	2.08718
Chr10:71990401-71990550	10	71990401	71990550	0.00453826	1700049L16Rik	NEG	ENSMUSG00000043859	RIKEN cDNA 1700049L16 gene [Source:MGI Symbol;Acc:MGI:1920633]	gene	downstream	9707	-2.69931	-0.159218	-1.60181	0.0527173	-1.63004	-0.527775	-0.211425	-1.97705	-1.76562
Chr13:9159151-9159300	13	9159151	9159300	0.00453826	Larp4b	POS	ENSMUSG00000033499	La ribonucleoprotein domain family, member 4B [Source:MGI Symbol;Acc:MGI:106330]	gene	overlapping	0	-3.28427	-0.726259	-4.40916	-1.28432	-2.95197	-1.44031	-1.1503	-3.54846	-2.39817
Chr1:127677751-127677900	1	127677751	127677900	0.00457677	Tmem163	NEG	ENSMUSG00000026347	transmembrane protein 163 [Source:MGI Symbol;Acc:MGI:1919410]	gene	overlapping	0	-0.114344	-2.15922	-0.321698	-1.53225	-0.0939842	-1.13546	-1.60897	-0.176675	1.4323
Chr7:90033601-90033750	7	90033601	90033750	0.00457677	Eed	NEG	ENSMUSG00000030619	embryonic ectoderm development [Source:MGI Symbol;Acc:MGI:95286]	gene	downstream	52618	0.175163	-1.48115	-0.0168433	-1.28432	-0.308109	-1.06834	-1.27794	-0.0499298	1.22801
Chr12:92386501-92386650	12	92386501	92386650	0.00460919	Rpl31-ps1	NEG	ENSMUSG00000066389	ribosomal protein L31, pseudogene 1 [Source:MGI Symbol;Acc:MGI:3644997]	gene	downstream	495228	-0.640413	-1.57426	-0.199707	-2.21032	-0.559648	-2.72042	-2.16833	-0.466589	1.70174
Chr10:8518801-8518950	10	8518801	8518950	0.00463336	Ust	NEG	ENSMUSG00000047712	uronyl-2-sulfotransferase [Source:MGI Symbol;Acc:MGI:2442406]	gene	overlapping	0	0.865478	-0.574256	0.568119	-0.532245	0.369963	-0.205847	-0.437449	0.601187	1.03864
Chr10:92094601-92094750	10	92094601	92094750	0.00463839	Mir135a-2	NEG	ENSMUSG00000065524	microRNA 135a-2 [Source:MGI Symbol;Acc:MGI:3618729]	gene	downstream	22416	-1.82484	-5.48115	-2.08723	-4.53224	-1.63004	-5.52778	-5.18039	-1.84737	3.33302
Chr6:128988001-128988150	6	128988001	128988150	0.0046427	Clec2g	POS	ENSMUSG00000000248	C-type lectin domain family 2, member g [Source:MGI Symbol;Acc:MGI:1918059]	gene	upstream	3294	-3.28427	-1.57426	-5.56116	-1.28432	-3.367	-1.35785	-1.40547	-4.07081	-2.66534
Chr2:21293251-21293400	2	21293251	21293400	0.00465869	Gm13327	NEG	ENSMUSG00000085680	predicted gene 13327 [Source:MGI Symbol;Acc:MGI:3651762]	gene	upstream	48525	-0.426288	0.728307	-0.708721	0.927186	-0.492534	0.330206	0.6619	-0.542514	-1.20441
Chr13:29448751-29448900	13	29448751	29448900	0.00469932	Cdkal1	NEG	ENSMUSG00000006191	CDK5 regulatory subunit associated protein 1-like 1 [Source:MGI Symbol;Acc:MGI:1921765]	gene	overlapping	0	-3.28427	-0.52695	-2.40916	-1.21032	-2.95197	-0.942813	-0.89336	-2.8818	-1.98844
Chr7:17159101-17159250	7	17159101	17159250	0.00470371	Ceacam3	POS	ENSMUSG00000053228	carcinoembryonic antigen-related cell adhesion molecule 3 [Source:MGI Symbol;Acc:MGI:3646296]	gene	overlapping	0	-0.583829	-2.67379	-0.949729	-2.21032	-0.559648	-2.35785	-2.41399	-0.697735	1.71625
Chr4:95742901-95743050	4	95742901	95743050	0.00473082	Fggy	POS	ENSMUSG00000028573	FGGY carbohydrate kinase domain containing [Source:MGI Symbol;Acc:MGI:1922828]	gene	overlapping	0	-0.640413	-1.78071	-0.239236	-2.36232	-0.428403	-1.72042	-1.95448	-0.436017	1.51847
Chr16:87575551-87575700	16	87575551	87575700	0.0047679	ORF63	POS	ENSMUSG00000025610	open reading frame 63 [Source:MGI Symbol;Acc:MGI:2446584]	gene	overlapping	0	-0.154986	-1.31122	0.114401	-1.36232	-0.308109	-1.44031	-1.37128	-0.116231	1.25505
Chr12:92701501-92701650	12	92701501	92701650	0.00477016	Rpl31-ps1	NEG	ENSMUSG00000066389	ribosomal protein L31, pseudogene 1 [Source:MGI Symbol;Acc:MGI:3644997]	gene	downstream	810228	-1.11434	-3.89618	-1.01684	-3.53225	-1.78204	-3.20585	-3.54476	-1.30441	2.24035
Chr2:115891051-115891200	2	115891051	115891200	0.00477258	Meis2	NEG	ENSMUSG00000027210	Meis homeobox 2 [Source:MGI Symbol;Acc:MGI:108564]	gene	overlapping	0	-1.28427	-3.48115	-0.824198	-2.72489	-0.951965	-2.94281	-3.04962	-1.02014	2.02947
Chr5:28158451-28158600	5	28158451	28158600	0.00480889	En2	POS	ENSMUSG00000039095	engrailed 2 [Source:MGI Symbol;Acc:MGI:95390]	gene	downstream	7096	-1.37738	-3.15922	-1.3217	-3.94728	-1.367	-3.94281	-3.6831	-1.35536	2.32774
Chr8:87958501-87958650	8	87958501	87958650	0.00481459	Zfp423	NEG	ENSMUSG00000045333	zinc finger protein 423 [Source:MGI Symbol;Acc:MGI:1891217]	gene	overlapping	0	-0.196806	-1.57426	-0.0168433	-2.07281	-0.704038	-1.72042	-1.78916	-0.305896	1.48327
Chr8:48555001-48555150	8	48555001	48555150	0.0048203	Odz3	NEG	ENSMUSG00000031561	odd Oz/ten-m homolog 3 (Drosophila) [Source:MGI Symbol;Acc:MGI:1345183]	gene	overlapping	0	-0.154986	-1.67379	-0.161233	-1.36232	-0.251526	-1.44031	-1.49214	-0.189248	1.30289
Chr3:63413701-63413850	3	63413701	63413850	0.00483492	Mme	POS	ENSMUSG00000027820	membrane metallo endopeptidase [Source:MGI Symbol;Acc:MGI:97004]	gene	upstream	31470	-0.824837	-2.89618	-0.885599	-3.21032	-0.704038	-1.94281	-2.6831	-0.804824	1.87828
Chr12:104904301-104904450	12	104904301	104904450	0.00484376	4831426I19Rik	NEG	ENSMUSG00000054150	RIKEN cDNA 4831426I19 gene [Source:MGI Symbol;Acc:MGI:2442408]	gene	upstream	25499	0.669928	-0.393683	0.49773	-0.888389	0.135498	-1.13546	-0.805843	0.434385	1.24023
Chr9:87732751-87732900	9	87732751	87732900	0.00484866	Tbx18	NEG	ENSMUSG00000032419	T-box18 [Source:MGI Symbol;Acc:MGI:1923615]	gene	downstream	1491	-0.824837	-3.89618	-0.949729	-3.21032	-1.78204	-3.20585	-3.43745	-1.18554	2.25191
Chr7:137314801-137314950	7	137314801	137314950	0.00485277	Ebf3	NEG	ENSMUSG00000010476	early B cell factor 3 [Source:MGI Symbol;Acc:MGI:894289]	gene	downstream	356	-0.284269	-2.15922	-0.708721	-2.07281	-0.630037	-1.94281	-2.05828	-0.541009	1.51727
Chr2:73540651-73540800	2	73540651	73540800	0.00485596	Wipf1	NEG	ENSMUSG00000075284	WAS/WASL interacting protein family, member 1 [Source:MGI Symbol;Acc:MGI:2178801]	gene	downstream	10917	-0.154986	-1.23322	-0.161233	-1.28432	0.0924289	-1.52778	-1.34844	-0.0745967	1.27384
ChrX:24166051-24166200	X	24166051	24166200	0.00485705	AL773580.1	POS	ENSMUSG00000093024	No description	gene	upstream	183765	-5.28427	-1.23322	-2.8242	-0.777358	-3.367	-1.35785	-1.12281	-3.82516	-2.70235
Chr4:64047451-64047600	4	64047451	64047600	0.00485846	8030451A03Rik	POS	ENSMUSG00000073821	RIKEN cDNA 8030451A03 gene [Source:MGI Symbol;Acc:MGI:1915353]	gene	overlapping	0	-0.529381	-2.67379	-1.08723	-3.53225	-0.704038	-2.06834	-2.75813	-0.773551	1.98458
Chr15:83695351-83695500	15	83695351	83695500	0.00486267	Scube1	NEG	ENSMUSG00000016763	signal peptide, CUB domain, EGF-like 1 [Source:MGI Symbol;Acc:MGI:1890616]	gene	overlapping	0	-1.19681	-4.48115	-1.60181	-3.94728	-1.49253	-3.52778	-3.9854	-1.43038	2.55502
Chr3:152668051-152668200	3	152668051	152668200	0.00486835	Ak5	NEG	ENSMUSG00000039058	adenylate kinase 5 [Source:MGI Symbol;Acc:MGI:2677491]	gene	overlapping	0	-1.37738	-3.89618	-0.949729	-2.94728	-1.367	-3.52778	-3.45708	-1.23137	2.22571
Chr14:73014451-73014600	14	73014451	73014600	0.00486835	Cysltr2	NEG	ENSMUSG00000033470	cysteinyl leukotriene receptor 2 [Source:MGI Symbol;Acc:MGI:1917336]	gene	upstream	14528	0.27032	-2.67379	-0.0872326	-2.36232	-1.25153	-2.72042	-2.58551	-0.356146	2.22936
Chr2:148046251-148046400	2	148046251	148046400	0.00487875	Foxa2	NEG	ENSMUSG00000037025	forkhead box A2 [Source:MGI Symbol;Acc:MGI:1347476]	gene	overlapping	0	-0.154986	-2.02171	-0.279878	-1.44478	-0.704038	-2.06834	-1.84495	-0.379634	1.46531
Chr11:22002151-22002300	11	22002151	22002300	0.00487875	Otx1	NEG	ENSMUSG00000005917	orthodenticle homolog 1 (Drosophila) [Source:MGI Symbol;Acc:MGI:97450]	gene	overlapping	0	0.00113343	-1.78071	-0.409161	-1.62535	-0.630037	-2.52778	-1.97795	-0.346021	1.63192
Chr12:111670651-111670800	12	111670651	111670800	0.00492014	Ckb	NEG	ENSMUSG00000001270	creatine kinase, brain [Source:MGI Symbol;Acc:MGI:88407]	gene	overlapping	0	-0.476914	-2.48115	-0.708721	-2.94728	-1.04507	-2.06834	-2.49892	-0.74357	1.75535
Chr1:15286651-15286800	1	15286651	15286800	0.00496213	Kcnb2	POS	ENSMUSG00000092083	potassium voltage gated channel, Shab-related subfamily, member 2 [Source:MGI Symbol;Acc:MGI:99632]	gene	downstream	459	-0.891951	-2.67379	-0.601806	-2.36232	-0.492534	-2.06834	-2.36815	-0.662097	1.70605
Chr16:87579601-87579750	16	87579601	87579750	0.00497313	ORF63	POS	ENSMUSG00000025610	open reading frame 63 [Source:MGI Symbol;Acc:MGI:2446584]	gene	overlapping	0	0.497091	-0.481146	0.263265	-0.402962	0.571597	-1.00421	-0.62944	0.443984	1.07342
Chr5:129908551-129908700	5	129908551	129908700	0.00498363	4930579G22Rik	POS	ENSMUSG00000095789	RIKEN cDNA 4930579G22 gene [Source:MGI Symbol;Acc:MGI:1923099]	gene	overlapping	0	1.38816	0.606317	1.1607	0.249114	1.04803	0.494593	0.450008	1.19896	0.748954
Chr19:32595751-32595900	19	32595751	32595900	0.00498363	Papss2	POS	ENSMUSG00000024899	3'-phosphoadenosine 5'-phosphosulfate synthase 2 [Source:MGI Symbol;Acc:MGI:1330223]	gene	downstream	24105	-0.284269	-2.48115	-0.765305	-2.36232	-0.492534	-1.62088	-2.15478	-0.514036	1.64075
Chr15:94404451-94404600	15	94404451	94404600	0.00498664	Adamts20	NEG	ENSMUSG00000022449	a disintegrin-like and metallopeptidase (reprolysin type) with thrombospondin type 1 motif, 20 [Source:MGI Symbol;Acc:MGI:2660628]	gene	overlapping	0	-0.196806	-1.67379	-0.708721	-1.83181	-0.14461	-2.52778	-2.01112	-0.350046	1.66108
Chr12:71309551-71309700	12	71309551	71309700	0.00503821	Dact1	POS	ENSMUSG00000044548	dapper homolog 1, antagonist of beta-catenin (xenopus) [Source:MGI Symbol;Acc:MGI:1891740]	gene	downstream	184	-0.377378	-2.02171	-0.708721	-2.72489	-0.78204	-1.94281	-2.22981	-0.622713	1.60709
Chr9:88059001-88059150	9	88059001	88059150	0.00505889	SNORA17	POS	ENSMUSG00000077553	Small nucleolar RNA SNORA17 [Source:RFAM;Acc:RF00560]	gene	downstream	37452	-0.583829	-3.15922	-0.601806	-1.72489	-0.864502	-2.94281	-2.60897	-0.683379	1.92559
Chr2:67565701-67565850	2	67565701	67565850	0.00506596	Xirp2	POS	ENSMUSG00000027022	xin actin-binding repeat containing 2 [Source:MGI Symbol;Acc:MGI:2685198]	gene	upstream	39087	0.388157	-0.83729	0.678302	-0.402962	0.802922	-0.398492	-0.546248	0.623127	1.16938
Chr9:120303751-120303900	9	120303751	120303900	0.005067	Myrip	POS	ENSMUSG00000041794	myosin VIIA and Rab interacting protein [Source:MGI Symbol;Acc:MGI:2384407]	gene	downstream	36	-0.699306	-2.48115	-0.654273	-2.07281	-0.704038	-2.35785	-2.30394	-0.685872	1.61806
Chr7:26772151-26772300	7	26772151	26772300	0.00508201	Cyp2b19	POS	ENSMUSG00000066704	cytochrome P450, family 2, subfamily b, polypeptide 19 [Source:MGI Symbol;Acc:MGI:107303]	gene	overlapping	0	-1.11434	-0.271693	-1.94973	0.14018	-1.78204	-0.242373	-0.124629	-1.61537	-1.49074
Chr2:122302801-122302950	2	122302801	122302950	0.00508337	Duoxa2	POS	ENSMUSG00000027225	dual oxidase maturation factor 2 [Source:MGI Symbol;Acc:MGI:1914061]	gene	overlapping	0	-0.583829	-2.48115	-0.765305	-2.36232	-1.04507	-2.72042	-2.5213	-0.798069	1.72323
Chr1:90153301-90153450	1	90153301	90153450	0.00508885	Iqca	NEG	ENSMUSG00000026301	IQ motif containing with AAA domain [Source:MGI Symbol;Acc:MGI:1922168]	gene	overlapping	0	-0.426288	-1.57426	-0.123758	-2.36232	-0.367003	-1.35785	-1.76481	-0.305683	1.45913
Chr3:115714801-115714950	3	115714801	115714950	0.0051024	S1pr1	NEG	ENSMUSG00000045092	sphingosine-1-phosphate receptor 1 [Source:MGI Symbol;Acc:MGI:1096355]	gene	overlapping	0	0.207584	-1.02171	0.175802	-0.888389	-0.14461	-1.35785	-1.08932	0.0795919	1.16891
Chr6:28132051-28132200	6	28132051	28132200	0.00510377	Grm8	NEG	ENSMUSG00000024211	glutamate receptor, metabotropic 8 [Source:MGI Symbol;Acc:MGI:1351345]	gene	overlapping	0	-0.529381	-1.89618	-0.279878	-1.36232	-0.308109	-2.35785	-1.87212	-0.372456	1.49966
Chr2:109678201-109678350	2	109678201	109678350	0.00511116	Bdnf	POS	ENSMUSG00000048482	brain derived neurotrophic factor [Source:MGI Symbol;Acc:MGI:88145]	gene	overlapping	0	-1.28427	-3.89618	-0.885599	-3.21032	-0.492534	-2.52778	-3.21143	-0.887467	2.32396
Chr6:23248201-23248350	6	23248201	23248350	0.00511116	Fezf1	NEG	ENSMUSG00000029697	Fez family zinc finger 1 [Source:MGI Symbol;Acc:MGI:1920441]	gene	overlapping	0	-0.154986	-3.15922	-0.50227	-2.94728	-1.367	-2.35785	-2.82145	-0.674753	2.1467
Chr7:116031751-116031900	7	116031751	116031900	0.00511116	Sox6	NEG	ENSMUSG00000051910	SRY-box containing gene 6 [Source:MGI Symbol;Acc:MGI:98368]	gene	overlapping	0	-0.330072	-1.78071	-0.50227	-1.72489	-0.428403	-2.20585	-1.90381	-0.420249	1.48357
Chr7:136556851-136557000	7	136556851	136557000	0.00512778	7SK	POS	ENSMUSG00000087869	7SK RNA [Source:RFAM;Acc:RF00100]	gene	downstream	47518	-0.196806	-1.31122	-0.321698	-1.72489	-0.0450746	-1.44031	-1.49214	-0.187859	1.30428
Chr1:165840751-165840900	1	165840751	165840900	0.00512957	Cd247	POS	ENSMUSG00000005763	CD247 antigen [Source:MGI Symbol;Acc:MGI:88334]	gene	overlapping	0	-1.11434	-3.89618	-1.01684	-2.72489	-0.951965	-2.72042	-3.11383	-1.02772	2.08611
Chr2:50066101-50066250	2	50066101	50066250	0.00513593	Lypd6	POS	ENSMUSG00000050447	LY6/PLAUR domain containing 6 [Source:MGI Symbol;Acc:MGI:2443848]	gene	downstream	179	-0.196806	-1.57426	-0.123758	-1.83181	-0.559648	-1.52778	-1.64461	-0.293404	1.35121
Chr9:90271051-90271200	9	90271051	90271200	0.00513593	Tbc1d2b	NEG	ENSMUSG00000037410	TBC1 domain family, member 2B [Source:MGI Symbol;Acc:MGI:1914266]	gene	downstream	247	0.416171	-1.78071	0.44882	-0.888389	-0.0939842	-1.06834	-1.24581	0.257002	1.50282
Chr16:18876451-18876600	16	18876451	18876600	0.00513593	Mrpl40	NEG	ENSMUSG00000022706	mitochondrial ribosomal protein L40 [Source:MGI Symbol;Acc:MGI:1332635]	gene	overlapping	0	1.49709	0.893893	1.72012	0.910698	1.64795	1.08693	0.963842	1.62172	0.657878
Chr15:44711701-44711850	15	44711701	44711850	0.00516901	Sybu	NEG	ENSMUSG00000022340	syntabulin (syntaxin-interacting) [Source:MGI Symbol;Acc:MGI:2442392]	gene	overlapping	0	-1.03634	-3.48115	-1.16123	-3.53225	-1.78204	-3.52778	-3.51372	-1.32654	2.18718
Chr15:56022451-56022600	15	56022451	56022600	0.00520242	Sntb1	NEG	ENSMUSG00000060429	syntrophin, basic 1 [Source:MGI Symbol;Acc:MGI:101781]	gene	downstream	115502	-1.69931	-0.351863	-2.23924	-0.777358	-2.14461	-0.398492	-0.509238	-2.02772	-1.51848
Chr11:72266701-72266850	11	72266701	72266850	0.00522151	Slc13a5	NEG	ENSMUSG00000020805	solute carrier family 13 (sodium-dependent citrate transporter), member 5 [Source:MGI Symbol;Acc:MGI:3037150]	gene	overlapping	0	0.108049	-0.83729	0.175802	-1.72489	-0.251526	-1.27985	-1.28068	0.010775	1.29145
Chr2:70337251-70337400	2	70337251	70337400	0.00523382	Myo3b	POS	ENSMUSG00000042064	myosin IIIB [Source:MGI Symbol;Acc:MGI:2448580]	gene	overlapping	0	-0.377378	-1.89618	-0.601806	-1.94728	-0.559648	-2.20585	-2.01644	-0.512944	1.50349
Chr3:133211401-133211550	3	133211401	133211550	0.00523919	D630013G24Rik	NEG	ENSMUSG00000040969	RIKEN cDNA D630013G24 gene [Source:MGI Symbol;Acc:MGI:2442801]	gene	overlapping	0	0.330441	-1.89618	-0.601806	-2.21032	-0.0450746	-1.62088	-1.90913	-0.10548	1.80365
Chr19:53852701-53852850	19	53852701	53852850	0.00524807	Rbm20	POS	ENSMUSG00000043639	RNA binding motif protein 20 [Source:MGI Symbol;Acc:MGI:1920963]	gene	overlapping	0	-0.154986	-1.23322	0.114401	-0.947283	0.21796	-1.27985	-1.15345	0.0591251	1.21257
Chr13:107676451-107676600	13	107676451	107676600	0.00525322	Zswim6	NEG	ENSMUSG00000032846	zinc finger, SWIM domain containing 6 [Source:MGI Symbol;Acc:MGI:1914513]	gene	upstream	48018	0.108049	-1.15922	-0.123758	-1.07281	0.135498	-1.20585	-1.14596	0.0399293	1.18589
Chr18:80986351-80986500	18	80986351	80986500	0.00525322	Sall3	NEG	ENSMUSG00000024565	sal-like 3 (Drosophila) [Source:MGI Symbol;Acc:MGI:109295]	gene	overlapping	0	-0.426288	-2.31122	-0.454964	-1.83181	-0.367003	-1.62088	-1.9213	-0.416085	1.50522
Chr5:16083901-16084050	5	16083901	16084050	0.00526793	Cacna2d1	POS	ENSMUSG00000040118	calcium channel, voltage-dependent, alpha2/delta subunit 1 [Source:MGI Symbol;Acc:MGI:88295]	gene	overlapping	0	-1.96234	-0.351863	-2.40916	-0.578049	-1.49253	-0.00421315	-0.311375	-1.95468	-1.6433
Chr11:55423801-55423950	11	55423801	55423950	0.00527536	Sparc	NEG	ENSMUSG00000018593	secreted acidic cysteine rich glycoprotein [Source:MGI Symbol;Acc:MGI:98373]	gene	downstream	3721	-0.196806	-1.89618	-0.123758	-1.28432	-0.428403	-1.62088	-1.60046	-0.249656	1.35081
ChrX:99975751-99975900	X	99975751	99975900	0.00527536	Eda	POS	ENSMUSG00000059327	ectodysplasin-A [Source:MGI Symbol;Acc:MGI:1195272]	gene	overlapping	0	-0.239875	-1.48115	-0.0872326	-1.28432	0.00223111	-1.35785	-1.37444	-0.108292	1.26615
Chr2:22976551-22976700	2	22976551	22976700	0.00528546	Abi1	NEG	ENSMUSG00000058835	abl-interactor 1 [Source:MGI Symbol;Acc:MGI:104913]	gene	overlapping	0	-0.962341	-3.15922	-1.16123	-3.94728	-1.14461	-2.52778	-3.21143	-1.08939	2.12203
Chr4:97237201-97237350	4	97237201	97237350	0.00528546	Gm10192	NEG	ENSMUSG00000066990	predicted gene 10192 [Source:MGI Symbol;Acc:MGI:3642867]	gene	downstream	54035	-0.529381	-2.02171	-0.708721	-2.72489	-0.864502	-2.35785	-2.36815	-0.700868	1.66728
Chr6:44319901-44320050	6	44319901	44320050	0.00528546	SNORA17	POS	ENSMUSG00000077146	Small nucleolar RNA SNORA17 [Source:RFAM;Acc:RF00560]	gene	upstream	432577	-4.28427	-1.48115	-3.8242	-1.28432	-3.95197	-1.72042	-1.49529	-4.02014	-2.52485
Chr15:103086001-103086150	15	103086001	103086150	0.00532848	Hoxc4	POS	ENSMUSG00000075394	homeobox C4 [Source:MGI Symbol;Acc:MGI:96195]	gene	upstream	49158	-0.962341	-2.48115	-0.708721	-2.72489	-0.559648	-2.20585	-2.47063	-0.74357	1.72706
Chr1:71556901-71557050	1	71556901	71557050	0.00534627	Atic	POS	ENSMUSG00000026192	5-aminoimidazole-4-carboxamide ribonucleotide formyltransferase/IMP cyclohydrolase [Source:MGI Symbol;Acc:MGI:1351352]	gene	downstream	100	1.23929	0.219294	0.912767	0.168194	0.954925	0.354868	0.247452	1.03566	0.78821
Chr12:50649451-50649600	12	50649451	50649600	0.00535646	Prkd1	NEG	ENSMUSG00000002688	protein kinase D1 [Source:MGI Symbol;Acc:MGI:99879]	gene	downstream	228	0.239293	-1.08883	0.291279	-0.888389	0.0924289	-0.72042	-0.899213	0.207667	1.10688
Chr6:84181501-84181650	6	84181501	84181650	0.00536371	Dysf	POS	ENSMUSG00000033788	dysferlin [Source:MGI Symbol;Acc:MGI:1349385]	gene	overlapping	0	-0.239875	-2.02171	-0.409161	-1.62535	-0.0450746	-1.27985	-1.64231	-0.23137	1.41094
Chr9:121091101-121091250	9	121091101	121091250	0.00538026	Ulk4	NEG	ENSMUSG00000040936	unc-51-like kinase 4 (C. elegans) [Source:MGI Symbol;Acc:MGI:1921622]	gene	overlapping	0	0.00113343	-1.67379	-0.50227	-2.07281	-0.14461	-1.27985	-1.67548	-0.215249	1.46024
Chr10:118058551-118058700	10	118058551	118058700	0.00538257	Mdm1	POS	ENSMUSG00000020212	transformed mouse 3T3 cell double minute 1 [Source:MGI Symbol;Acc:MGI:96951]	gene	downstream	83087	-1.03634	-4.48115	-1.60181	-4.53224	-1.25153	-2.72042	-3.91127	-1.29656	2.61471
Chr2:6256351-6256500	2	6256351	6256500	0.0054021	A230108P19Rik	POS	ENSMUSG00000087125	RIKEN cDNA A230108P19 gene [Source:MGI Symbol;Acc:MGI:2443444]	gene	overlapping	0	0.715731	-0.436752	0.372199	-0.625355	0.829395	-0.242373	-0.434827	0.639108	1.07393
Chr5:133173451-133173600	5	133173451	133173600	0.0054021	7SK	POS	ENSMUSG00000088123	7SK RNA [Source:RFAM;Acc:RF00100]	gene	upstream	371495	1.27032	0.401497	1.31876	0.300645	0.906016	0.472225	0.391456	1.16503	0.773576
Chr13:112212001-112212150	13	112212001	112212150	0.0054021	Ankrd55	POS	ENSMUSG00000049985	ankyrin repeat domain 55 [Source:MGI Symbol;Acc:MGI:1924568]	gene	downstream	76301	-0.760707	-5.48115	-0.601806	-3.21032	-1.95197	-3.52778	-4.07308	-1.10483	2.96825
Chr7:124628701-124628850	7	124628701	124628850	0.00542144	3100003L05Rik	NEG	ENSMUSG00000086254	RIKEN cDNA 3100003L05 gene [Source:MGI Symbol;Acc:MGI:1920326]	gene	overlapping	0	-2.11434	-5.48115	-1.40916	-5.53224	-2.14461	-4.52778	-5.18039	-1.88937	3.29102
Chr11:9018451-9018600	11	9018451	9018600	0.00544043	Sun3	NEG	ENSMUSG00000040985	Sad1 and UNC84 domain containing 3 [Source:MGI Symbol;Acc:MGI:3041199]	gene	overlapping	0	-1.19681	0.133564	-1.60181	-0.402962	-1.25153	-0.00421315	-0.0912039	-1.35005	-1.25884
Chr15:10311901-10312050	15	10311901	10312050	0.00544701	Prlr	POS	ENSMUSG00000005268	prolactin receptor [Source:MGI Symbol;Acc:MGI:97763]	gene	overlapping	0	-0.962341	-3.48115	-0.949729	-3.53225	-1.04507	-2.20585	-3.07308	-0.985715	2.08736
Chr11:103749751-103749900	11	103749751	103749900	0.00544972	Wnt9b	NEG	ENSMUSG00000018486	wingless-type MMTV integration site 9B [Source:MGI Symbol;Acc:MGI:1197020]	gene	overlapping	0	0.108049	-1.23322	-0.409161	-1.44478	0.0924289	-2.06834	-1.58211	-0.0695611	1.51255
Chr15:54294601-54294750	15	54294601	54294750	0.00544972	Tnfrsf11b	NEG	ENSMUSG00000063727	tumor necrosis factor receptor superfamily, member 11b (osteoprotegerin) [Source:MGI Symbol;Acc:MGI:109587]	gene	downstream	16117	-0.377378	0.518854	-0.454964	0.512149	-0.0939842	0.739011	0.590005	-0.308776	-0.89878
Chr2:151702351-151702500	2	151702351	151702500	0.00549023	5430405G05Rik	POS	ENSMUSG00000044364	RIKEN cDNA 5430405G05 gene [Source:MGI Symbol;Acc:MGI:1918629]	gene	overlapping	0	0.646469	-0.896184	0.372199	-0.532245	0.257488	-0.398492	-0.608974	0.425385	1.03436
Chr18:15660901-15661050	18	15660901	15661050	0.00549023	Chst9	NEG	ENSMUSG00000047161	carbohydrate (N-acetylgalactosamine 4-0) sulfotransferase 9 [Source:MGI Symbol;Acc:MGI:1918617]	gene	overlapping	0	0.443652	-0.780706	0.205549	-0.777358	0.177318	-0.772888	-0.776984	0.275506	1.05249
Chr1:9967801-9967950	1	9967801	9967950	0.00550106	Ppp1r42	NEG	ENSMUSG00000025916	protein phosphatase 1, regulatory subunit 42 [Source:MGI Symbol;Acc:MGI:1921138]	gene	upstream	674	0.738099	-1.78071	0.234696	-1.28432	-0.14461	-1.06834	-1.37779	0.276061	1.65385
Chr1:118667251-118667400	1	118667251	118667400	0.0055517	Tfcp2l1	POS	ENSMUSG00000026380	transcription factor CP2-like 1 [Source:MGI Symbol;Acc:MGI:2444691]	gene	overlapping	0	-1.96234	-0.481146	-2.8242	-0.322792	-3.367	-1.06834	-0.624094	-2.71785	-2.09375
Chr9:69289651-69289800	9	69289651	69289800	0.00556046	Rora	POS	ENSMUSG00000032238	RAR-related orphan receptor alpha [Source:MGI Symbol;Acc:MGI:104661]	gene	overlapping	0	0.738099	-0.351863	0.398194	-0.72489	0.440352	-0.279848	-0.4522	0.525549	0.977749
Chr2:27939601-27939750	2	27939601	27939750	0.00556514	Col5a1	POS	ENSMUSG00000026837	collagen, type V, alpha 1 [Source:MGI Symbol;Acc:MGI:88457]	gene	overlapping	0	0.207584	-1.23322	0.145428	-0.777358	0.0924289	-0.942813	-0.984463	0.14848	1.13294
Chr3:24071251-24071400	3	24071251	24071400	0.00556514	Gm7536	POS	ENSMUSG00000057036	predicted gene 7536 [Source:MGI Symbol;Acc:MGI:3645137]	gene	downstream	261646	-0.891951	-3.89618	-0.824198	-3.21032	-1.14461	-2.06834	-3.05828	-0.953587	2.10469
Chr13:91360201-91360350	13	91360201	91360350	0.00560611	Ssbp2	POS	ENSMUSG00000003992	single-stranded DNA binding protein 2 [Source:MGI Symbol;Acc:MGI:1914220]	gene	downstream	99933	-0.760707	-2.89618	-0.949729	-2.94728	-0.864502	-2.20585	-2.6831	-0.858313	1.82479
Chr4:154636801-154636950	4	154636801	154636950	0.00560665	Prdm16	NEG	ENSMUSG00000039410	PR domain containing 16 [Source:MGI Symbol;Acc:MGI:1917923]	gene	overlapping	0	-0.824837	-3.15922	-0.885599	-2.21032	-0.864502	-2.72042	-2.69665	-0.858313	1.83834
Chr2:178414801-178414950	2	178414801	178414950	0.00563491	9030418K01Rik	POS	ENSMUSG00000070476	RIKEN cDNA 9030418K01 gene [Source:MGI Symbol;Acc:MGI:1918782]	gene	overlapping	0	-0.426288	-2.02171	-0.454964	-1.62535	-0.251526	-1.72042	-1.78916	-0.377593	1.41157
Chr9:31839901-31840050	9	31839901	31840050	0.00565732	Barx2	NEG	ENSMUSG00000032033	BarH-like homeobox 2 [Source:MGI Symbol;Acc:MGI:109617]	gene	upstream	6047	-1.47691	-3.89618	-1.08723	-3.21032	-1.367	-3.52778	-3.54476	-1.31038	2.23438
Chr12:40788301-40788450	12	40788301	40788450	0.00566391	Dock4	POS	ENSMUSG00000035954	dedicator of cytokinesis 4 [Source:MGI Symbol;Acc:MGI:1918006]	gene	overlapping	0	-1.37738	-0.574256	-2.40916	-0.487851	-2.367	-0.170223	-0.410777	-2.05118	-1.6404
Chr5:44191801-44191950	5	44191801	44191950	0.00570364	Tapt1	NEG	ENSMUSG00000046985	transmembrane anterior posterior transformation 1 [Source:MGI Symbol;Acc:MGI:2683537]	gene	overlapping	0	-1.11434	0.401497	-2.23924	-0.210317	-1.78204	0.864542	0.351907	-1.71187	-2.06378
Chr8:128357251-128357400	8	128357251	128357400	0.00572917	Nrp1	POS	ENSMUSG00000025810	neuropilin 1 [Source:MGI Symbol;Acc:MGI:106206]	gene	downstream	1673	0.141996	-2.15922	-0.161233	-1.00868	-0.0450746	-1.27985	-1.48258	-0.0214373	1.46115
Chr3:18055651-18055800	3	18055651	18055800	0.00573343	Bhlhe22	POS	ENSMUSG00000025128	basic helix-loop-helix family, member e22 [Source:MGI Symbol;Acc:MGI:1930001]	gene	overlapping	0	-0.196806	-2.48115	-0.279878	-1.21032	-0.251526	-1.52778	-1.73975	-0.242736	1.49701
Chr10:22158451-22158600	10	22158451	22158600	0.00573503	H60b	POS	ENSMUSG00000075297	histocompatibility 60b [Source:MGI Symbol;Acc:MGI:3649078]	gene	overlapping	0	-0.0363413	-1.39368	0.205549	-0.831805	0.257488	-0.883919	-1.03647	0.142232	1.1787
Chr1:135083401-135083550	1	135083401	135083550	0.00573874	Lgr6	NEG	ENSMUSG00000042793	leucine-rich repeat-containing G protein-coupled receptor 6 [Source:MGI Symbol;Acc:MGI:2441805]	gene	overlapping	0	0.00113343	-1.48115	-0.199707	-1.44478	-0.367003	-1.44031	-1.45541	-0.188526	1.26689
Chr9:88058701-88058850	9	88058701	88058850	0.00573918	SNORA17	POS	ENSMUSG00000077553	Small nucleolar RNA SNORA17 [Source:RFAM;Acc:RF00560]	gene	downstream	37152	-0.0748154	-1.48115	-0.0872326	-1.13993	-0.14461	-1.44031	-1.3538	-0.102219	1.25158
Chr17:35424901-35425050	17	35424901	35425050	0.00577093	H2-Q6	POS	ENSMUSG00000073409	histocompatibility 2, Q region locus 6 [Source:MGI Symbol;Acc:MGI:95935]	gene	overlapping	0	-0.0363413	-1.89618	-0.50227	-1.83181	-0.559648	-1.62088	-1.78296	-0.366086	1.41687
Chr2:148046401-148046550	2	148046401	148046550	0.00580137	Foxa2	NEG	ENSMUSG00000037025	forkhead box A2 [Source:MGI Symbol;Acc:MGI:1347476]	gene	overlapping	0	-0.114344	-2.31122	0.0171041	-2.94728	-0.951965	-1.82734	-2.36195	-0.349735	2.01221
Chr8:11044651-11044800	8	11044651	11044800	0.00580617	Irs2	NEG	ENSMUSG00000038894	insulin receptor substrate 2 [Source:MGI Symbol;Acc:MGI:109334]	gene	downstream	36193	-0.154986	-1.57426	-0.199707	-1.44478	-0.0450746	-1.20585	-1.4083	-0.133256	1.27504
Chr2:19199101-19199250	2	19199101	19199250	0.00584269	Armc3	POS	ENSMUSG00000037683	armadillo repeat containing 3 [Source:MGI Symbol;Acc:MGI:1918132]	gene	downstream	52	-0.962341	-3.89618	-1.01684	-2.72489	-0.492534	-2.35785	-2.99297	-0.823906	2.16907
Chr2:160451701-160451850	2	160451701	160451850	0.00584626	Mafb	NEG	ENSMUSG00000074622	v-maf musculoaponeurotic fibrosarcoma oncogene family, protein B (avian) [Source:MGI Symbol;Acc:MGI:104555]	gene	downstream	84636	0.141996	-1.78071	-0.409161	-1.53225	-0.308109	-1.44031	-1.58442	-0.191758	1.39266
Chr14:66325051-66325200	14	66325051	66325200	0.0058767	Trim35	POS	ENSMUSG00000022043	tripartite motif-containing 35 [Source:MGI Symbol;Acc:MGI:1914104]	gene	upstream	13627	-0.0363413	-2.02171	-0.708721	-3.21032	-0.428403	-1.72042	-2.31748	-0.391155	1.92633
Chr3:99253351-99253500	3	99253351	99253500	0.00588457	Tbx15	POS	ENSMUSG00000027868	T-box 15 [Source:MGI Symbol;Acc:MGI:1277234]	gene	overlapping	0	-1.28427	-3.48115	-1.23924	-2.94728	-0.78204	-3.20585	-3.21143	-1.10185	2.10958
Chr8:124348201-124348350	8	124348201	124348350	0.00588457	Galnt2	POS	ENSMUSG00000089704escription=UDP-N-acetyl-alpha-D-galactosamine:polypeptideN-acetylgalactosaminyltransferase 2 [Source:MGISymbol;Acc:MGI:894694]	No description	gene	upstream	2477	-0.640413	-2.15922	-0.765305	-2.21032	-0.251526	-2.06834	-2.14596	-0.552414	1.59355
Chr14:122464201-122464350	14	122464201	122464350	0.00590506	Zic5	NEG	ENSMUSG00000041703	zinc finger protein of the cerebellum 5 [Source:MGI Symbol;Acc:MGI:1929518]	gene	overlapping	0	0.905556	-0.673791	0.635233	-0.674264	0.135498	-0.669794	-0.672617	0.558762	1.23138
Chr7:96153001-96153150	7	96153001	96153150	0.00592582	Odz4	POS	ENSMUSG00000048078	odd Oz/ten-m homolog 4 (Drosophila) [Source:MGI Symbol;Acc:MGI:2447063]	gene	downstream	18094	-0.330072	-1.48115	-0.364767	-1.53225	-0.308109	-2.20585	-1.73975	-0.334316	1.40543
Chr12:13668751-13668900	12	13668751	13668900	0.00592582	Nbas	POS	ENSMUSG00000020576	neuroblastoma amplified sequence [Source:MGI Symbol;Acc:MGI:1918419]	gene	upstream	84941	-0.699306	-2.67379	-0.409161	-1.62535	-0.367003	-2.06834	-2.1225	-0.491823	1.63067
Chr7:120865201-120865350	7	120865201	120865350	0.0059428	Eef2k	POS	ENSMUSG00000035064	eukaryotic elongation factor-2 kinase [Source:MGI Symbol;Acc:MGI:1195261]	gene	overlapping	0	-0.284269	-2.02171	-0.55118	-2.53225	-0.78204	-1.72042	-2.09146	-0.539163	1.5523
Chr11:65209501-65209650	11	65209501	65209650	0.00597989	Myocd	NEG	ENSMUSG00000020542	myocardin [Source:MGI Symbol;Acc:MGI:2137495]	gene	overlapping	0	-0.891951	-2.67379	-1.3217	-2.94728	-1.04507	-3.94281	-3.18796	-1.08624	2.10172
Chr4:152165551-152165700	4	152165551	152165700	0.00599133	Hes2	POS	ENSMUSG00000028940	hairy and enhancer of split 2 (Drosophila) [Source:MGI Symbol;Acc:MGI:1098624]	gene	upstream	3082	-0.529381	-2.67379	-0.824198	-2.07281	-0.864502	-2.52778	-2.42479	-0.739361	1.68543
Chr3:68470051-68470200	3	68470051	68470200	0.00599926	Schip1	POS	ENSMUSG00000027777	schwannomin interacting protein 1 [Source:MGI Symbol;Acc:MGI:1353557]	gene	overlapping	0	-0.426288	-1.78071	-0.708721	-2.21032	-0.492534	-2.20585	-2.06562	-0.542514	1.52311
Chr11:52332901-52333050	11	52332901	52333050	0.0060126	Vdac1	POS	ENSMUSG00000020402	voltage-dependent anion channel 1 [Source:MGI Symbol;Acc:MGI:106919]	gene	downstream	27810	0.108049	-2.31122	-0.199707	-1.36232	-0.197078	-1.13546	-1.603	-0.0962455	1.50675
Chr18:31946701-31946850	18	31946701	31946850	0.0060272	Lims2	POS	ENSMUSG00000024395	LIM and senescent cell antigen like domains 2 [Source:MGI Symbol;Acc:MGI:2385067]	gene	overlapping	0	-2.47691	-0.623165	-1.8242	-0.444782	-1.63004	-0.398492	-0.488813	-1.97705	-1.48824
Chr8:52538101-52538250	8	52538101	52538250	0.00604531	U2	POS	ENSMUSG00000064682	U2 spliceosomal RNA [Source:RFAM;Acc:RF00004]	gene	downstream	200996	-1.58383	-0.195744	-2.60181	0.555218	-1.63004	-0.205847	0.0512089	-1.93856	-1.98977
Chr15:27423301-27423450	15	27423301	27423450	0.00604566	Ank	POS	ENSMUSG00000022265	progressive ankylosis [Source:MGI Symbol;Acc:MGI:3045421]	gene	downstream	43227	-2.47691	-5.48115	-1.16123	-5.53224	-1.63004	-4.52778	-5.18039	-1.75606	3.42433
Chr16:45213001-45213150	16	45213001	45213150	0.00604566	Gm6030	POS	ENSMUSG00000062284	predicted gene 6030 [Source:MGI Symbol;Acc:MGI:3645112]	gene	upstream	7500	-2.96234	-0.957584	-2.08723	-0.947283	-2.95197	-0.669794	-0.85822	-2.66718	-1.80896
Chr2:101155801-101155950	2	101155801	101155950	0.00606252	B230118H07Rik	NEG	ENSMUSG00000027165	RIKEN cDNA B230118H07 gene [Source:MGI Symbol;Acc:MGI:1915420]	gene	upstream	404831	-3.28427	-1.15922	-3.8242	-0.72489	-2.95197	-1.44031	-1.10814	-3.35348	-2.24534
Chr2:135764701-135764850	2	135764701	135764850	0.00608833	Plcb4	POS	ENSMUSG00000039943	phospholipase C, beta 4 [Source:MGI Symbol;Acc:MGI:107464]	gene	overlapping	0	-0.891951	-3.89618	-0.949729	-2.94728	-0.951965	-2.06834	-2.9706	-0.931215	2.03939
Chr2:74763151-74763300	2	74763151	74763300	0.00610144	Hoxd1	POS	ENSMUSG00000042448	homeobox D1 [Source:MGI Symbol;Acc:MGI:96201]	gene	overlapping	0	-0.154986	-1.78071	-0.765305	-2.36232	-0.630037	-2.20585	-2.11629	-0.516776	1.59952
Chr13:53815651-53815800	13	53815651	53815800	0.00610741	Drd1a	NEG	ENSMUSG00000021478	dopamine receptor D1A [Source:MGI Symbol;Acc:MGI:99578]	gene	upstream	235386	-1.19681	-2.31122	-0.885599	-5.53224	-1.25153	-3.94281	-3.92876	-1.11131	2.81745
Chr14:9766651-9766800	14	9766651	9766800	0.00611575	Fhit	NEG	ENSMUSG00000060579	fragile histidine triad gene [Source:MGI Symbol;Acc:MGI:1277947]	gene	overlapping	0	-0.154986	0.688779	-0.708721	0.325736	-0.308109	0.621972	0.545496	-0.390605	-0.936101
Chr2:74705851-74706000	2	74705851	74706000	0.00611668	1700109F18Rik	NEG	ENSMUSG00000052371	RIKEN cDNA 1700109F18 gene [Source:MGI Symbol;Acc:MGI:1923875]	gene	overlapping	0	-0.476914	-2.89618	-1.01684	-2.53225	-0.951965	-2.35785	-2.59543	-0.815241	1.78019
Chr5:16428151-16428300	5	16428151	16428300	0.00611668	Cacna2d1	POS	ENSMUSG00000040118	calcium channel, voltage-dependent, alpha2/delta subunit 1 [Source:MGI Symbol;Acc:MGI:88295]	gene	upstream	53640	-2.47691	-0.436752	-2.23924	-0.174693	-1.49253	-0.669794	-0.42708	-2.06956	-1.64248
Chr14:27623401-27623550	14	27623401	27623550	0.00619367	Erc2	POS	ENSMUSG00000040640	ELKS/RAB6-interacting/CAST family member 2 [Source:MGI Symbol;Acc:MGI:1098749]	gene	overlapping	0	-0.583829	-3.89618	-1.08723	-3.94728	-1.78204	-2.94281	-3.59543	-1.15103	2.44439
Chr1:90153451-90153600	1	90153451	90153600	0.00619827	Iqca	NEG	ENSMUSG00000026301	IQ motif containing with AAA domain [Source:MGI Symbol;Acc:MGI:1922168]	gene	downstream	50	0.0376593	-1.57426	-0.0168433	-1.94728	-0.492534	-1.13546	-1.55233	-0.157239	1.39509
Chr1:75693451-75693600	1	75693451	75693600	0.00621891	Slc4a3	POS	ENSMUSG00000006576	solute carrier family 4 (anion exchanger), member 3 [Source:MGI Symbol;Acc:MGI:109350]	gene	upstream	131279	-0.154986	-1.57426	-0.123758	-2.36232	-0.78204	-1.82734	-1.9213	-0.353595	1.56771
Chr5:27155701-27155850	5	27155701	27155850	0.00622691	Dpp6	POS	ENSMUSG00000061576	dipeptidylpeptidase 6 [Source:MGI Symbol;Acc:MGI:94921]	gene	overlapping	0	-0.760707	-2.31122	-0.50227	-2.53225	-1.25153	-3.52778	-2.79041	-0.838167	1.95225
Chr8:33873901-33874050	8	33873901	33874050	0.00622691	Rbpms	NEG	ENSMUSG00000031586	RNA binding protein gene with multiple splicing [Source:MGI Symbol;Acc:MGI:1334446]	gene	overlapping	0	-0.426288	0.606317	-0.0168433	0.877146	-0.0939842	0.701044	0.728169	-0.179038	-0.907207
Chr19:59459251-59459400	19	59459251	59459400	0.00622691	Emx2	POS	ENSMUSG00000043969	empty spiracles homolog 2 (Drosophila) [Source:MGI Symbol;Acc:MGI:95388]	gene	overlapping	0	-0.640413	-2.67379	-0.765305	-2.53225	-1.367	-2.94281	-2.71628	-0.92424	1.79204
Chr17:57087601-57087750	17	57087601	57087750	0.00623584	Tubb4a	NEG	ENSMUSG00000062591	tubulin, beta 4A class IVA [Source:MGI Symbol;Acc:MGI:107848]	gene	overlapping	0	-0.891951	-2.89618	-1.08723	-2.94728	-0.864502	-2.52778	-2.79041	-0.947895	1.84252
Chr14:67109101-67109250	14	67109101	67109250	0.00628247	Ppp2r2a	NEG	ENSMUSG00000022052	protein phosphatase 2 (formerly 2A), regulatory subunit B (PR 52), alpha isoform [Source:MGI Symbol;Acc:MGI:1919228]	gene	downstream	36630	-0.196806	-1.31122	-0.161233	-1.13993	-0.0450746	-1.82734	-1.42616	-0.134371	1.29179
Chr4:152165401-152165550	4	152165401	152165550	0.00629592	Hes2	POS	ENSMUSG00000028940	hairy and enhancer of split 2 (Drosophila) [Source:MGI Symbol;Acc:MGI:1098624]	gene	upstream	2932	-0.476914	-2.48115	-0.824198	-2.53225	-0.951965	-2.20585	-2.40641	-0.751026	1.65539
Chr3:73530601-73530750	3	73530601	73530750	0.00630435	Bche	NEG	ENSMUSG00000027792	butyrylcholinesterase [Source:MGI Symbol;Acc:MGI:894278]	gene	upstream	105058	-2.96234	-0.726259	-2.40916	-1.00868	-2.367	-0.772888	-0.835943	-2.5795	-1.74356
Chr5:35388901-35389050	5	35388901	35389050	0.00635059	Hmx1	POS	ENSMUSG00000067438	H6 homeobox 1 [Source:MGI Symbol;Acc:MGI:107178]	gene	overlapping	0	-0.962341	-3.48115	-1.3217	-4.53224	-0.951965	-2.35785	-3.45708	-1.07867	2.37841
Chr17:37002451-37002600	17	37002451	37002600	0.00635059	Zfp57	POS	ENSMUSG00000036036	zinc finger protein 57 [Source:MGI Symbol;Acc:MGI:99204]	gene	overlapping	0	-0.196806	-1.89618	-0.161233	-1.00868	-0.0450746	-1.94281	-1.61589	-0.134371	1.48152
Chr1:191435401-191435550	1	191435401	191435550	0.00635179	Ppp2r5a	NEG	ENSMUSG00000026626	protein phosphatase 2, regulatory subunit B (B56), alpha isoform [Source:MGI Symbol;Acc:MGI:2388479]	gene	downstream	38360	-0.699306	-2.31122	-0.949729	-2.36232	-0.630037	-2.72042	-2.46465	-0.759691	1.70496
Chr2:161341501-161341650	2	161341501	161341650	0.00635179	Gm14241	POS	ENSMUSG00000087031	predicted gene 14241 [Source:MGI Symbol;Acc:MGI:3651060]	gene	upstream	9248	0.388157	-1.67379	-0.123758	-1.13993	-0.14461	-1.20585	-1.33986	0.0399293	1.37978
Chr13:74767651-74767800	13	74767651	74767800	0.00635179	Cast	NEG	ENSMUSG00000021585	calpastatin [Source:MGI Symbol;Acc:MGI:1098236]	gene	overlapping	0	-0.583829	0.326209	-1.40916	-0.00868326	-0.951965	0.426421	0.247982	-0.981652	-1.22963
Chr6:39373351-39373500	6	39373351	39373500	0.00638251	Slc37a3	NEG	ENSMUSG00000029924	solute carrier family 37 (glycerol-3-phosphate transporter), member 3 [Source:MGI Symbol;Acc:MGI:1919394]	gene	overlapping	0	-0.760707	-2.89618	-1.08723	-2.53225	-1.04507	-2.94281	-2.79041	-0.964338	1.82608
Chr8:87961951-87962100	8	87961951	87962100	0.00639346	Zfp423	NEG	ENSMUSG00000045333	zinc finger protein 423 [Source:MGI Symbol;Acc:MGI:1891217]	gene	downstream	2356	-0.583829	-3.48115	-0.824198	-2.36232	-0.864502	-1.94281	-2.59543	-0.75751	1.83792
Chr17:80229301-80229450	17	80229301	80229450	0.00641706	Gemin6	POS	ENSMUSG00000055760	gem (nuclear organelle) associated protein 6 [Source:MGI Symbol;Acc:MGI:1914492]	gene	upstream	804	-0.284269	-1.67379	-0.0168433	-1.21032	-0.251526	-1.52778	-1.47063	-0.184213	1.28642
Chr14:93890701-93890850	14	93890701	93890850	0.0064182	Pcdh9	NEG	ENSMUSG00000055421	protocadherin 9 [Source:MGI Symbol;Acc:MGI:1306801]	gene	downstream	1969	0.175163	-1.57426	0.838767	-0.72489	0.748475	-0.942813	-1.08065	0.587468	1.66812
Chr9:23223001-23223150	9	23223001	23223150	0.00644163	Bmper	POS	ENSMUSG00000031963	BMP-binding endothelial regulator [Source:MGI Symbol;Acc:MGI:1920480]	gene	overlapping	0	0.27032	-1.39368	0.145428	-1.00868	-0.0939842	-0.72042	-1.04093	0.107255	1.14818
Chr5:130144651-130144800	5	130144651	130144800	0.00648538	Kctd7	POS	ENSMUSG00000034110	potassium channel tetramerisation domain containing 7 [Source:MGI Symbol;Acc:MGI:2442265]	gene	downstream	61	1.82426	1.32621	1.69936	1.00691	1.72046	1.11608	1.14973	1.74803	0.598292
Chr5:138280351-138280500	5	138280351	138280500	0.00648948	Stag3	POS	ENSMUSG00000036928	stromal antigen 3 [Source:MGI Symbol;Acc:MGI:1355311]	gene	overlapping	0	0.497091	-0.623165	0.0171041	-1.13993	0.295962	-1.52778	-1.09696	0.270052	1.36701
Chr12:104897401-104897550	12	104897401	104897550	0.00648948	4930408O17Rik	POS	ENSMUSG00000021101	RIKEN cDNA 4930408O17 gene [Source:MGI Symbol;Acc:MGI:1921178]	gene	upstream	25877	-0.154986	-0.896184	0.0502709	-2.07281	0.21796	-1.62088	-1.52996	0.0377483	1.56771
Chr1:127248451-127248600	1	127248451	127248600	0.00649867	Mgat5	POS	ENSMUSG00000036155	mannoside acetylglucosaminyltransferase 5 [Source:MGI Symbol;Acc:MGI:894701]	gene	overlapping	0	-0.891951	-3.15922	-1.01684	-2.72489	-1.14461	-2.72042	-2.86818	-1.0178	1.85037
Chr2:105604801-105604950	2	105604801	105604950	0.00658573	Pax6os1	NEG	ENSMUSG00000086029	Pax6 opposite strand transcript 1 [Source:MGI Symbol;Acc:MGI:3028033]	gene	overlapping	0	-0.0363413	-3.15922	0.0171041	-1.36232	-0.492534	-2.35785	-2.29313	-0.17059	2.12254
Chr6:56901901-56902050	6	56901901	56902050	0.00658573	Nt5c3	NEG	ENSMUSG00000029780	5'-nucleotidase, cytosolic III [Source:MGI Symbol;Acc:MGI:1927186]	gene	overlapping	0	1.09077	-0.0217145	0.912767	0.398492	1.0704	0.27958	0.218786	1.02465	0.805861
Chr9:55540801-55540950	9	55540801	55540950	0.00658573	Isl2	POS	ENSMUSG00000032318	insulin related protein 2 (islet 2) [Source:MGI Symbol;Acc:MGI:109156]	gene	overlapping	0	-0.476914	-2.48115	-0.601806	-4.53224	-1.49253	-2.94281	-3.31873	-0.857084	2.46165
Chr2:46443301-46443450	2	46443301	46443450	0.00660099	Gm13470	NEG	ENSMUSG00000086644	predicted gene 13470 [Source:MGI Symbol;Acc:MGI:3649387]	gene	downstream	591	-0.426288	-2.89618	-0.824198	-2.72489	-1.14461	-2.20585	-2.60897	-0.798365	1.81061
Chr16:90073651-90073800	16	90073651	90073800	0.00663303	Tiam1	NEG	ENSMUSG00000002489	T cell lymphoma invasion and metastasis 1 [Source:MGI Symbol;Acc:MGI:103306]	gene	downstream	93571	-0.0363413	-1.89618	-0.0516087	-1.28432	-0.14461	-0.942813	-1.37444	-0.0775201	1.29692
Chr13:83745151-83745300	13	83745151	83745300	0.00665236	C130071C03Rik	POS	ENSMUSG00000050334	RIKEN cDNA C130071C03 gene [Source:MGI Symbol;Acc:MGI:2443574]	gene	upstream	3843	0.108049	-2.67379	0.590839	-0.947283	0.748475	-1.62088	-1.74732	0.482454	2.22977
Chr10:119453551-119453700	10	119453551	119453700	0.00666971	Gm16320	NEG	ENSMUSG00000085454	predicted gene 16320 [Source:MGI Symbol;Acc:MGI:3826561]	gene	overlapping	0	0.300694	-1.23322	0.114401	-0.947283	0.295962	-0.527775	-0.902759	0.237019	1.13978
Chr10:75556051-75556200	10	75556051	75556200	0.00667188	AI646023	NEG	ENSMUSG00000046807	expressed sequence AI646023 [Source:MGI Symbol;Acc:MGI:2143657]	gene	overlapping	0	0.693011	-0.393683	0.291279	-0.402962	0.440352	-0.883919	-0.560188	0.474881	1.03507
Chr10:78747601-78747750	10	78747601	78747750	0.00669122	Ccdc105	NEG	ENSMUSG00000078442	coiled-coil domain containing 105 [Source:MGI Symbol;Acc:MGI:1918226]	gene	overlapping	0	-0.529381	-3.48115	-0.765305	-1.94728	-0.559648	-1.94281	-2.45708	-0.618111	1.83897
Chr1:118687201-118687350	1	118687201	118687350	0.00669789	Tfcp2l1	POS	ENSMUSG00000026380	transcription factor CP2-like 1 [Source:MGI Symbol;Acc:MGI:2444691]	gene	upstream	2034	-2.28427	-0.436752	-3.08723	-0.322792	-1.78204	-0.883919	-0.547821	-2.38451	-1.83669
Chr5:147299401-147299550	5	147299401	147299550	0.00671137	Cdx2	NEG	ENSMUSG00000029646	caudal type homeobox 2 [Source:MGI Symbol;Acc:MGI:88361]	gene	upstream	1255	-0.239875	-1.67379	-0.708721	-2.21032	-0.704038	-2.72042	-2.20151	-0.550878	1.65063
Chr6:5725801-5725950	6	5725801	5725950	0.00671137	Dync1i1	POS	ENSMUSG00000029757	dynein cytoplasmic 1 intermediate chain 1 [Source:MGI Symbol;Acc:MGI:107743]	gene	overlapping	0	-0.529381	-3.15922	-1.23924	-2.72489	-0.367003	-2.35785	-2.74732	-0.711873	2.03545
Chr6:51178051-51178200	6	51178051	51178200	0.00677189	Mir148a	NEG	ENSMUSG00000065505	microRNA 148a [Source:MGI Symbol;Acc:MGI:2676833]	gene	upstream	91612	-0.824837	-2.48115	-1.50227	-3.94728	-0.864502	-3.94281	-3.45708	-1.06387	2.39321
Chr10:43694701-43694850	10	43694701	43694850	0.00677563	F930017D23Rik	POS	ENSMUSG00000075184	RIKEN cDNA F930017D23 gene [Source:MGI Symbol;Acc:MGI:3822538]	gene	upstream	63785	-1.69931	-4.48115	-1.50227	-4.53224	-1.367	-3.52778	-4.18039	-1.52286	2.65753
Chr8:116508601-116508750	8	116508601	116508750	0.00678712	Dynlrb2	POS	ENSMUSG00000034467	dynein light chain roadblock-type 2 [Source:MGI Symbol;Acc:MGI:1922715]	gene	overlapping	0	-0.962341	-2.67379	-0.708721	-2.21032	-0.630037	-2.52778	-2.47063	-0.767033	1.70359
Chr10:63541951-63542100	10	63541951	63542100	0.00681236	Ctnna3	POS	ENSMUSG00000060843	catenin (cadherin associated protein), alpha 3 [Source:MGI Symbol;Acc:MGI:2661445]	gene	overlapping	0	-0.476914	-2.89618	-0.708721	-2.36232	-0.951965	-1.94281	-2.40044	-0.712533	1.68791
Chr10:31447051-31447200	10	31447051	31447200	0.0068595	Tpd52l1	NEG	ENSMUSG00000000296	tumor protein D52-like 1 [Source:MGI Symbol;Acc:MGI:1298386]	gene	downstream	1130	-0.476914	-1.39368	0.0171041	-2.94728	-0.251526	-1.94281	-2.09459	-0.237112	1.85748
Chr10:118862551-118862700	10	118862551	118862700	0.00686152	Dyrk2	NEG	ENSMUSG00000028630	dual-specificity tyrosine-(Y)-phosphorylation regulated kinase 2 [Source:MGI Symbol;Acc:MGI:1330301]	gene	overlapping	0	-2.28427	-1.08883	-3.40916	-0.322792	-2.367	-0.440312	-0.617311	-2.68681	-2.0695
Chr6:114397651-114397800	6	114397651	114397800	0.00694844	Hrh1	POS	ENSMUSG00000053004	histamine receptor H1 [Source:MGI Symbol;Acc:MGI:107619]	gene	downstream	136	-0.824837	-2.48115	-1.08723	-3.53225	-1.14461	-2.72042	-2.91127	-1.01889	1.89238
Chr8:115977001-115977150	8	115977001	115977150	0.0069538	Maf	NEG	ENSMUSG00000055435	avian musculoaponeurotic fibrosarcoma (v-maf) AS42 oncogene homolog [Source:MGI Symbol;Acc:MGI:96909]	gene	downstream	269207	-1.11434	-3.89618	-1.8242	-4.53224	-1.78204	-4.52778	-4.31873	-1.57353	2.74521
Chr7:137314351-137314500	7	137314351	137314500	0.00696095	Ebf3	NEG	ENSMUSG00000010476	early B cell factor 3 [Source:MGI Symbol;Acc:MGI:894289]	gene	overlapping	0	1.01951	-0.351863	0.678302	-0.322792	0.507466	-0.0683435	-0.247666	0.735094	0.98276
Chr12:78982201-78982350	12	78982201	78982350	0.00697699	Tmem229b	NEG	ENSMUSG00000046157	transmembrane protein 229B [Source:MGI Symbol;Acc:MGI:2444389]	gene	overlapping	0	-0.239875	-1.23322	-0.161233	-1.53225	0.177318	-1.27985	-1.34844	-0.0745967	1.27384
Chr6:11875501-11875650	6	11875501	11875650	0.00697918	Ndufa4	NEG	ENSMUSG00000029632	NADH dehydrogenase (ubiquinone) 1 alpha subcomplex, 4 [Source:MGI Symbol;Acc:MGI:107686]	gene	upstream	24723	0.330441	1.14821	-0.123758	0.753157	0.21796	1.01138	0.970917	0.141547	-0.82937
Chr7:141060901-141061050	7	141060901	141061050	0.00699456	B4galnt4	POS	ENSMUSG00000055629	beta-1,4-N-acetyl-galactosaminyl transferase 4 [Source:MGI Symbol;Acc:MGI:2652891]	gene	downstream	224	0.523086	-0.233219	0.44882	-0.487851	0.602624	-0.573579	-0.43155	0.524843	0.956393
Chr13:95514901-95515050	13	95514901	95515050	0.00699456	F2rl1	NEG	ENSMUSG00000021678	coagulation factor II (thrombin) receptor-like 1 [Source:MGI Symbol;Acc:MGI:101910]	gene	overlapping	0	-1.03634	-3.15922	-1.08723	-2.53225	-1.04507	-3.52778	-3.07308	-1.05622	2.01686
Chr14:100285051-100285200	14	100285051	100285200	0.00699456	4930517O19Rik	POS	ENSMUSG00000054391	RIKEN cDNA 4930517O19 gene [Source:MGI Symbol;Acc:MGI:1922325]	gene	upstream	38771	1.05558	-0.436752	0.44882	-1.72489	0.632997	-1.62088	-1.26084	0.712466	1.97331
Chr19:36057451-36057600	19	36057451	36057600	0.00702043	Htr7	NEG	ENSMUSG00000024798	5-hydroxytryptamine (serotonin) receptor 7 [Source:MGI Symbol;Acc:MGI:99841]	gene	overlapping	0	-0.640413	-2.89618	-1.08723	-2.21032	-0.630037	-2.52778	-2.54476	-0.785894	1.75886
Chr3:26331301-26331450	3	26331301	26331450	0.00704563	A830092H15Rik	POS	ENSMUSG00000074664	RIKEN cDNA A830092H15 gene [Source:MGI Symbol;Acc:MGI:3698881]	gene	overlapping	0	-0.583829	-3.48115	-0.824198	-2.72489	-1.25153	-2.20585	-2.80396	-0.886518	1.91744
Chr10:79934401-79934550	10	79934401	79934550	0.00704563	Arid3a	POS	ENSMUSG00000019564	AT rich interactive domain 3A (BRIGHT-like) [Source:MGI Symbol;Acc:MGI:1328360]	gene	overlapping	0	0.865478	-0.351863	0.678302	-0.625355	0.257488	-0.35785	-0.445023	0.600423	1.04545
Chr5:106996051-106996200	5	106996051	106996200	0.0070812	Cdc7	POS	ENSMUSG00000029283	cell division cycle 7 (S. cerevisiae) [Source:MGI Symbol;Acc:MGI:1309511]	gene	upstream	11619	0.622622	-0.271693	0.521577	-1.00868	0.880925	-0.318322	-0.532899	0.675041	1.20794
Chr13:113515201-113515350	13	113515201	113515350	0.00709367	Snx18	NEG	ENSMUSG00000042364	sorting nexin 18 [Source:MGI Symbol;Acc:MGI:2137642]	gene	upstream	76830	-1.19681	-4.48115	-1.3217	-3.53225	-1.04507	-2.52778	-3.51372	-1.18786	2.32586
Chr19:37044601-37044750	19	37044601	37044750	0.00716353	Cpeb3	NEG	ENSMUSG00000039652	cytoplasmic polyadenylation element binding protein 3 [Source:MGI Symbol;Acc:MGI:2443075]	gene	overlapping	0	-1.47691	-3.48115	-1.3217	-5.53224	-1.78204	-3.94281	-4.31873	-1.52688	2.79185
Chr14:59743351-59743500	14	59743351	59743500	0.00717228	Atp8a2	NEG	ENSMUSG00000021983	ATPase, aminophospholipid transporter-like, class I, type 8A, member 2 [Source:MGI Symbol;Acc:MGI:1354710]	gene	overlapping	0	-1.19681	-0.0217145	-1.60181	-0.402962	-1.49253	-0.135458	-0.186711	-1.43038	-1.24367
Chr11:85832551-85832700	11	85832551	85832700	0.00721481	Tbx2	POS	ENSMUSG00000000093	T-box 2 [Source:MGI Symbol;Acc:MGI:98494]	gene	overlapping	0	-0.196806	-1.67379	-0.765305	-2.36232	-0.559648	-3.20585	-2.41399	-0.507253	1.90673
Chr4:53722651-53722800	4	53722651	53722800	0.0072195	Fktn	POS	ENSMUSG00000028414	fukutin [Source:MGI Symbol;Acc:MGI:2179507]	gene	overlapping	0	-3.28427	-1.02171	-3.40916	-1.21032	-2.95197	-1.27985	-1.17063	-3.21513	-2.04451
Chr1:86151601-86151750	1	86151601	86151750	0.00726097	RP24-308M3.1	POS	ENSMUSG00000094638	No description	gene	overlapping	0	-0.699306	-1.78071	-0.654273	-3.53225	-0.704038	-2.20585	-2.50627	-0.685872	1.82039
Chr1:127776751-127776900	1	127776751	127776900	0.00727458	Ccnt2	POS	ENSMUSG00000026349	cyclin T2 [Source:MGI Symbol;Acc:MGI:1920199]	gene	overlapping	0	-1.69931	-5.48115	-1.70872	-4.53224	-1.63004	-3.94281	-4.65207	-1.67935	2.97271
Chr12:100242451-100242600	12	100242451	100242600	0.00731381	Calm1	POS	ENSMUSG00000001175	calmodulin 1 [Source:MGI Symbol;Acc:MGI:88251]	gene	upstream	32645	-0.476914	-1.67379	0.205549	-2.21032	-0.251526	-1.52778	-1.80396	-0.174297	1.62966
Chr5:28165351-28165500	5	28165351	28165500	0.00732723	En2	POS	ENSMUSG00000039095	engrailed 2 [Source:MGI Symbol;Acc:MGI:95390]	gene	downstream	196	-0.476914	-2.89618	-0.885599	-3.21032	-1.49253	-2.94281	-3.01644	-0.951682	2.06476
Chr4:122995651-122995800	4	122995651	122995800	0.00735433	Mycl1	POS	ENSMUSG00000028654	v-myc myelocytomatosis viral oncogene homolog 1, lung carcinoma derived (avian) [Source:MGI Symbol;Acc:MGI:96799]	gene	overlapping	0	0.300694	-0.957584	-0.199707	-1.13993	0.0480348	-1.27985	-1.12579	0.0496737	1.17546
Chr1:167661001-167661150	1	167661001	167661150	0.00735575	Rxrg	POS	ENSMUSG00000015843	retinoid X receptor gamma [Source:MGI Symbol;Acc:MGI:98216]	gene	upstream	21378	-0.196806	-1.67379	-0.199707	-1.44478	-0.14461	-1.27985	-1.46614	-0.180375	1.28577
Chr12:27977851-27978000	12	27977851	27978000	0.00738972	5S_rRNA	POS	ENSMUSG00000088937	5S ribosomal RNA [Source:RFAM;Acc:RF00001]	gene	upstream	82391	-1.11434	-5.63315	-1.40916	-4.53224	-1.25153	-2.52778	-4.23106	-1.25834	2.97271
Chr5:67473901-67474050	5	67473901	67474050	0.00742698	Bend4	NEG	ENSMUSG00000092060	BEN domain containing 4 [Source:MGI Symbol;Acc:MGI:3648414]	gene	downstream	46102	0.300694	-1.31122	-0.279878	-1.13993	-0.0450746	-1.27985	-1.24367	-0.00808618	1.23558
Chr11:54063601-54063750	11	54063601	54063750	0.00742698	Pdlim4	NEG	ENSMUSG00000020388	PDZ and LIM domain 4 [Source:MGI Symbol;Acc:MGI:1353470]	gene	overlapping	0	-0.154986	-1.39368	-0.454964	-1.36232	-0.0450746	-1.82734	-1.52778	-0.218342	1.30944
Chr2:74705401-74705550	2	74705401	74705550	0.00744837	1700109F18Rik	NEG	ENSMUSG00000052371	RIKEN cDNA 1700109F18 gene [Source:MGI Symbol;Acc:MGI:1923875]	gene	overlapping	0	-0.0363413	-1.23322	-0.239236	-1.53225	-0.308109	-1.62088	-1.46212	-0.194562	1.26755
Chr6:127375801-127375950	6	127375801	127375950	0.00750863	Parp11	POS	ENSMUSG00000037997	poly (ADP-ribose) polymerase family, member 11 [Source:MGI Symbol;Acc:MGI:2141505]	gene	downstream	70890	-0.476914	-2.31122	-0.824198	-2.94728	-1.367	-3.20585	-2.82145	-0.889372	1.93208
Chr3:55055101-55055250	3	55055101	55055250	0.00755298	Ccna1	NEG	ENSMUSG00000027793	cyclin A1 [Source:MGI Symbol;Acc:MGI:108042]	gene	downstream	46	0.416171	-0.780706	0.145428	-0.831805	0.00223111	-1.06834	-0.893618	0.187943	1.08156
Chr2:116065801-116065950	2	116065801	116065950	0.00758748	Meis2	NEG	ENSMUSG00000027210	Meis homeobox 2 [Source:MGI Symbol;Acc:MGI:108564]	gene	overlapping	0	-0.196806	-1.89618	-0.239236	-1.21032	-0.251526	-1.62088	-1.5758	-0.229189	1.34661
Chr13:3530251-3530400	13	3530251	3530400	0.00759603	Gdi2	POS	ENSMUSG00000021218	guanosine diphosphate (GDP) dissociation inhibitor 2 [Source:MGI Symbol;Acc:MGI:99845]	gene	downstream	7675	-2.11434	-0.0888287	-1.94973	0.490123	-1.367	-0.318322	0.0276574	-1.81036	-1.83802
Chr16:93535201-93535350	16	93535201	93535350	0.00759603	Setd4	NEG	ENSMUSG00000022948	SET domain containing 4 [Source:MGI Symbol;Acc:MGI:2136890]	gene	upstream	48107	-0.529381	-2.02171	-1.01684	-2.94728	-0.559648	-2.35785	-2.44228	-0.701957	1.74032
Chr17:68841451-68841600	17	68841451	68841600	0.00759603	CT573017.1	POS	ENSMUSG00000095407	transmembrane protein 200C [Source:RefSeq peptide;Acc:NP_001193590]	gene	overlapping	0	-0.0748154	-1.78071	-0.0516087	-1.36232	-0.0450746	-0.883919	-1.34232	-0.0571662	1.28515
Chr17:47739601-47739750	17	47739601	47739750	0.007606	Tfeb	POS	ENSMUSG00000023990	transcription factor EB [Source:MGI Symbol;Acc:MGI:103270]	gene	overlapping	0	-0.154986	-1.89618	-0.654273	-1.44478	-0.308109	-2.20585	-1.84894	-0.372456	1.47648
Chr6:113038501-113038650	6	113038501	113038650	0.00760756	U6	POS	ENSMUSG00000065309	U6 spliceosomal RNA [Source:RFAM;Acc:RF00026]	gene	downstream	2567	0.443652	-0.957584	0.0171041	-1.83181	-0.251526	-1.62088	-1.47009	0.0697434	1.53983
Chr3:68470201-68470350	3	68470201	68470350	0.00764066	Schip1	POS	ENSMUSG00000027777	schwannomin interacting protein 1 [Source:MGI Symbol;Acc:MGI:1353557]	gene	overlapping	0	-0.330072	-1.89618	-0.55118	-2.07281	-0.559648	-1.82734	-1.93211	-0.4803	1.45181
Chr9:99876151-99876300	9	99876151	99876300	0.00764066	Sox14	NEG	ENSMUSG00000053747	SRY-box containing gene 14 [Source:MGI Symbol;Acc:MGI:98362]	gene	overlapping	0	-0.377378	-2.31122	-0.949729	-2.94728	-1.04507	-2.52778	-2.59543	-0.790727	1.8047
Chr3:125843401-125843550	3	125843401	125843550	0.00764359	Ugt8a	NEG	ENSMUSG00000032854	UDP galactosyltransferase 8A [Source:MGI Symbol;Acc:MGI:109522]	gene	upstream	21809	-1.58383	-5.48115	-1.40916	-3.53225	-1.367	-3.20585	-4.07308	-1.45333	2.61975
Chr15:88850551-88850700	15	88850551	88850700	0.00765196	Pim3	POS	ENSMUSG00000035828	proviral integration site 3 [Source:MGI Symbol;Acc:MGI:1355297]	gene	downstream	11486	0.175163	-1.23322	0.398194	-0.578049	0.369963	-0.620884	-0.810717	0.31444	1.12516
Chr3:27861751-27861900	3	27861751	27861900	0.00769068	Tmem212	NEG	ENSMUSG00000043164	transmembrane protein 212 [Source:MGI Symbol;Acc:MGI:2685410]	gene	upstream	4166	-0.699306	-2.15922	-0.708721	-1.83181	-0.308109	-2.52778	-2.17293	-0.572045	1.60089
Chr4:11704051-11704200	4	11704051	11704200	0.00769068	Gem	POS	ENSMUSG00000028214	GTP binding protein (gene overexpressed in skeletal muscle) [Source:MGI Symbol;Acc:MGI:99844]	gene	downstream	257	-0.154986	-2.15922	-0.199707	-1.44478	-0.428403	-1.27985	-1.62795	-0.261032	1.36692
Chr15:30661801-30661950	15	30661801	30661950	0.00769068	Ctnnd2	POS	ENSMUSG00000022240	catenin (cadherin associated protein), delta 2 [Source:MGI Symbol;Acc:MGI:1195966]	gene	overlapping	0	-1.19681	-3.89618	-1.08723	-2.94728	-1.367	-3.20585	-3.34977	-1.21701	2.13276
ChrX:6173101-6173250	X	6173101	6173250	0.00769068	Nudt10	NEG	ENSMUSG00000073293	nudix (nucleoside diphosphate linked moiety X)-type motif 10 [Source:MGI Symbol;Acc:MGI:2147931]	gene	downstream	86	-0.0748154	-1.39368	-0.0168433	-1.13993	-0.251526	-1.52778	-1.3538	-0.114395	1.2394
Chr15:89499601-89499750	15	89499601	89499750	0.00770512	Shank3	POS	ENSMUSG00000022623	SH3/ankyrin domain gene 3 [Source:MGI Symbol;Acc:MGI:1930016]	gene	overlapping	0	-0.962341	-4.48115	-1.16123	-2.21032	-0.630037	-3.94281	-3.54476	-0.91787	2.62689
Chr19:9837001-9837150	19	9837001	9837150	0.00770512	AC132253.3	POS	ENSMUSG00000096872	No description	gene	downstream	10466	0.443652	-0.623165	0.0502709	-0.947283	0.369963	-0.72042	-0.763623	0.287962	1.05158
Chr1:69774451-69774600	1	69774451	69774600	0.00771905	Spag16	POS	ENSMUSG00000053153	sperm associated antigen 16 [Source:MGI Symbol;Acc:MGI:1913972]	gene	downstream	52388	-2.96234	-0.83729	-2.60181	-0.674264	-3.367	-1.35785	-0.956468	-2.97705	-2.02058
Chr3:107537251-107537400	3	107537251	107537400	0.00772419	Ubl4b	NEG	ENSMUSG00000055891	ubiquitin-like 4B [Source:MGI Symbol;Acc:MGI:1914841]	gene	upstream	16298	-0.891951	-2.48115	-0.454964	-2.53225	-1.04507	-2.52778	-2.51372	-0.79733	1.71639
Chr1:93685651-93685800	1	93685651	93685800	0.00774972	Bok	POS	ENSMUSG00000026278	BCL2-related ovarian killer protein [Source:MGI Symbol;Acc:MGI:1858494]	gene	overlapping	0	0.470619	-1.02171	-0.161233	-1.00868	0.295962	-1.13546	-1.05529	0.201783	1.25707
Chr1:43305451-43305600	1	43305451	43305600	0.00782254	Nck2	POS	ENSMUSG00000066877	non-catalytic region of tyrosine kinase adaptor protein 2 [Source:MGI Symbol;Acc:MGI:1306821]	gene	downstream	140151	0.141996	-0.83729	-0.161233	-1.83181	0.257488	-1.82734	-1.49881	0.079417	1.57823
Chr15:86037751-86037900	15	86037751	86037900	0.00782766	Celsr1	NEG	ENSMUSG00000016028	cadherin, EGF LAG seven-pass G-type receptor 1 (flamingo homolog, Drosophila) [Source:MGI Symbol;Acc:MGI:1100883]	gene	downstream	3974	-0.699306	-2.89618	-0.949729	-2.94728	-0.78204	-1.94281	-2.59543	-0.810358	1.78507
Chr12:56695651-56695800	12	56695651	56695800	0.00784389	Pax9	POS	ENSMUSG00000001497	paired box gene 9 [Source:MGI Symbol;Acc:MGI:97493]	gene	overlapping	0	1.07328	-2.02171	0.545036	-0.444782	1.00223	-1.44031	-1.30227	0.873517	2.17579
Chr7:36693001-36693150	7	36693001	36693150	0.00785223	Tshz3	POS	ENSMUSG00000021217	teashirt zinc finger family member 3 [Source:MGI Symbol;Acc:MGI:2442819]	gene	downstream	4968	-1.82484	-4.48115	-1.70872	-3.94728	-1.04507	-4.52778	-4.31873	-1.52621	2.79252
Chr12:28589551-28589700	12	28589551	28589700	0.00786471	Colec11	NEG	ENSMUSG00000036655	collectin sub-family member 11 [Source:MGI Symbol;Acc:MGI:1918943]	gene	upstream	4473	0.239293	-0.780706	0.234696	-0.578049	0.507466	-0.772888	-0.710548	0.327152	1.0377
Chr16:38800201-38800350	16	38800201	38800350	0.00787101	Upk1b	NEG	ENSMUSG00000049436	uroplakin 1B [Source:MGI Symbol;Acc:MGI:98912]	gene	overlapping	0	-1.03634	-2.48115	-0.708721	-3.53225	-1.04507	-2.35785	-2.79041	-0.930046	1.86037
Chr14:83496601-83496750	14	83496601	83496750	0.00788255	SNORA17	POS	ENSMUSG00000088009	Small nucleolar RNA SNORA17 [Source:RFAM;Acc:RF00560]	gene	upstream	90837	-1.37738	0.246774	-1.94973	1.00691	-1.367	-0.0683435	0.395115	-1.5647	-1.95982
Chr10:70599601-70599750	10	70599601	70599750	0.0078966	Phyhipl	NEG	ENSMUSG00000037747	phytanoyl-CoA hydroxylase interacting protein-like [Source:MGI Symbol;Acc:MGI:1918161]	gene	overlapping	0	1.17516	0.16271	0.780664	0.14018	1.00223	0.253585	0.185492	0.986019	0.800528
Chr18:10459501-10459650	18	10459501	10459650	0.00790435	Greb1l	POS	ENSMUSG00000042942	growth regulation by estrogen in breast cancer-like [Source:MGI Symbol;Acc:MGI:3576497]	gene	overlapping	0	-0.824837	-3.48115	-1.01684	-3.21032	-1.25153	-2.35785	-3.01644	-1.03107	1.98537
Chr1:14309701-14309850	1	14309701	14309850	0.00792587	Eya1	NEG	ENSMUSG00000025932	eyes absent 1 homolog (Drosophila) [Source:MGI Symbol;Acc:MGI:109344]	gene	overlapping	0	0.548621	-0.481146	0.613207	-0.831805	0.369963	-0.135458	-0.482803	0.510597	0.9934
Chr15:94404151-94404300	15	94404151	94404300	0.00794167	Adamts20	NEG	ENSMUSG00000022449	a disintegrin-like and metallopeptidase (reprolysin type) with thrombospondin type 1 motif, 20 [Source:MGI Symbol;Acc:MGI:2660628]	gene	overlapping	0	0.359587	-0.780706	0.145428	-1.21032	0.0924289	-0.669794	-0.886939	0.199148	1.08609
Chr7:123046801-123046950	7	123046801	123046950	0.0079528	Rbbp6	POS	ENSMUSG00000030779	retinoblastoma binding protein 6 [Source:MGI Symbol;Acc:MGI:894835]	gene	upstream	44244	1.78182	0.840782	1.49773	1.11161	1.66274	0.995787	0.982727	1.64743	0.664705
Chr4:154636651-154636800	4	154636651	154636800	0.00798322	Prdm16	NEG	ENSMUSG00000039410	PR domain containing 16 [Source:MGI Symbol;Acc:MGI:1917923]	gene	overlapping	0	-0.426288	-2.48115	-0.601806	-1.83181	-0.951965	-2.35785	-2.2236	-0.66002	1.56358
Chr13:91365601-91365750	13	91365601	91365750	0.00810406	Ssbp2	POS	ENSMUSG00000003992	single-stranded DNA binding protein 2 [Source:MGI Symbol;Acc:MGI:1914220]	gene	downstream	94533	-1.19681	-3.15922	-0.885599	-3.53225	-1.25153	-2.72042	-3.13729	-1.11131	2.02598
Chr9:97018501-97018650	9	97018501	97018650	0.00812606	Spsb4	NEG	ENSMUSG00000046997	splA/ryanodine receptor domain and SOCS box containing 4 [Source:MGI Symbol;Acc:MGI:2183445]	gene	overlapping	0	0.646469	-1.15922	0.31876	-0.72489	-0.0450746	-1.00421	-0.962774	0.306718	1.26949
Chr7:68266801-68266950	7	68266801	68266950	0.00817095	Gm16157	NEG	ENSMUSG00000086628	predicted gene 16157 [Source:MGI Symbol;Acc:MGI:3801721]	gene	overlapping	0	-1.69931	-3.89618	-1.23924	-3.53225	-1.49253	-4.52778	-3.9854	-1.47703	2.50838
Chr1:126683701-126683850	1	126683701	126683850	0.0081794	Nckap5	NEG	ENSMUSG00000049690	NCK-associated protein 5 [Source:MGI Symbol;Acc:MGI:2686394]	gene	overlapping	0	-0.330072	-1.67379	-0.239236	-1.62535	-0.197078	-1.44031	-1.57982	-0.255462	1.32436
Chr1:156939151-156939300	1	156939151	156939300	0.00818654	Ralgps2	NEG	ENSMUSG00000026594	Ral GEF with PH domain and SH3 binding motif 2 [Source:MGI Symbol;Acc:MGI:1925505]	gene	overlapping	0	0.646469	-0.574256	0.145428	-0.578049	0.369963	-1.00421	-0.718839	0.387287	1.10613
Chr3:32817751-32817900	3	32817751	32817900	0.00818654	Usp13	POS	ENSMUSG00000056900	ubiquitin specific peptidase 13 (isopeptidase T-3) [Source:MGI Symbol;Acc:MGI:1919857]	gene	overlapping	0	-0.699306	-3.15922	-0.885599	-1.94728	-0.559648	-2.35785	-2.48812	-0.714851	1.77327
Chr5:8798401-8798550	5	8798401	8798550	0.00818654	Abcb1b	POS	ENSMUSG00000028970	ATP-binding cassette, sub-family B (MDR/TAP), member 1B [Source:MGI Symbol;Acc:MGI:97568]	gene	overlapping	0	0.239293	-1.48115	0.145428	-0.831805	0.0924289	-0.669794	-0.994249	0.15905	1.1533
Chr5:150232501-150232650	5	150232501	150232650	0.00818654	Fry	POS	ENSMUSG00000056602	furry homolog (Drosophila) [Source:MGI Symbol;Acc:MGI:2443895]	gene	downstream	27280	-0.529381	-1.67379	-0.279878	-2.21032	-0.864502	-2.72042	-2.20151	-0.55792	1.64359
Chr9:87732901-87733050	9	87732901	87733050	0.00818654	Tbx18	NEG	ENSMUSG00000032419	T-box18 [Source:MGI Symbol;Acc:MGI:1923615]	gene	downstream	1641	-0.760707	-3.89618	-0.949729	-3.94728	-1.78204	-2.72042	-3.5213	-1.16416	2.35714
Chr17:14420401-14420550	17	14420401	14420550	0.00818654	Smoc2	POS	ENSMUSG00000023886	SPARC related modular calcium binding 2 [Source:MGI Symbol;Acc:MGI:1929881]	gene	upstream	15611	-1.69931	-3.48115	-0.949729	-3.53225	-0.864502	-3.20585	-3.40641	-1.17118	2.23523
Chr3:130180501-130180650	3	130180501	130180650	0.00819471	Col25a1	POS	ENSMUSG00000058897	collagen, type XXV, alpha 1 [Source:MGI Symbol;Acc:MGI:1924268]	gene	downstream	241	0.669928	-1.23322	0.345727	-0.532245	0.507466	-0.398492	-0.721319	0.507707	1.22903
Chr16:87575401-87575550	16	87575401	87575550	0.00820114	ORF63	POS	ENSMUSG00000025610	open reading frame 63 [Source:MGI Symbol;Acc:MGI:2446584]	gene	overlapping	0	-1.19681	-2.89618	-1.70872	-4.53224	-1.367	-5.52778	-4.31873	-1.42418	2.89456
Chr10:92219401-92219550	10	92219401	92219550	0.0082387	Mir1251	NEG	ENSMUSG00000093227	microRNA 1251 [Source:MGI Symbol;Acc:MGI:4834231]	gene	downstream	82178	-1.03634	-5.48115	-1.40916	-2.94728	-0.78204	-2.72042	-3.71628	-1.07585	2.64044
Chr12:11150251-11150400	12	11150251	11150400	0.0082387	Kcns3	NEG	ENSMUSG00000043673	potassium voltage-gated channel, delayed-rectifier, subfamily S, member 3 [Source:MGI Symbol;Acc:MGI:1098804]	gene	overlapping	0	-0.114344	-2.02171	-0.454964	-1.53225	-0.251526	-1.35785	-1.63727	-0.273611	1.36366
Chr13:44409451-44409600	13	44409451	44409600	0.0082387	Gm5083	POS	ENSMUSG00000089815	predicted gene 5083 [Source:MGI Symbol;Acc:MGI:3779454]	gene	upstream	284272	-0.114344	-2.15922	-0.765305	-1.83181	-0.428403	-1.94281	-1.97795	-0.436017	1.54193
Chr5:147726601-147726750	5	147726601	147726750	0.00825321	Flt1	NEG	ENSMUSG00000029648	FMS-like tyrosine kinase 1 [Source:MGI Symbol;Acc:MGI:95558]	gene	downstream	590	-1.03634	-3.89618	-1.50227	-2.94728	-1.63004	-4.52778	-3.79041	-1.38955	2.40086
Chr5:109751251-109751400	5	109751251	109751400	0.00826199	4930522L14Rik	NEG	ENSMUSG00000072762	RIKEN cDNA 4930522L14 gene [Source:MGI Symbol;Acc:MGI:1925270]	gene	overlapping	0	-0.824837	-4.48115	-1.3217	-5.53224	-1.63004	-2.72042	-4.2446	-1.25886	2.98575
Chr3:107036101-107036250	3	107036101	107036250	0.00827645	Kcna3	POS	ENSMUSG00000047959	potassium voltage-gated channel, shaker-related subfamily, member 3 [Source:MGI Symbol;Acc:MGI:96660]	gene	overlapping	0	0.00113343	-1.78071	-0.279878	-2.21032	-0.492534	-1.20585	-1.73229	-0.257093	1.4752
Chr17:14420551-14420700	17	14420551	14420700	0.00830184	Smoc2	POS	ENSMUSG00000023886	SPARC related modular calcium binding 2 [Source:MGI Symbol;Acc:MGI:1929881]	gene	upstream	15761	-0.962341	-3.15922	-0.765305	-2.21032	-0.951965	-2.72042	-2.69665	-0.893203	1.80345
Chr2:38286901-38287050	2	38286901	38287050	0.00831911	Dennd1a	NEG	ENSMUSG00000035392	DENN/MADD domain containing 1A [Source:MGI Symbol;Acc:MGI:2442794]	gene	overlapping	0	-0.154986	-1.48115	-0.50227	-1.83181	-0.251526	-1.62088	-1.64461	-0.302927	1.34168
Chr2:153140401-153140550	2	153140401	153140550	0.0083357	Hck	POS	ENSMUSG00000003283	hemopoietic cell kinase [Source:MGI Symbol;Acc:MGI:96052]	gene	overlapping	0	-0.824837	-2.15922	-0.55118	-2.94728	-0.78204	-1.94281	-2.34977	-0.719352	1.63042
Chr6:29432251-29432400	6	29432251	29432400	0.00839064	Flnc	POS	ENSMUSG00000068699	filamin C, gamma [Source:MGI Symbol;Acc:MGI:95557]	gene	downstream	753	-0.529381	-2.89618	-0.949729	-2.94728	-0.367003	-1.82734	-2.55693	-0.615371	1.94156
Chr14:120379951-120380100	14	120379951	120380100	0.00840168	Mbnl2	POS	ENSMUSG00000022139	muscleblind-like 2 [Source:MGI Symbol;Acc:MGI:2145597]	gene	overlapping	0	-2.96234	-1.23322	-3.08723	-0.487851	-3.95197	-1.27985	-1.00031	-3.33385	-2.33354
Chr13:34743001-34743150	13	34743001	34743150	0.00840389	Fam50b	POS	ENSMUSG00000038246	family with sequence similarity 50, member B [Source:MGI Symbol;Acc:MGI:1351640]	gene	overlapping	0	-0.640413	-3.48115	-1.23924	-3.94728	-1.78204	-3.20585	-3.54476	-1.22056	2.3242
Chr14:59960551-59960700	14	59960551	59960700	0.00841212	Atp8a2	NEG	ENSMUSG00000021983	ATPase, aminophospholipid transporter-like, class I, type 8A, member 2 [Source:MGI Symbol;Acc:MGI:1354710]	gene	overlapping	0	-0.824837	-3.15922	-1.3217	-2.94728	-0.864502	-2.72042	-2.94231	-1.00368	1.93863
Chr5:101163151-101163300	5	101163151	101163300	0.00842141	Agpat9	POS	ENSMUSG00000029314	1-acylglycerol-3-phosphate O-acyltransferase 9 [Source:MGI Symbol;Acc:MGI:3603816]	gene	upstream	264049	-0.284269	-2.89618	-0.454964	-1.94728	-0.428403	-1.35785	-2.06711	-0.389212	1.67789
Chr5:149320801-149320950	5	149320801	149320950	0.00842141	Alox5ap	POS	ENSMUSG00000060063	arachidonate 5-lipoxygenase activating protein [Source:MGI Symbol;Acc:MGI:107505]	gene	upstream	32756	-0.824837	-2.67379	-1.3217	-2.72489	-0.864502	-3.20585	-2.86818	-1.00368	1.8645
Chr8:89042851-89043000	8	89042851	89043000	0.00842141	Sall1	NEG	ENSMUSG00000031665	sal-like 1 (Drosophila) [Source:MGI Symbol;Acc:MGI:1889585]	gene	overlapping	0	-0.640413	-2.67379	-0.708721	-3.53225	-1.49253	-2.72042	-2.97549	-0.947222	2.02826
Chr13:83732851-83733000	13	83732851	83733000	0.00842141	C130071C03Rik	POS	ENSMUSG00000050334	RIKEN cDNA C130071C03 gene [Source:MGI Symbol;Acc:MGI:2443574]	gene	overlapping	0	-1.19681	-3.89618	-1.3217	-3.94728	-1.78204	-3.20585	-3.6831	-1.43351	2.24959
Chr1:52480351-52480500	1	52480351	52480500	0.00847146	Nab1	NEG	ENSMUSG00000002881	Ngfi-A binding protein 1 [Source:MGI Symbol;Acc:MGI:107564]	gene	overlapping	0	-1.47691	-0.52695	-1.70872	-0.0403921	-1.63004	-0.205847	-0.25773	-1.60522	-1.34749
Chr1:56973151-56973300	1	56973151	56973300	0.00847146	Satb2	NEG	ENSMUSG00000038331	special AT-rich sequence binding protein 2 [Source:MGI Symbol;Acc:MGI:2679336]	gene	overlapping	0	0.388157	-1.23322	0.0171041	-0.625355	0.440352	-1.20585	-1.02147	0.281871	1.30334
Chr5:31291051-31291200	5	31291051	31291200	0.00847146	Ift172	NEG	ENSMUSG00000038564	intraflagellar transport 172 homolog (Chlamydomonas) [Source:MGI Symbol;Acc:MGI:2682064]	gene	overlapping	0	0.865478	-0.0548814	0.568119	-0.532245	0.85539	0.0268137	-0.186771	0.762996	0.949767
Chr4:21688951-21689100	4	21688951	21689100	0.00847243	Prdm13	NEG	ENSMUSG00000040478	PR domain containing 13 [Source:MGI Symbol;Acc:MGI:2448528]	gene	downstream	2988	-0.529381	-2.48115	-0.50227	-1.62535	-0.630037	-2.20585	-2.10412	-0.553896	1.55022
Chr17:26584501-26584650	17	26584501	26584650	0.00847243	Ergic1	POS	ENSMUSG00000001576	endoplasmic reticulum-golgi intermediate compartment (ERGIC) 1 [Source:MGI Symbol;Acc:MGI:1914708]	gene	overlapping	0	0.300694	-0.957584	-0.0516087	-0.888389	0.0924289	-1.13546	-0.99381	0.113838	1.10765
Chr2:10718401-10718550	2	10718401	10718550	0.00850193	Sfmbt2	POS	ENSMUSG00000061186	Scm-like with four mbt domains 2 [Source:MGI Symbol;Acc:MGI:2447794]	gene	upstream	123148	0.548621	-0.623165	0.49773	-1.28432	0.0924289	-0.527775	-0.811753	0.379593	1.19135
Chr14:79771201-79771350	14	79771201	79771350	0.00853081	Pcdh8	NEG	ENSMUSG00000036422	protocadherin 8 [Source:MGI Symbol;Acc:MGI:1306800]	gene	overlapping	0	0.497091	-0.481146	0.678302	-0.284318	0.507466	-0.318322	-0.361262	0.560953	0.922215
Chr5:73265551-73265700	5	73265551	73265700	0.00853901	Fryl	NEG	ENSMUSG00000070733	furry homolog-like (Drosophila) [Source:MGI Symbol;Acc:MGI:1919563]	gene	downstream	8933	-1.37738	-4.48115	-1.3217	-2.72489	-1.25153	-3.94281	-3.71628	-1.31687	2.39942
Chr13:73405801-73405950	13	73405801	73405950	0.00854785	Lpcat1	POS	ENSMUSG00000021608	lysophosphatidylcholine acyltransferase 1 [Source:MGI Symbol;Acc:MGI:2384812]	gene	downstream	61247	-0.330072	-1.78071	-0.654273	-2.53225	-0.951965	-2.72042	-2.34446	-0.645437	1.69902
Chr13:35501401-35501550	13	35501401	35501550	0.0085573	Cdyl	POS	ENSMUSG00000059288	chromodomain protein, Y chromosome-like [Source:MGI Symbol;Acc:MGI:1339956]	gene	downstream	158312	-1.19681	-5.48115	-1.70872	-3.53225	-1.49253	-3.52778	-4.18039	-1.46602	2.71437
Chr1:127677901-127678050	1	127677901	127678050	0.00856067	Tmem163	NEG	ENSMUSG00000026347	transmembrane protein 163 [Source:MGI Symbol;Acc:MGI:1919410]	gene	overlapping	0	-0.0363413	-2.48115	-1.08723	-2.53225	-0.559648	-2.52778	-2.51372	-0.561074	1.95265
Chr9:25443001-25443150	9	25443001	25443150	0.00858711	Eepd1	POS	ENSMUSG00000036611	endonuclease/exonuclease/phosphatase family domain containing 1 [Source:MGI Symbol;Acc:MGI:1914734]	gene	downstream	38397	-1.82484	-0.673791	-2.08723	-0.139928	-1.78204	-0.440312	-0.41801	-1.89804	-1.48003
Chr7:117487051-117487200	7	117487051	117487200	0.00859421	Xylt1	POS	ENSMUSG00000030657	xylosyltransferase 1 [Source:MGI Symbol;Acc:MGI:2451073]	gene	overlapping	0	0.523086	-0.957584	0.0826924	-0.831805	0.295962	-0.527775	-0.772388	0.30058	1.07297
Chr7:82335301-82335450	7	82335301	82335450	0.00859944	Adamtsl3	POS	ENSMUSG00000070469	ADAMTS-like 3 [Source:MGI Symbol;Acc:MGI:3028499]	gene	downstream	244	-0.529381	-2.02171	-0.364767	-1.83181	-0.0939842	-1.44031	-1.76461	-0.329377	1.43523
Chr5:131600401-131600550	5	131600401	131600550	0.00863903	Auts2	NEG	ENSMUSG00000029673	autism susceptibility candidate 2 [Source:MGI Symbol;Acc:MGI:1919847]	gene	overlapping	0	1.03766	0.219294	0.800293	0.0527173	1.09243	0.253585	0.175198	0.976794	0.801595
Chr2:74974651-74974800	2	74974651	74974800	0.00867301	n-R5s198	NEG	ENSMUSG00000084574	nuclear encoded rRNA 5S 198 [Source:MGI Symbol;Acc:MGI:4422063]	gene	downstream	39137	-1.11434	-3.89618	-1.23924	-5.53224	-2.14461	-3.52778	-4.31873	-1.4994	2.81934
Chr17:6813001-6813150	17	6813001	6813150	0.00867454	Ezr	NEG	ENSMUSG00000052397	ezrin [Source:MGI Symbol;Acc:MGI:98931]	gene	downstream	30217	-0.640413	-2.48115	-0.765305	-2.07281	-0.630037	-2.20585	-2.25327	-0.678585	1.57468
Chr19:36348301-36348450	19	36348301	36348450	0.00868957	Pcgf5	POS	ENSMUSG00000024805	polycomb group ring finger 5 [Source:MGI Symbol;Acc:MGI:1923505]	gene	downstream	30617	0.824256	-0.726259	0.31876	-0.402962	0.405587	-1.06834	-0.732521	0.516201	1.24872
Chr14:20233651-20233800	14	20233651	20233800	0.00869029	Kcnk16	NEG	ENSMUSG00000023387	potassium channel, subfamily K, member 16 [Source:MGI Symbol;Acc:MGI:1921821]	gene	upstream	28956	-1.28427	-0.0217145	-1.94973	0.512149	-1.14461	-0.0683435	0.140697	-1.45954	-1.60023
Chr6:127155001-127155150	6	127155001	127155150	0.00875408	Ccnd2	NEG	ENSMUSG00000000184	cyclin D2 [Source:MGI Symbol;Acc:MGI:88314]	gene	downstream	3953	-0.583829	-3.15922	-1.3217	-2.36232	-0.78204	-2.94281	-2.82145	-0.895856	1.92559
Chr5:96030301-96030450	5	96030301	96030450	0.00877205	Cnot6l	NEG	ENSMUSG00000034724	CCR4-NOT transcription complex, subunit 6-like [Source:MGI Symbol;Acc:MGI:2443154]	gene	upstream	39883	-2.28427	-0.83729	-3.8242	-1.28432	-2.95197	-0.527775	-0.883128	-3.02014	-2.13702
Chr3:98081701-98081850	3	98081701	98081850	0.00883427	Notch2	POS	ENSMUSG00000027878	Notch gene homolog 2 (Drosophila) [Source:MGI Symbol;Acc:MGI:97364]	gene	overlapping	0	-2.96234	-0.780706	-3.08723	-0.36232	-2.14461	-1.06834	-0.737123	-2.73139	-1.99427
Chr1:85703701-85703850	1	85703701	85703850	0.00883991	Sp100	POS	ENSMUSG00000026222	nuclear antigen Sp100 [Source:MGI Symbol;Acc:MGI:109561]	gene	overlapping	0	0.175163	-1.31122	-0.123758	-1.13993	-0.367003	-1.62088	-1.35734	-0.105199	1.25214
Chr18:47477251-47477400	18	47477251	47477400	0.00883991	Sema6a	NEG	ENSMUSG00000019647	sema domain, transmembrane domain (TM), and cytoplasmic domain, (semaphorin) 6A [Source:MGI Symbol;Acc:MGI:1203727]	gene	downstream	108381	-0.891951	-2.31122	-0.409161	-1.94728	-0.704038	-2.52778	-2.26209	-0.668383	1.59371
Chr5:29195701-29195850	5	29195701	29195850	0.00884401	Rnf32	POS	ENSMUSG00000029130	ring finger protein 32 [Source:MGI Symbol;Acc:MGI:1861747]	gene	downstream	142	0.982518	0.010707	1.09863	0.300645	0.978772	0.402962	0.238105	1.01997	0.78187
Chr2:74763001-74763150	2	74763001	74763150	0.00886136	Hoxd1	POS	ENSMUSG00000042448	homeobox D1 [Source:MGI Symbol;Acc:MGI:96201]	gene	overlapping	0	0.669928	-1.31122	-0.239236	-1.62535	0.0480348	-1.44031	-1.45896	0.159576	1.61854
Chr6:49215451-49215600	6	49215451	49215600	0.00887291	Igf2bp3	NEG	ENSMUSG00000029814	insulin-like growth factor 2 mRNA binding protein 3 [Source:MGI Symbol;Acc:MGI:1890359]	gene	downstream	497	-0.962341	-1.89618	-0.885599	-3.94728	-0.78204	-2.94281	-2.92876	-0.87666	2.0521
Chr8:44156101-44156250	8	44156101	44156250	0.00887291	AC165441.1	POS	ENSMUSG00000080348	No description	gene	upstream	116740	-1.69931	-5.48115	-1.50227	-3.53225	-1.63004	-4.52778	-4.51372	-1.61054	2.90318
Chr3:99253801-99253950	3	99253801	99253950	0.00887638	Tbx15	POS	ENSMUSG00000027868	T-box 15 [Source:MGI Symbol;Acc:MGI:1277234]	gene	overlapping	0	-0.284269	-1.89618	-0.321698	-1.94728	-0.559648	-1.44031	-1.76126	-0.388538	1.37272
Chr2:105126751-105126900	2	105126751	105126900	0.00893549	Wt1	POS	ENSMUSG00000016458	Wilms tumor 1 homolog [Source:MGI Symbol;Acc:MGI:98968]	gene	overlapping	0	-0.640413	-2.48115	-0.279878	-1.72489	-0.630037	-1.94281	-2.04962	-0.516776	1.53284
Chr5:100846201-100846350	5	100846201	100846350	0.00893754	4930458D05Rik	NEG	ENSMUSG00000087611	RIKEN cDNA 4930458D05 gene [Source:MGI Symbol;Acc:MGI:1923052]	gene	overlapping	0	0.982518	0.010707	0.568119	-0.402962	0.829395	-0.00421315	-0.132156	0.793344	0.9255
Chr9:14005801-14005950	9	14005801	14005950	0.00893754	Fam76b	POS	ENSMUSG00000037808	family with sequence similarity 76, member B [Source:MGI Symbol;Acc:MGI:1920076]	gene	upstream	159260	-1.19681	0.191279	-1.01684	0.27511	-0.704038	-0.10151	0.121626	-0.972562	-1.09419
Chr5:41754751-41754900	5	41754751	41754900	0.00895947	Nkx3-2	NEG	ENSMUSG00000049691	NK3 homeobox 2 [Source:MGI Symbol;Acc:MGI:108015]	gene	upstream	6583	-1.58383	-3.89618	-1.8242	-3.94728	-1.49253	-5.52778	-4.45708	-1.63352	2.82356
Chr2:110292151-110292300	2	110292151	110292300	0.00897245	Bbox1	NEG	ENSMUSG00000041660	butyrobetaine (gamma), 2-oxoglutarate dioxygenase 1 (gamma-butyrobetaine hydroxylase) [Source:MGI Symbol;Acc:MGI:1891372]	gene	overlapping	0	-1.28427	-2.89618	-0.824198	-3.94728	-1.49253	-3.20585	-3.34977	-1.20033	2.14944
ChrX:6047851-6048000	X	6047851	6048000	0.00897245	Nudt11	POS	ENSMUSG00000073295	nudix (nucleoside diphosphate linked moiety X)-type motif 11 [Source:MGI Symbol;Acc:MGI:1930957]	gene	overlapping	0	-0.476914	-2.48115	-0.55118	-1.62535	-0.492534	-1.94281	-2.01644	-0.506876	1.50956
Chr3:99240601-99240750	3	99240601	99240750	0.00899651	Tbx15	POS	ENSMUSG00000027868	T-box 15 [Source:MGI Symbol;Acc:MGI:1277234]	gene	overlapping	0	-1.69931	-3.48115	-0.949729	-3.53225	-1.25153	-3.52778	-3.51372	-1.30019	2.21354
Chr5:3282151-3282300	5	3282151	3282300	0.00902775	Cdk6	POS	ENSMUSG00000040274	cyclin-dependent kinase 6 [Source:MGI Symbol;Acc:MGI:1277162]	gene	downstream	61593	-0.640413	-2.67379	-0.765305	-2.07281	-0.428403	-1.82734	-2.19131	-0.611373	1.57994
Chr5:81199651-81199800	5	81199651	81199800	0.00902775	Lphn3	POS	ENSMUSG00000037605	latrophilin 3 [Source:MGI Symbol;Acc:MGI:2441950]	gene	overlapping	0	-2.11434	-0.726259	-3.40916	-0.487851	-2.14461	-1.00421	-0.739441	-2.55604	-1.8166
Chr10:81633451-81633600	10	81633451	81633600	0.00902775	Ankrd24	POS	ENSMUSG00000054708	ankyrin repeat domain 24 [Source:MGI Symbol;Acc:MGI:1890394]	gene	overlapping	0	0.175163	-1.08883	0.114401	-0.888389	-0.0450746	-1.13546	-1.03756	0.0814965	1.11905
Chr1:125526151-125526300	1	125526151	125526300	0.00903637	Slc35f5	POS	ENSMUSG00000026342	solute carrier family 35, member F5 [Source:MGI Symbol;Acc:MGI:1921400]	gene	downstream	34716	-0.154986	-1.31122	-0.239236	-1.21032	0.0924289	-2.35785	-1.62646	-0.100598	1.52587
Chr6:83302351-83302500	6	83302351	83302500	0.00903841	Slc4a5	POS	ENSMUSG00000068323	solute carrier family 4, sodium bicarbonate cotransporter, member 5 [Source:MGI Symbol;Acc:MGI:2443220]	gene	overlapping	0	-1.19681	-3.48115	0.0171041	-3.53225	-0.630037	-2.35785	-3.12375	-0.603246	2.5205
Chr18:22616101-22616250	18	22616101	22616250	0.00908891	Nol4	NEG	ENSMUSG00000041923	nucleolar protein 4 [Source:MGI Symbol;Acc:MGI:2441684]	gene	upstream	76931	-3.69931	-1.31122	-3.8242	-0.36232	-4.95197	-1.72042	-1.13132	-4.15849	-3.02717
Chr1:126830251-126830400	1	126830251	126830400	0.00909411	Nckap5	NEG	ENSMUSG00000049690	NCK-associated protein 5 [Source:MGI Symbol;Acc:MGI:2686394]	gene	overlapping	0	-0.284269	-2.02171	-0.50227	-1.62535	0.00223111	-1.44031	-1.69579	-0.261436	1.43436
Chr6:4903801-4903950	6	4903801	4903950	0.00909411	Ppp1r9a	POS	ENSMUSG00000032827	protein phosphatase 1, regulatory (inhibitor) subunit 9A [Source:MGI Symbol;Acc:MGI:2442401]	gene	overlapping	0	-1.03634	-2.89618	-1.08723	-2.72489	-0.951965	-2.94281	-2.85463	-1.02518	1.82945
Chr7:82335451-82335600	7	82335451	82335600	0.00909411	Adamtsl3	POS	ENSMUSG00000070469	ADAMTS-like 3 [Source:MGI Symbol;Acc:MGI:3028499]	gene	downstream	94	-0.426288	-2.67379	-0.50227	-1.72489	-0.14461	-1.52778	-1.97549	-0.357723	1.61776
Chr8:125902501-125902650	8	125902501	125902650	0.00909411	Pcnxl2	NEG	ENSMUSG00000060212	pecanex-like 2 (Drosophila) [Source:MGI Symbol;Acc:MGI:2445010]	gene	downstream	4208	-0.962341	-3.15922	-1.08723	-2.94728	-0.864502	-2.35785	-2.82145	-0.971359	1.85009
Chr1:153661651-153661800	1	153661651	153661800	0.00910646	Rgs8	POS	ENSMUSG00000042671	regulator of G-protein signaling 8 [Source:MGI Symbol;Acc:MGI:108408]	gene	overlapping	0	-1.11434	-4.48115	-1.3217	-3.94728	-1.95197	-3.20585	-3.87809	-1.46267	2.41542
Chr17:35393851-35394000	17	35393851	35394000	0.00910646	H2-Q4	POS	ENSMUSG00000035929	histocompatibility 2, Q region locus 4 [Source:MGI Symbol;Acc:MGI:95933]	gene	upstream	8561	0.824256	-0.481146	0.263265	-0.831805	0.333437	-0.72042	-0.677791	0.473652	1.15144
Chr13:24726751-24726900	13	24726751	24726900	0.00921484	Fam65b	POS	ENSMUSG00000036006	family with sequence similarity 65, member B [Source:MGI Symbol;Acc:MGI:2444879]	gene	overlapping	0	-1.37738	-3.89618	-1.60181	-4.53224	-0.630037	-3.20585	-3.87809	-1.20307	2.67502
Chr5:67473301-67473450	5	67473301	67473450	0.00933766	Bend4	NEG	ENSMUSG00000092060	BEN domain containing 4 [Source:MGI Symbol;Acc:MGI:3648414]	gene	downstream	45502	0.388157	-1.78071	-0.321698	-1.53225	-0.308109	-1.52778	-1.61358	-0.0805501	1.53303
Chr15:86037901-86038050	15	86037901	86038050	0.00937123	Celsr1	NEG	ENSMUSG00000016028	cadherin, EGF LAG seven-pass G-type receptor 1 (flamingo homolog, Drosophila) [Source:MGI Symbol;Acc:MGI:1100883]	gene	downstream	4124	-0.426288	-2.31122	-0.55118	-2.07281	-0.864502	-1.94281	-2.10895	-0.61399	1.49496
Chr8:36151801-36151950	8	36151801	36151950	0.00943283	D8Ertd82e	POS	ENSMUSG00000050271	DNA segment, Chr 8, ERATO Doi 82, expressed [Source:MGI Symbol;Acc:MGI:1196223]	gene	upstream	4014	-0.891951	-2.89618	-1.16123	-2.53225	-1.04507	-3.20585	-2.87809	-1.03275	1.84534
Chr12:109450051-109450200	12	109450051	109450200	0.00943799	Dlk1	POS	ENSMUSG00000040856	delta-like 1 homolog (Drosophila) [Source:MGI Symbol;Acc:MGI:94900]	gene	downstream	2623	-1.47691	-3.89618	-0.949729	-3.53225	-1.14461	-2.72042	-3.38295	-1.19042	2.19253
Chr5:44151451-44151600	5	44151451	44151600	0.00949092	Tapt1	NEG	ENSMUSG00000046985	transmembrane anterior posterior transformation 1 [Source:MGI Symbol;Acc:MGI:2683537]	gene	upstream	23564	0.0376593	-1.57426	-0.0516087	-1.94728	-0.251526	-0.883919	-1.46849	-0.0884916	1.37999
Chr5:22344451-22344600	5	22344451	22344600	0.00950391	Reln	NEG	ENSMUSG00000042453	reelin [Source:MGI Symbol;Acc:MGI:103022]	gene	overlapping	0	-0.330072	-1.67379	0.0171041	-1.28432	-0.14461	-1.27985	-1.41265	-0.152526	1.26013
Chr17:68730751-68730900	17	68730751	68730900	0.00952374	L3mbtl4	POS	ENSMUSG00000041565	l(3)mbt-like 4 (Drosophila) [Source:MGI Symbol;Acc:MGI:2444889]	gene	overlapping	0	-2.47691	-0.673791	-2.8242	-0.625355	-1.78204	-0.883919	-0.727688	-2.36105	-1.63336
Chr8:13975051-13975200	8	13975051	13975200	0.00953288	2610019F03Rik	NEG	ENSMUSG00000050052	RIKEN cDNA 2610019F03 gene [Source:MGI Symbol;Acc:MGI:1919398]	gene	downstream	19	0.175163	-1.57426	0.234696	-1.13993	0.135498	-0.573579	-1.09592	0.181785	1.27771
Chr16:46010101-46010250	16	46010101	46010250	0.00954418	Plcxd2	NEG	ENSMUSG00000087141	phosphatidylinositol-specific phospholipase C, X domain containing 2 [Source:MGI Symbol;Acc:MGI:3647874]	gene	overlapping	0	0.669928	-0.481146	0.720122	-0.402962	0.507466	0.0268137	-0.285765	0.632505	0.91827
Chr2:153140101-153140250	2	153140101	153140250	0.00954559	Hck	POS	ENSMUSG00000003283	hemopoietic cell kinase [Source:MGI Symbol;Acc:MGI:96052]	gene	overlapping	0	-0.377378	-1.78071	-0.409161	-2.21032	-0.951965	-2.20585	-2.06562	-0.579501	1.48612
Chr13:98354101-98354250	13	98354101	98354250	0.00954559	Foxd1	POS	ENSMUSG00000078302	forkhead box D1 [Source:MGI Symbol;Acc:MGI:1347463]	gene	overlapping	0	-0.377378	-1.78071	-0.601806	-2.21032	-0.630037	-2.06834	-2.01979	-0.536407	1.48338
Chr6:29693851-29694000	6	29693851	29694000	0.00961522	Tspan33	POS	ENSMUSG00000001763	tetraspanin 33 [Source:MGI Symbol;Acc:MGI:1919012]	gene	downstream	222	0.239293	-0.83729	0.145428	-1.07281	-0.14461	-1.13546	-1.01519	0.080037	1.09522
Chr8:88810051-88810200	8	88810051	88810200	0.00961522	Rps6-ps2	POS	ENSMUSG00000056772	ribosomal protein S6, pseudogene 2 [Source:MGI Symbol;Acc:MGI:3646827]	gene	upstream	2911	-2.47691	-5.63315	-2.60181	-5.68425	-1.78204	-5.52778	-5.61506	-2.28692	3.32814
Chr1:183966151-183966300	1	183966151	183966300	0.00962928	Dusp10	POS	ENSMUSG00000039384	dual specificity phosphatase 10 [Source:MGI Symbol;Acc:MGI:1927070]	gene	downstream	47002	-2.28427	-0.623165	-1.70872	-0.36232	-2.367	-0.772888	-0.586124	-2.12	-1.53387
Chr5:92824351-92824500	5	92824351	92824500	0.00962928	Shroom3	POS	ENSMUSG00000029381	shroom family member 3 [Source:MGI Symbol;Acc:MGI:1351655]	gene	overlapping	0	-0.239875	0.401497	-0.885599	0.490123	-0.428403	0.379115	0.423578	-0.517959	-0.941537
Chr9:83806051-83806200	9	83806051	83806200	0.00962928	Elovl4	NEG	ENSMUSG00000032262	elongation of very long chain fatty acids (FEN1/Elo2, SUR4/Elo3, yeast)-like 4 [Source:MGI Symbol;Acc:MGI:1933331]	gene	overlapping	0	0.573712	-0.726259	0.291279	-0.888389	0.0480348	-0.573579	-0.729409	0.304342	1.03375
Chr4:10975951-10976100	4	10975951	10976100	0.00963283	Plekhf2	NEG	ENSMUSG00000049969	pleckstrin homology domain containing, family F (with FYVE domain) member 2 [Source:MGI Symbol;Acc:MGI:1919051]	gene	upstream	12562	-1.58383	-2.89618	-1.01684	-3.53225	-1.04507	-3.52778	-3.31873	-1.21525	2.10349
Chr12:8859601-8859750	12	8859601	8859750	0.00964365	9930038B18Rik	NEG	ENSMUSG00000042976	RIKEN cDNA 9930038B18 gene [Source:MGI Symbol;Acc:MGI:2442156]	gene	upstream	13437	0.646469	-0.311221	0.699364	-0.578049	0.507466	-0.00421315	-0.297828	0.617766	0.915594
Chr14:118635601-118635750	14	118635601	118635750	0.00964365	Abcc4	NEG	ENSMUSG00000032849	ATP-binding cassette, sub-family C (CFTR/MRP), member 4 [Source:MGI Symbol;Acc:MGI:2443111]	gene	overlapping	0	0.141996	-1.67379	-0.321698	-1.72489	-0.559648	-1.52778	-1.64215	-0.24645	1.3957
Chr4:99972901-99973050	4	99972901	99973050	0.00965602	Pgm2	POS	ENSMUSG00000025791	phosphoglucomutase 2 [Source:MGI Symbol;Acc:MGI:97565]	gene	overlapping	0	-0.330072	0.606317	-0.765305	0.753157	0.0480348	0.812075	0.72385	-0.349114	-1.07296
Chr4:44704351-44704500	4	44704351	44704500	0.00965948	Pax5	NEG	ENSMUSG00000014030	paired box gene 5 [Source:MGI Symbol;Acc:MGI:97489]	gene	overlapping	0	0.175163	-2.31122	-0.50227	-1.62535	-0.308109	-1.52778	-1.82145	-0.211739	1.60971
Chr14:120604051-120604200	14	120604051	120604200	0.00967496	Rap2a	POS	ENSMUSG00000051615	RAS related protein 2a [Source:MGI Symbol;Acc:MGI:97855]	gene	upstream	96857	-0.824837	-2.67379	-1.08723	-3.21032	-1.25153	-2.72042	-2.86818	-1.05453	1.81364
[truncated: 1,218 more rows]
