# Supplementary material for: Canonical PRC2 function is essential for mammary gland development and affects chromatin compaction in mammary organoids
Source: PLoS Biol. 2018 Aug 6;16(8):e2004986. doi: 10.1371/journal.pbio.2004986 (PMC6095611; doi:10.1371/journal.pbio.2004986)
Supplement: S4 Data — ATAC-seq, assay for transposase-accessible chromatin using sequencing; RNA-seq, RNA sequencing; Wt, wild-type. (XLSX) [file pbio.2004986.s011.xlsx]

## Sheet: Sheet1
ATAC-seq vs RNA-seq common UP
Ensembl Gene ID	NCBI Gene ID	Gene Symbol	Description
ENSMUSG00000022456	24050	Sept3	septin 3
ENSMUSG00000087651	69784	1500009L16Rik	RIKEN cDNA 1500009L16 gene
ENSMUSG00000050549	70617	5730508B09Rik	RIKEN cDNA 5730508B09 gene
ENSMUSG00000032849	239273	Abcc4	ATP-binding cassette, sub-family C (CFTR/MRP), member 4
ENSMUSG00000036545	216725	Adamts2	a disintegrin-like and metallopeptidase (reprolysin type) with thrombospondin type 1 motif, 2
ENSMUSG00000022449	223838	Adamts20	a disintegrin-like and metallopeptidase (reprolysin type) with thrombospondin type 1 motif, 20
ENSMUSG00000021536	210044	Adcy2	adenylate cyclase 2
ENSMUSG00000069170	110789	Adgrv1	adhesion G protein-coupled receptor V1
ENSMUSG00000039313	209743	AF529169	cDNA sequence AF529169
ENSMUSG00000036602	216285	Alx1	ALX homeobox 1
ENSMUSG00000035189	320091	Ano4	anoctamin 4
ENSMUSG00000071847	494504	Apcdd1	adenomatosis polyposis coli down-regulated 1
ENSMUSG00000034842	109979	Art3	ADP-ribosyltransferase 3
ENSMUSG00000017929	56336	B4galt5	UDP-Gal:betaGlcNAc beta 1,4-galactosyltransferase, polypeptide 5
ENSMUSG00000040867	380785	Begain	brain-enriched guanylate kinase-associated
ENSMUSG00000092060	666938	Bend4	BEN domain containing 4
ENSMUSG00000048186	209645	Bend7	BEN domain containing 7
ENSMUSG00000025128	59058	Bhlhe22	basic helix-loop-helix family, member e22
ENSMUSG00000027358	12156	Bmp2	bone morphogenetic protein 2
ENSMUSG00000021835	12159	Bmp4	bone morphogenetic protein 4
ENSMUSG00000031963	73230	Bmper	BMP-binding endothelial regulator
ENSMUSG00000044033	545428	Ccdc141	coiled-coil domain containing 141
ENSMUSG00000029875	239650	Ccdc184	coiled-coil domain containing 184
ENSMUSG00000000184	12444	Ccnd2	cyclin D2
ENSMUSG00000016494	12490	Cd34	CD34 antigen
ENSMUSG00000044303	12578	Cdkn2a	cyclin-dependent kinase inhibitor 2A
ENSMUSG00000029646	12591	Cdx2	caudal type homeobox 2
ENSMUSG00000034818	319586	Celf5	CUGBP, Elav-like family member 5
ENSMUSG00000056486	108699	Chn1	chimerin 1
ENSMUSG00000032578	12700	Cish	cytokine inducible SH2-containing protein
ENSMUSG00000032024	71566	Clmp	CXADR-like membrane protein
ENSMUSG00000008153	232370	Clstn3	calsyntenin 3
ENSMUSG00000028339	12819	Col15a1	collagen, type XV, alpha 1
ENSMUSG00000031503	12827	Col4a2	collagen, type IV, alpha 2
ENSMUSG00000026837	12831	Col5a1	collagen, type V, alpha 1
ENSMUSG00000022240	18163	Ctnnd2	catenin (cadherin associated protein), delta 2
ENSMUSG00000060188	232983	Cxcl17	chemokine (C-X-C motif) ligand 17
ENSMUSG00000044365	319478	Cxxc4	CXXC finger 4
ENSMUSG00000020340	76884	Cyfip2	cytoplasmic FMR1 interacting protein 2
ENSMUSG00000026832	227929	Cytip	cytohesin 1 interacting protein
ENSMUSG00000055639	13134	Dach1	dachshund 1 (Drosophila)
ENSMUSG00000026989	76747	Dapl1	death associated protein-like 1
ENSMUSG00000035910	195208	Dcdc2a	doublecortin domain containing 2a
ENSMUSG00000027797	13175	Dclk1	doublecortin-like kinase 1
ENSMUSG00000028194	69219	Ddah1	dimethylarginine dimethylaminohydrolase 1
ENSMUSG00000048138	226049	Dmrt2	doublesex and mab-3 related transcription factor 2
ENSMUSG00000042372	240590	Dmrt3	doublesex and mab-3 related transcription factor 3
ENSMUSG00000043753	242523	Dmrta1	doublesex and mab-3 related transcription factor like family A1
ENSMUSG00000047143	242620	Dmrta2	doublesex and mab-3 related transcription factor like family A2
ENSMUSG00000041268	235380	Dmxl2	Dmx-like 2
ENSMUSG00000025478	26757	Dpysl4	dihydropyrimidinase-like 4
ENSMUSG00000027368	13537	Dusp2	dual specificity phosphatase 2
ENSMUSG00000057098	13591	Ebf1	early B cell factor 1
ENSMUSG00000010476	13593	Ebf3	early B cell factor 3
ENSMUSG00000032262	83603	Elovl4	elongation of very long chain fatty acids (FEN1/Elo2, SUR4/Elo3, yeast)-like 4
ENSMUSG00000043969	13797	Emx2	empty spiracles homeobox 2
ENSMUSG00000039095	13799	En2	engrailed 2
ENSMUSG00000032446	13813	Eomes	eomesodermin
ENSMUSG00000052504	13837	Epha3	Eph receptor A3
ENSMUSG00000021678	14063	F2rl1	coagulation factor II (thrombin) receptor-like 1
ENSMUSG00000026579	14067	F5	coagulation factor V
ENSMUSG00000019856	75906	Fam184a	family with sequence similarity 184, member A
ENSMUSG00000054863	106014	Fam19a5	family with sequence similarity 19, member A5
ENSMUSG00000027204	14118	Fbn1	fibrillin 1
ENSMUSG00000022523	14167	Fgf12	fibroblast growth factor 12
ENSMUSG00000075012	14221	Fjx1	four jointed box 1 (Drosophila)
ENSMUSG00000047414	399558	Flrt2	fibronectin leucine rich transmembrane protein 2
ENSMUSG00000020357	14257	Flt4	FMS-like tyrosine kinase 4
ENSMUSG00000040170	55990	Fmo2	flavin containing monooxygenase 2
ENSMUSG00000037025	15376	Foxa2	forkhead box A2
ENSMUSG00000078302	15229	Foxd1	forkhead box D1
ENSMUSG00000020950	15228	Foxg1	forkhead box G1
ENSMUSG00000055874	232077	Foxi3	forkhead box I3
ENSMUSG00000050397	26927	Foxl2	forkhead box L2
ENSMUSG00000022816	14314	Fstl1	follistatin-like 1
ENSMUSG00000024064	71685	Galnt14	UDP-N-acetyl-alpha-D-galactosamine:polypeptide N-acetylgalactosaminyltransferase 14
ENSMUSG00000015053	14461	Gata2	GATA binding protein 2
ENSMUSG00000021944	14463	Gata4	GATA binding protein 4
ENSMUSG00000028214	14579	Gem	GTP binding protein (gene overexpressed in skeletal muscle)
ENSMUSG00000027316	14588	Gfra4	glial cell line derived neurotrophic factor family receptor alpha 4
ENSMUSG00000036395	244757	Glb1l2	galactosidase, beta 1-like 2
ENSMUSG00000024697	14675	Gna14	guanine nucleotide binding protein, alpha 14
ENSMUSG00000032017	110637	Grik4	glutamate receptor, ionotropic, kainate 4
ENSMUSG00000030074	232313	Gxylt2	glucoside xylosyltransferase 2
ENSMUSG00000075297	667281	H60b	histocompatibility 60b
ENSMUSG00000032744	56198	Heyl	hairy/enhancer-of-split related with YRPW motif-like
ENSMUSG00000039377	15284	Hlx	H2.0-like homeobox
ENSMUSG00000067438	15371	Hmx1	H6 homeobox 1
ENSMUSG00000029844	15394	Hoxa1	homeobox A1
ENSMUSG00000038203	15398	Hoxa13	homeobox A13
ENSMUSG00000001655	15422	Hoxc13	homeobox C13
ENSMUSG00000042499	15431	Hoxd11	homeobox D11
ENSMUSG00000043342	15438	Hoxd9	homeobox D9
ENSMUSG00000046093	170638	Hpcal4	hippocalcin-like 4
ENSMUSG00000048583	16002	Igf2	insulin-like growth factor 2
ENSMUSG00000033581	319765	Igf2bp2	insulin-like growth factor 2 mRNA binding protein 2
ENSMUSG00000029814	140488	Igf2bp3	insulin-like growth factor 2 mRNA binding protein 3
ENSMUSG00000034275	235086	Igsf9b	immunoglobulin superfamily, member 9B
ENSMUSG00000042258	16392	Isl1	ISL1 transcription factor, LIM/homeodomain
ENSMUSG00000032318	104360	Isl2	insulin related protein 2 (islet 2)
ENSMUSG00000074766	319909	Ism1	isthmin 1, angiogenesis inhibitor
ENSMUSG00000024502	76217	Jakmip2	janus kinase and microtubule interacting protein 2
ENSMUSG00000030247	16523	Kcnj8	potassium inwardly-rectifying channel, subfamily J, member 8
ENSMUSG00000000794	140493	Kcnn3	potassium intermediate/small conductance calcium-activated channel, subfamily N, member 3
ENSMUSG00000042793	329252	Lgr6	leucine-rich repeat-containing G protein-coupled receptor 6
ENSMUSG00000000247	16870	Lhx2	LIM homeobox protein 2
ENSMUSG00000026890	16874	Lhx6	LIM homeobox protein 6
ENSMUSG00000057604	30937	Lmcd1	LIM and cysteine-rich domains 1
ENSMUSG00000051652	237387	Lrrc3	leucine rich repeat containing 3
ENSMUSG00000020377	17001	Ltc4s	leukotriene C4 synthase
ENSMUSG00000024481	74574	Lvrn	laeverin
ENSMUSG00000050447	320343	Lypd6	LY6/PLAUR domain containing 6
ENSMUSG00000025610	224419	Map3k7cl	Map3k7 C-terminal like
ENSMUSG00000056476	329650	Med12l	mediator complex subunit 12-like
ENSMUSG00000027210	17536	Meis2	Meis homeobox 2
ENSMUSG00000054612	17314	Mgmt	O-6-methylguanine-DNA methyltransferase
ENSMUSG00000061013	210719	Mkx	mohawk homeobox
ENSMUSG00000025930	17681	Msc	musculin
ENSMUSG00000048450	17701	Msx1	msh homeobox 1
ENSMUSG00000027698	320024	Nceh1	neutral cholesterol ester hydrolase 1
ENSMUSG00000021806	18074	Nid2	nidogen 2
ENSMUSG00000068115	78177	Ninl	ninein-like
ENSMUSG00000078532	67149	Nkain1	Na+/K+ transporting ATPase interacting 1
ENSMUSG00000031661	93960	Nkd1	naked cuticle 1 homolog (Drosophila)
ENSMUSG00000027434	18088	Nkx2-2	NK2 homeobox 2
ENSMUSG00000058669	18094	Nkx2-9	NK2 homeobox 9
ENSMUSG00000035187	18096	Nkx6-1	NK6 homeobox 1
ENSMUSG00000030411	384569	Nova2	neuro-oncological ventral antigen 2
ENSMUSG00000022206	18162	Npr3	natriuretic peptide receptor 3
ENSMUSG00000059991	53324	Nptx2	neuronal pentraxin 2
ENSMUSG00000069171	13865	Nr2f1	nuclear receptor subfamily 2, group F, member 1
ENSMUSG00000073295	58242	Nudt11	nudix (nucleoside diphosphate linked moiety X)-type motif 11
ENSMUSG00000045991	225631	Onecut2	one cut domain, family member 2
ENSMUSG00000022330	107587	Osr2	odd-skipped related 2
ENSMUSG00000005917	18423	Otx1	orthodenticle homeobox 1
ENSMUSG00000037034	18503	Pax1	paired box 1
ENSMUSG00000004872	18505	Pax3	paired box 3
ENSMUSG00000027168	18508	Pax6	paired box 6
ENSMUSG00000001497	18511	Pax9	paired box 9
ENSMUSG00000055421	211712	Pcdh9	protocadherin 9
ENSMUSG00000023868	23984	Pde10a	phosphodiesterase 10A
ENSMUSG00000028073	73182	Pear1	platelet endothelial aggregation receptor 1
ENSMUSG00000053398	236539	Phgdh	3-phosphoglycerate dehydrogenase
ENSMUSG00000045658	98496	Pid1	phosphotyrosine interaction domain containing 1
ENSMUSG00000021506	18740	Pitx1	paired-like homeodomain transcription factor 1
ENSMUSG00000028023	18741	Pitx2	paired-like homeodomain transcription factor 2
ENSMUSG00000038910	224860	Plcl2	phospholipase C-like 2
ENSMUSG00000095139	18992	Pou3f2	POU domain, class 3, transcription factor 2
ENSMUSG00000032827	243725	Ppp1r9a	protein phosphatase 1, regulatory (inhibitor) subunit 9A
ENSMUSG00000035456	77630	Prdm8	PR domain containing 8
ENSMUSG00000052920	19091	Prkg1	protein kinase, cGMP-dependent, type I
ENSMUSG00000039405	76453	Prss23	protease, serine 23
ENSMUSG00000028399	19266	Ptprd	protein tyrosine phosphatase, receptor type, D
ENSMUSG00000056553	19276	Ptprn2	protein tyrosine phosphatase, receptor type, N polypeptide 2
ENSMUSG00000029641	68895	Rasl11a	RAS-like, family 11, member A
ENSMUSG00000033882	633285	Rbm46	RNA binding motif protein 46
ENSMUSG00000002324	56739	Rec8	REC8 meiotic recombination protein
ENSMUSG00000042453	19699	Reln	reelin
ENSMUSG00000026475	19734	Rgs16	regulator of G-protein signaling 16
ENSMUSG00000025427	225743	Rnf165	ring finger protein 165
ENSMUSG00000050896	269295	Rtn4rl2	reticulon 4 receptor-like 2
ENSMUSG00000031665	58198	Sall1	sal-like 1 (Drosophila)
ENSMUSG00000024565	20689	Sall3	sal-like 3 (Drosophila)
ENSMUSG00000023927	20230	Satb1	special AT-rich sequence binding protein 1
ENSMUSG00000038331	212712	Satb2	special AT-rich sequence binding protein 2
ENSMUSG00000016763	64706	Scube1	signal peptide, CUB domain, EGF-like 1
ENSMUSG00000000627	20355	Sema4f	sema domain, immunoglobulin domain (Ig), TM domain, and short cytoplasmic domain
ENSMUSG00000021795	20390	Sftpd	surfactant associated protein D
ENSMUSG00000042216	52850	Sgsm1	small G protein signaling modulator 1
ENSMUSG00000037541	210274	Shank2	SH3/ankyrin domain gene 2
ENSMUSG00000022623	58234	Shank3	SH3/ankyrin domain gene 3
ENSMUSG00000027833	20429	Shox2	short stature homeobox 2
ENSMUSG00000024134	20472	Six2	sine oculis-related homeobox 2
ENSMUSG00000027359	26458	Slc27a2	solute carrier family 27 (fatty acid transporter), member 2
ENSMUSG00000023032	59033	Slc4a8	solute carrier family 4 (anion exchanger), member 8
ENSMUSG00000027894	229706	Slc6a17	solute carrier family 6 (neurotransmitter transporter), member 17
ENSMUSG00000063975	108096	Slco1a5	solute carrier organic anion transporter family, member 1a5
ENSMUSG00000056427	20564	Slit3	slit homolog 3 (Drosophila)
ENSMUSG00000027457	241727	Snph	syntaphilin
ENSMUSG00000063632	20666	Sox11	SRY (sex determining region Y)-box 11
ENSMUSG00000048562	320145	Sp8	trans-acting transcription factor 8
ENSMUSG00000068859	381373	Sp9	trans-acting transcription factor 9
ENSMUSG00000062939	20849	Stat4	signal transducer and activator of transcription 4
ENSMUSG00000038576	96935	Susd4	sushi domain containing 4
ENSMUSG00000009394	20965	Syn2	synapsin II
ENSMUSG00000028717	21349	Tal1	T cell acute lymphocytic leukemia 1
ENSMUSG00000027868	21384	Tbx15	T-box 15
ENSMUSG00000032419	76365	Tbx18	T-box18
ENSMUSG00000000093	21385	Tbx2	T-box 2
ENSMUSG00000052415	99681	Tchh	trichohyalin
ENSMUSG00000050052	72148	Tdrp	testis development related protein
ENSMUSG00000042477	332937	Tfap2e	transcription factor AP-2, epsilon
ENSMUSG00000040610	27140	Tlx3	T cell leukemia, homeobox 3
ENSMUSG00000050640	231503	Tmem150c	transmembrane protein 150C
ENSMUSG00000024245	68027	Tmem178	transmembrane protein 178
ENSMUSG00000046157	268567	Tmem229b	transmembrane protein 229B
ENSMUSG00000072244	94088	Trim6	tripartite motif-containing 6
ENSMUSG00000032839	22063	Trpc1	transient receptor potential cation channel, subfamily C, member 1
ENSMUSG00000021217	243931	Tshz3	teashirt zinc finger family member 3
ENSMUSG00000069581	252974	Tspear	thrombospondin type laminin G domain and EAR repeats
ENSMUSG00000035799	22160	Twist1	twist basic helix-loop-helix transcription factor 1
ENSMUSG00000049436	22268	Upk1b	uroplakin 1B
ENSMUSG00000006270	22326	Vax1	ventral anterior homeobox 1
ENSMUSG00000031520	22341	Vegfc	vascular endothelial growth factor C
ENSMUSG00000011171	22355	Vipr2	vasoactive intestinal peptide receptor 2
ENSMUSG00000029636	245880	Wasf3	WAS protein family, member 3
ENSMUSG00000005124	22402	Wisp1	WNT1 inducible signaling pathway protein 1
ENSMUSG00000022382	22422	Wnt7b	wingless-type MMTV integration site family, member 7B
ENSMUSG00000016458	22431	Wt1	Wilms tumor 1 homolog
ENSMUSG00000027520	73884	Zdbf2	zinc finger, DBF-type containing 2
ENSMUSG00000026872	24136	Zeb2	zinc finger E-box binding homeobox 2
ENSMUSG00000025255	80892	Zfhx4	zinc finger homeodomain 4
ENSMUSG00000037855	216049	Zfp365	zinc finger protein 365
ENSMUSG00000043456	243937	Zfp536	zinc finger protein 536
ENSMUSG00000032368	22771	Zic1	zinc finger protein of the cerebellum 1
ENSMUSG00000036972	22774	Zic4	zinc finger protein of the cerebellum 4
ENSMUSG00000041703	65100	Zic5	zinc finger protein of the cerebellum 5
ENSMUSG00000037492	320158	Zmat4	zinc finger, matrin type 4
