# Supplementary material for: Canonical PRC2 function is essential for mammary gland development and affects chromatin compaction in mammary organoids
Source: PLoS Biol. 2018 Aug 6;16(8):e2004986. doi: 10.1371/journal.pbio.2004986 (PMC6095611; doi:10.1371/journal.pbio.2004986)
Supplement: S6 Data — (XLSX) [file pbio.2004986.s013.xlsx]

## Sheet: 2B
Basal cell colony counts (Average of 2 or 3 wells)
		1	2	3	4	5	6
R26creERT2+/+Suz12f/f	-4OHT	13	20	17	17.5
R26creERT2+/+Suz12f/f	+4OHT	14.5	7	9.5	16.5
R26creERT2KI/+Suz12f/f	-4OHT	17.5	14	10.5	47	19	12.5
R26creERT2KI/+Suz12f/f	+4OHT	9.5	9	4.5	39	6	8.5
R26creERT2KI/+Suz12f/+	-4OHT	32	56.5	36
R26creERT2KI/+Suz12f/+	+4OHT	30.5	48.5	31.5
R26creERT2KI/+Suz12+/+	-4OHT	39.5	28.5	26.5
R26creERT2KI/+Suz12+/+	+4OHT	38	32.5	20.5
Luminal progenitor cell colony counts (Average of 2 or 3 wells)
R26creERT2+/+Suz12f/f	-4OHT	25.7	34	47	37.5
R26creERT2+/+Suz12f/f	+4OHT	24	33	38	28.5
R26creERT2KI/+Suz12f/f	-4OHT	41.7	48	32.5	81.5	43
R26creERT2KI/+Suz12f/f	+4OHT	9	1.5	2.5	10	3
R26creERT2KI/+Suz12f/+	-4OHT	70.5	93.5	108
R26creERT2KI/+Suz12f/+	+4OHT	63.5	50.5	95.5
R26creERT2KI/+Suz12+/+	-4OHT	70	56.5	63
R26creERT2KI/+Suz12+/+	+4OHT	56	23.5	55
Mature luminal cell colony counts (Average of 2 or 3 wells)
R26creERT2+/+Suz12f/f	-4OHT	22	10	30	27	34
R26creERT2+/+Suz12f/f	+4OHT	7.3	3.5	5.5	8.5	5
R26creERT2KI/+Suz12f/f	-4OHT	22	10	30	27	34
R26creERT2KI/+Suz12f/f	+4OHT	7.3	3.5	5.5	8.5	5
R26creERT2KI/+Suz12f/+	-4OHT	53.5	14	43
R26creERT2KI/+Suz12f/+	+4OHT	48.5	10	29
R26creERT2KI/+Suz12+/+	-4OHT	14.5	14.5	15.5
R26creERT2KI/+Suz12+/+	+4OHT	10	13.5	10.5

## Sheet: 3B
CTG Normalised Luminescence values
Basal-derived organoids
	Assay	1	2	3	4
R26creERT2+/+Suz12f/f	-4OHT	1.13531	1.18833	1.5989	0.82037
R26creERT2+/+Suz12f/f	+4OHT		1.183	0.770522	1.18607
Luminal-derived organoids
	Assay	1	2	3	4
R26creERT2+/+Suz12f/f	-4OHT	0.956752	1.10526	1.17331	1.19918
R26creERT2+/+Suz12f/f	+4OHT		1.03509	0.878202	0.772943
Basal-derived organoids
	Assay	1	2	3	4	5
R26creERT2KI/+Suz12f/f	-4OHT	1.56007	2.44811	2.40653	2.85098	2.5472
R26creERT2KI/+Suz12f/f	+4OHT		0.418679	0.500523	0.143366	0.270534
Luminal-derived organoids
	Assay	1	2	3	4	5	6	7
R26creERT2KI/+Suz12f/f	-4OHT	2.428	1.82234	2.93018	1.75645	2.47367	1.7256	2.84207
R26creERT2KI/+Suz12f/f	+4OHT	0.510003		0.0276011	1.12607	0.44906	0.274399	0.111316

## Sheet: S1C_D
	MMTV-cre/Suz12 mice
	Weight (g)
	+/+ +/+	+/+ fl/+	+/+ fl/fl	T/+ +/+	T/+ fl/+	T/+ fl/fl
	17.18	17.87	19.45	19.37	20.66	20.32
	17.3	21.34	17.66	21.89	21.87	21.07
		19.45	19.67	15.91	19.79	19.33
		19.52	19.18		17.99	18.58
			19.67		17.09
			18.95		19.9
			17.51		17.9
			19.88		20.7
					19.83
					19.41
					18.04
					17.59
	Ductal extension (cm)
	+/+ +/+	+/+ fl/+	+/+ fl/fl	T/+ +/+	T/+ fl/+	T/+ fl/fl
	0.94	1.04	1.23	1.08	1.2	0.87
	1.08	1.21	1.25	1.19	0.99	0.31
		1.07	1.19	1	1.12	0.67
		1.07	0.95		1.19	-0.04
			1.05		1.26
			1.06		1.24
			1.08		1.29
			1.24		1.24
					1.18
					1.24
					1.12
					1.07

## Sheet: S1E
	Suz12 mRNA expresssion qRTPCR, relative to housekeeping
	Mouse number	1	2	3	4
	MMTVcreT/+Suz12 fl/+	0.67	1.2	0.64	1.48
	MMTVcreT/+ Suz12 fl/fl	0.75	1.36	0.73	1.18
	R26creERT2KI/+Suz12f/f -4OHT	1.69
	R26creERT2KI/+Suz12f/f +4OHT	0.31

## Sheet: S2A
	MMTVcre/Eed mice
	Weight (g)
	+/+ fl/+	+/+ fl/fl	T/+ fl/+	T/+ fl/fl
	0.9	1.02	0.25	0.54
	0.98	0.93	0.78	0
		1.06	0.74	0
		0.85	1.23
		0.88	0.99
			0.92
			0.84
				0= no epithelium detected

## Sheet: S2B
	EED mRNA expresssion qRTPCR, relative to housekeeping
	Mouse number	1	2
	MMTVcre+/+ Eed fl/fl	1.31	0.41
	MMTVcreT/+ Eed fl/fl	1.83	0.46
	CD4cre+/+ Eed f/f	1.77
	CD4creT/+ Eed f/f	0.23

## Sheet: S3A
	Ezh2 mRNA expresssion qRTPCR, relative to housekeeping
		-4OHT		+4OHT
	R26creERT2KI/+Suz12+/+	1.12	0.46	0.48	1.74
	R26creERT2+/+Suz12f/f	0.63	0.35	1.41	2.28
	R26creERT2KI/+Suz12f/f	0.2	1.31	0.15	0.16

## Sheet: 4D_S7C
	Unique	Overlapping
Wt_BaD	7760	47734
KO-BaD	14676	47734
Wt-LuD	1053	23404
KO-LuD	39748	23404

## Sheet: 4E
Up_Wt	RNA_logFC		Up_KO	RNA_logFC
L3mbtl4	#N/A		Tbx18	7.58146
Rbpms	-0.396224		Pax6	6.18329
4933403F05Rik	#N/A		Foxg1	7.87531
Sprr2a1	#N/A		Pitx2	6.15364
Nebl	0.427876		Pax3	7.73949
Elf1	-0.243182		Gm20646	#N/A
Bpifc	-0.50053		Zic3	#N/A
Ubac2	0.276148		Six2	5.94118
Dock4	0.108556		Isl1	5.42532
Pnpla8	-0.45208		Ebf1	4.24018
Atp11a	-0.160476		2210019I11Rik	#N/A
Bmper	2.38809		Cd200r2	#N/A
Etv6	-0.279497		Dlx6as1	#N/A
Mup6	-0.260718		Otx1	5.81704
Cyp3a41a	#N/A		Pax9	6.94647
6720456H20Rik	#N/A		Dmrta1	5.0207
Cdh18	#N/A		Rbm46	2.362
1110018G07Rik	#N/A		Zic4	4.21775
Cdc34	0.725949		Wdr17	#N/A
Sun3	#N/A		Fam5b	#N/A
2700081L22Rik	#N/A		AL669947.1	#N/A
Copg	#N/A		Plcl2	2.71743
Cpsf7	-0.133779		Tbx20	1.41362
Btbd7	-0.365908		C130071C03Rik	#N/A
Cdk14	0.490317		Mapk10	#N/A
Trhde	#N/A		3110039M20Rik	2.03194
Cars	-0.278385		Gm20440	#N/A
Ankhd1	-0.409097		BC042782	#N/A
Scn2a1	#N/A		Vps13d	-0.784882
Arhgap42	-0.28278		Alx1	5.75283
Zfp266	-0.243386		Sntg2	1.75518
Rwdd1	0.0595222		Exph5	0.523337
Samsn1	#N/A		Dnahc9	#N/A
Synpr	1.72899		Fgfr2	0.211125
Tcp1	-0.0818085		E130018O15Rik	#N/A
Rbl2	-0.638526		Osr2	7.75763
Prr14	0.181346		Stxbp5l	#N/A
Lrp6	-0.552394		Satb1	2.78076
Pogk	-0.244016		1700109F18Rik	#N/A
4930417H01Rik	#N/A		Mylk3	#N/A
Ppp3ca	-0.647643		Podxl	0.129534
Slc29a3	-1.11753		6720416L17Rik	#N/A
Ctnna2	#N/A		Lhx2	4.20058
Taf2	-0.118952		Dmrta2	4.42117
Jak1	-0.329812		Sall1	4.46666
Adora3	#N/A		Dcdc2a	5.81734
Hpse2	2.6641		Meis2	3.21646
Daam1	-0.382204		Olfml2a	0.603599
RP24-538B17.1	#N/A		Dmxl2	1.53459
Lgr4	-0.42825		Pax1	5.40991
Larp4b	-0.289539		C330046G03Rik	#N/A
Cdkal1	-0.237674		Vax2os2	#N/A
Cyp2b19	-1.25047		Tbx15	5.39705
Cacna2d1	1.00526		Nkx6-1	4.70942
Tfcp2l1	0.737853		Ror1	-0.0821906
Tapt1	-0.39225		AI646023	#N/A
Lims2	1.50785		Cdkn2a	3.62986
Fhit	0.208406		Psd4	-0.198325
Cast	-0.255241		Adcy2	5.19015
Dyrk2	-0.477607		3010003L10Rik	#N/A
Atp8a2	0.865599		Gli3	0.588749
Fktn	-0.0415648		Pde10a	5.56671
Mbnl2	-0.32553		Gm16582	#N/A
Nab1	-0.305226		Adamts2	3.17566
Notch2	-0.346379		Bdnf	1.31418
Lphn3	#N/A		2610019F03Rik	#N/A
Shroom3	0.0692864		En2	7.21591
Pgm2	-0.633145		Pde1b	1.13847
Vmn2r95	#N/A		Prdm13	#N/A
Mkrn1	-0.294061		4921506M07Rik	#N/A
Mgat5	-0.0875979		Odz2	#N/A
Nkain3	#N/A		Fbxl21	0.841706
Scin	-1.1385		Wasf3	3.4574
Txk	#N/A		Dmrt2	6.85012
Pde4d	0.0164245		Slco1a5	1.98847
Cd36	#N/A		Chst8	#N/A
Dnajc1	-0.0619008		Spsb4	0.676118
Specc1l	-0.273185		Cdca7l	0.268046
Tmem45a	1.2761		Slc2a13	0.894154
Galntl4	#N/A		Celf4	0.920728
Farp2	-0.673224		Dgkb	#N/A
Pros1	0.637791		Atp6v0d1	-0.03652
Pcm1	-0.505607		Ptprn2	2.78001
Trp53bp1	-0.236531		Foxi3	2.87529
Rasal1	-0.217282		Cadm1	0.612916
Srek1	0.0054931		Dpp6	1.1691
Slmap	-0.373466		Sall3	5.29014
Tbxas1	#N/A		Gm11264	#N/A
Setbp1	-0.147877		Snph	2.25808
Gm17106	#N/A		St3gal3	0.528262
Etl4	0.129836		1500002O10Rik	#N/A
Hs6st3	1.76734		Mtus2	1.18319
Npc1	-0.118718		Mecom	0.149818
Pot1a	-0.283667		Syt1	#N/A
Ranbp17	0.511102		Raver2	1.37756
Osmr	-0.237716		E130309F12Rik	#N/A
Astn2	4.34196		Gas7	-0.739593
Usp25	-0.238493		Ism1	2.59826
Igf2r	0.153045		Epha3	2.42716
1110012J17Rik	#N/A		Cenpp	-0.904462
Tcte2	0.375656		Hoxd9	6.36797
Nup37	-0.2839		Cabin1	-0.0423263
Cdc14a	-0.54578		2610035F20Rik	3.08682
4930534B04Rik	#N/A		Gm10837	#N/A
Khdrbs3	0.921046		Lrp3	1.45205
RNaseP_nuc	#N/A		Akt2	-0.23233
Pla2g4a	-1.28957		Slc44a3	-0.196032
Abcb5	1.1451		Abcb1b	1.97362
Zfp407	-0.0165853		Rgs16	5.88231
Nbr1	-0.361108		Gm15524	#N/A
Sft2d3	-0.244073		AL646051.1	#N/A
Jmjd1c	-0.328648		Foxl2	6.69444
Gpc6	0.424155		Zic1	7.58819
Ppa2	0.00451892		Trdn	#N/A
Klf3	-0.0776621		Zmat4	3.26
Mtmr10	-0.387091		Gpr98	#N/A
Wwc1	-0.0605288		Smoc2	1.37434
Wdr17	#N/A		Lrrc8c	0.48831
Rngtt	-0.0738637		2003-09-01	#N/A
Fgf20	#N/A		Wdr25	0.438323
Gm17354	#N/A		Flnb	-0.372919
Itgb8	-0.0542352		Slit3	3.46985
Mid1	0.206173		Myo16	#N/A
Xkr4	#N/A		Slc4a8	3.1367
Trp53i11	-0.0995514		Arhgap24	0.836026
Rsl1d1	-0.015802		Abat	1.76783
Ptprj	-0.0878538		Pak6	1.07822
Prkca	-0.528635		Atp8a2	0.865599
4732418C07Rik	#N/A		Sp9	5.15948
Zzz3	-0.16478		Mad2l2	0.449211
Ercc6	-0.0246891		Thbs4	1.80432
Tppp	0.628978		Sftpd	5.52401
Gm15139	#N/A		Slc9a9	1.16076
			Arap1	-0.161984
			Ccdc6	-0.622408
			Sox2ot	#N/A
			Nt5e	-0.0864899
			Pax6os1	#N/A
			Stx2	0.0418371
			2610109H07Rik	#N/A
			Prune2	0.370504
			Pid1	2.07328
			Prcp	-0.405805
			Apcdd1	2.09339
			Greb1l	0.590595
			Nt5dc1	0.0613688
			Ano4	2.67198
			Zfp30	-0.0202807
			4831426I19Rik	#N/A
			Zfhx4	2.8683
			Bmp4	4.29057
			Nckap5	1.23871
			Entpd6	0.289507
			D630013G24Rik	#N/A
			Ccdc148	0.111079
			Mrpl1	-0.141295
			Rbm20	0.253577
			Abhd14a	-0.372669
			Bmper	2.38809
			Dpysl4	6.05072
			Rnf182	#N/A
			Gm14249	#N/A
			Hand2	1.55455
			Med31	0.272839
			Cacng8	#N/A
			Hoxd11	3.38545
			Ptk2	-0.0446564
			Slco5a1	1.1258
			Rasl11a	2.83373
			Grik4	2.95875
			Lhx6	3.95039
			Nptx2	4.37286
			Aldh1a2	#N/A
			Olfml2b	0.829675
			Eya1	1.57159
			Cyfip2	3.22592
			Foxa1	0.352285
			Flrt2	2.72153
			Nkx2-9	4.23784
			Pcyt1b	0.427861
			Ccdc141	2.22576
			Hpcal4	3.54781
			Acoxl	-0.0220061
			Shroom3	0.0692864
			Gm20653	#N/A
			5430405G05Rik	#N/A
			4930564K09Rik	#N/A
			Hck	#N/A
			Lpcat2	-0.128761
			9630028H03Rik	#N/A
			Gm15747	#N/A
			Fstl1	3.60534
			0610007P08Rik	#N/A
			Litaf	-0.113324
			Fam19a5	2.07813
			Ranbp17	0.511102
			Glis1	0.499036
			Gm20388	#N/A
			Igsf9b	2.43048
			N4bp2l1	-0.0101759
			Rundc3b	#N/A
			Tbc1d22a	0.00511886
			Nkx3-1	1.40891
			Camta1	0.703112
			Fam50b	#N/A
			Cd82	-0.189106
			Muc5ac	#N/A
			Ostm1	0.446468
			Atp13a5	#N/A
			Tlx3	4.27464
			Fam189a1	#N/A
			Cdc14b	0.933346
			Bmp2	2.95962
			Rab27b	0.556039
			Nos1	#N/A
			9330101J02Rik	#N/A
			Ctnna3	#N/A
			Hsd17b2	1.5407
			Mmp17	0.821489
			Wdr96	#N/A
			Hlx	3.70608
			Igf2bp3	4.23545
			Fam102b	0.616652
			Fgf12	2.27721
			H60b	2.39569
			Prkg1	1.36247
			Mgat5	-0.0875979
			Emx2	4.77421
			Tox3	1.9062
			Hmx1	4.89846
			Fbxl2	1.59348
			Trp73	0.548107
			Tmem178	2.95667
			Col15a1	2.54458
			Fam13c	0.112406
			Fezf1	3.23093
			Dync1i1	#N/A
			Glb1l2	1.44136
			Akap6	-0.392092
			Sp8	4.8828
			Slc24a3	1.98102
			Rec8	4.84083
			B230206L02Rik	#N/A
			Ppfibp2	-1.41337
			Lmcd1	2.99898
			1700095B22Rik	#N/A
			Ccdc33	1.04533
			Myo5a	0.687486
			Amph	#N/A
			2700069I18Rik	#N/A
			Zic5	3.24359
			Cngb3	#N/A
			Sacs	#N/A
			Arhgef26	-0.266394
			Ttc34	#N/A
			Rab40b	0.678099
			2310004I24Rik	#N/A
			Col7a1	0.419563
			Iqck	-0.0409861
			Baalc	#N/A
			Tmem159	0.790008
			Fjx1	1.92306
			Pde4d	0.0164245
			ORF63	#N/A
			Kcna4	#N/A
			Bace2	0.364124
			Evx2	#N/A
			Rasa3	0.166889
			Dab1	1.38741
			Vipr2	3.43224
			Isl2	3.30263
			Khdrbs3	0.921046
			Shank2	1.28832
			Syn3	0.179496
			Sema4f	2.43848
			Rreb1	-0.742177
			Fam131a	-0.240248
			Ankrd24	-0.477899
			D5Ertd579e	-0.110715
			Nrg4	-0.62025
			Arhgap22	0.19079
			Ddah1	2.52273
			Sipa1l3	-0.095338
			Exoc3	0.00228034
			C2cd4c	#N/A
			Chn1	4.82064
			Tfap2e	4.05805
			Gpr37	#N/A
			Dnajb11	0.35526
			Foxe3	#N/A
			A230108P19Rik	#N/A
			Ank	0.74079
			Pkp2	0.0638379
			Rhbdl3	1.50445
			Gbx2	#N/A
			Ccdc3	1.29345
			Slc6a9	0.106379
			Hopx	2.24086
			Begain	1.92711
			Atp2c1	-0.183676
			Tal1	4.45655
			Zbtb7c	0.985141
			Col4a3	1.46716
			A830082K12Rik	2.91578
			Col23a1	0.735111
			Gm14858	#N/A
			Bicd2	0.117423
			Arsa	-0.414877
			Zdbf2	6.08917
			Onecut2	6.32484
			Tchh	1.75095
			Klf15	-0.180954
			Hoxc13	4.87986
			Tmem246	0.613281
			4930534B04Rik	#N/A
			Rsbn1l	-0.145968
			Gm13710	#N/A
			5730508B09Rik	1.43535
			9030425E11Rik	#N/A
			Gm11837	#N/A
			Slc2a9	1.23968
			Wisp1	2.68491
			Alcam	0.749626
			Six3os1	4.237
			Dusp2	2.96012
			Ppara	0.241257
			Bbox1	-0.179769
			Cacna2d1	1.00526
			Sgsm1	1.68317
			Kcnip3	1.24659
			Gna14	1.29818
			Plcb1	0.27231
			Lrrc16a	#N/A
			Cbln1	#N/A
			Osbp	-0.159307
			Gp5	0.79677
			Gstm4	-0.0903428
			Znrf1	-0.0403058
			Cachd1	0.349472
			Cd247	#N/A
			Schip1	-0.56574
			Sox11	3.07321
			Gpcpd1	0.186898
			Foxa2	6.94205
			Nr2f1	5.35865
			Nek11	0.580095
			Rassf2	1.60218
			Il11	1.10435
			Fry	0.140098
			Fggy	-0.409507
			Fam19a4	#N/A
			Igfbpl1	#N/A
			Nkx2-2	3.27291
			Kcnj8	2.6035
			BC052040	-0.619101
			Pax5	#N/A
			Nt5c2	-0.250397
			AI314831	#N/A
			Gm20398	#N/A
			Fgf18	#N/A
			Magi2	0.410149
			Sorcs2	0.850325
			Tmem163	#N/A
			Ust	0.808339
			Ceacam3	#N/A
			Zfp423	-0.0522048
			Odz3	#N/A
			8030451A03Rik	#N/A
			Scube1	2.91618
			Ak5	#N/A
			Ckb	1.22386
			4930579G22Rik	#N/A
			Adamts20	2.67062
			Duoxa2	0.677046
			Iqca	#N/A
			S1pr1	#N/A
			Grm8	1.77167
			Sox6	0.975791
			Mrpl40	-0.148642
			Sybu	0.256238
			Slc13a5	#N/A
			Myo3b	#N/A
			Eda	0.669895
			Abi1	-0.0424331
			Dysf	0.239701
			Ulk4	0.0987498
			3100003L05Rik	#N/A
			Prlr	-0.684422
			Wnt9b	#N/A
			Chst9	0.820613
			Rora	0.0848276
			Col5a1	1.8277
			Prdm16	1.12011
			9030418K01Rik	#N/A
			Bhlhe22	4.68472
			Lgr6	1.40911
			H2-Q6	1.41244
			Eef2k	-0.733418
			Myocd	#N/A
			Plcb4	0.244706
			Hoxd1	#N/A
			Erc2	#N/A
			Tubb4a	0.610664
			Zfp57	2.0748
			Slc37a3	0.0680828
			Stag3	0.463521
			Nt5c3	0.236597
			Gm16320	#N/A
			Ccdc105	#N/A
			Dynlrb2	#N/A
			Ebf3	7.21998
			Tmem229b	1.3698
			F2rl1	1.87313
			Htr7	#N/A
			A830092H15Rik	#N/A
			Arid3a	-0.4782
			Cpeb3	-0.415832
			Tbx2	2.51432
			RP24-308M3.1	#N/A
			Ccnt2	-0.268813
			Mycl1	#N/A
			Pdlim4	0.805593
			CT573017.1	#N/A
			Tfeb	0.14441
			Sox14	0.563824
			Ctnnd2	1.58335
			Shank3	3.05425
			Bok	0.809
			Upk1b	3.73704
			Phyhipl	#N/A
			Gm16157	#N/A
			Ralgps2	1.12922
			Usp13	1.73896
			Kcns3	0.864525
			4930522L14Rik	#N/A
			Kcna3	#N/A
			Dennd1a	-0.219928
			Satb2	2.44426
			Ift172	-0.332683
			Ergic1	0.270074
			Pcdh8	0.437572
			Xylt1	1.23924
			Auts2	-0.205728
			Sp100	0.618145
			Wt1	4.03252
			4930458D05Rik	0.520067
			Nudt11	2.33066
			Slc4a5	#N/A
			Ppp1r9a	3.53827
			Rgs8	#N/A
			Fam65b	0.457518
			Reln	4.38318
			Plcxd2	1.43605
			Foxd1	6.80207
			Elovl4	2.61105
			Abcc4	2.27019
			Kctd7	0.454148
			Gm17566	#N/A
			Twist1	5.6736
			Igsf9	0.369803
			Mkx	1.76943
			C630004H02Rik	#N/A
			Taok3	0.581558
			Col6a6	1.90538
			Mcc	0.0811284
			Ece1	0.457008
			Zfp521	0.894602
			Gm10664	#N/A
			Col4a2	1.33863
			Ankrd5	#N/A
			Klhl29	1.27099
			Tgfbr1	-0.000268491
			Galnt14	3.36558
			Med12l	2.91166
			AI836003	#N/A
			Stau2	0.0205874
			Dlx5	1.0754
			Dmwd	0.197296
			Mad1l1	0.218991
			Jakmip2	2.15715
			A930011G23Rik	#N/A
			Rab5b	-0.304741
			Rap1a	0.217484
			9430041J12Rik	#N/A
			Acot12	#N/A
			Gm11110	#N/A
			Susd4	2.63868
			Tpst1	0.607953
			Emx1	#N/A
			Rad51l3	#N/A
			Rnls	0.287014
			Gm14064	#N/A
			Slc1a2	0.535323
			Calb2	#N/A
			P4ha2	-0.0121862
			Eomes	3.11538
			Trim6	2.22005
			Slc27a2	3.14745
			Batf3	1.46396
			Prkcq	#N/A
			Gm3264	#N/A
			Tshz2	0.0969251
			4933406I18Rik	#N/A
			Cnksr3	0.303624
			Kdr	#N/A
			6230409E13Rik	#N/A
			Trim2	0.195026
			Lmtk2	-0.396786
			Nek3	0.488753
			Dgkh	0.961951
			Atp4a	1.6292
			Nexn	0.914131
			Me3	1.52653
			Vegfc	3.09659
			Neurog2	#N/A
			Slc7a2	0.313866
			Srd5a2	1.03888
			Syn2	1.56301
			Ndrg4	0.447377
			Bend4	1.66093
			Tmem150c	2.60064
			Psat1	-0.942562
			Dcaf5	-0.165437
			Dcbld2	0.864795
			Bend6	#N/A
			Nrcam	-0.387006
			Gxylt2	1.89143
			Hs3st5	#N/A
			Zfp644	-0.151256
			Nkain1	2.31301
			6030405A18Rik	#N/A
			B630019A10Rik	#N/A
			Zfp536	2.66293
			Tshz3	2.90259
			Cxxc4	2.2206
			Edn2	0.252285
			Pou3f2	3.44871
			Nid2	4.86207
			Col16a1	0.686474
			BC016579	1.76003
			Msc	4.255
			Trpm3	0.063063
			Camta2	-0.192852
			Mtss1l	0.10082
			Cd109	-0.200124
			Kcnk5	-0.0734349
			Cdh13	0.510562
			Gabrq	#N/A
			Pgd	-0.272282
			Gm11608	#N/A
			Phactr2	0.892659
			E130203B14Rik	#N/A
			Rgs10	1.34105
			Gm15319	#N/A
			8430427H17Rik	#N/A
			Usp43	0.72461
			Cxcl17	1.95255
			Stat4	2.96826
			Spock1	#N/A
			Fmo2	1.82583
			Prss23	2.00445
			Sorbs3	0.898254
			Ly75	0.967316
			Dmbx1	#N/A
			Cmbl	-1.15204
			Clstn2	#N/A
			Sox8	0.90365
			Celf5	1.86394
			Sorcs3	1.56752
			Flt4	4.07928
			Gata4	7.45075
			Kank2	-0.0377724
			Kcna5	#N/A
			Sh3pxd2a	-0.18137
			Hspb8	1.10468
			Ccdc147	#N/A
			Col25a1	0.934608
			Rnf220	0.0407866
			Bend7	1.53052
			Scin	-1.1385
			Itpr2	-0.868746
			Hivep3	-0.789824
			Depdc7	0.00325419
			Soat1	0.306709
			9230104L09Rik	#N/A
			Lypd6	2.50671
			Nova2	2.77356
			Hoxa13	4.05916
			Npr3	3.49418
			Fbxo21	0.490272
			Accn1	#N/A
			Pdgfc	-0.511093
			Dapl1	2.86564
			Kcnn3	2.69451
			Arhgef37	-0.969736
			Gm15908	#N/A
			Flt1	1.20122
			Rap1gap2	0.0973362
			Stk32c	#N/A
			Igsf3	-0.195384
			Dock3	2.11626
			Macrod2	0.994273
			Phgdh	1.869
			Cd34	2.93202
			Gm16191	#N/A
			Smyd3	-0.419823
			Gm13481	#N/A
			Olig1	#N/A
			Ypel1	0.206631
			Prkag2	0.747676
			Tox2	0.475413
			Stk3	0.26787
			Gm13814	#N/A
			Slc6a6	0.133351
			Gm20629	#N/A
			Bbs7	0.505966
			Fam134b	-0.0437592
			Nkd1	2.30689
			Gata2	4.18717
			Fa2h	#N/A
			Slc7a14	#N/A
			D18Ertd653e	#N/A
			Tnni1	-0.41587
			Fbn1	2.14223
			Gm3294	#N/A
			Fam118a	0.770291
			Ahnak	-0.828728
			Fam190a	#N/A
			Smox	-0.380998
			Msi2	-0.10146
			Ccdc136	1.02339
			Dlgap5	-0.507369
			Gm10649	#N/A
			Steap1	0.725455
			Abcg5	#N/A
			Agpat3	-0.0106354
			Sytl2	1.53586
			Kif26a	0.848403
			Igf2bp2	1.29522
			Gm5860	#N/A
			Tspyl5	1.05243
			Cdx2	3.0395
			Cpsf6	-0.0604289
			Pcsk5	1.14954
			1700027A23Rik	#N/A
			AB099516	#N/A
			Ascl2	2.18685
			Lpar1	-0.169611
			Zeb2	5.25443
			Dpf1	1.38881
			Cytip	1.70053
			Lsm11	-0.306341
			Asah1	-0.225421
			Slc15a2	0.319715
			2700033N17Rik	#N/A
			Dmrt3	6.34267
			Plxna2	-0.0746462
			Slc6a17	3.7152
			Zfyve28	#N/A
			Mob3b	-0.165215
			Cables1	0.434118
			AI646519	#N/A
			Hoxa1	3.10726
			Camk1	0.245405
			1700123M08Rik	-0.387479
			Fzd10	1.43985
			Cln5	0.259851
			Galnt7	-0.413469
			Sncaip	0.423343
			Heyl	2.68361
			Zfp365	3.01301
			Rsrc1	0.170807
			Hepacam	-0.705083
			BC067074	#N/A
			St8sia1	#N/A
			Gpr44	#N/A
			Acvr1	0.26685
			Fras1	2.4871
			Gm3739	#N/A
			Gm4675	#N/A
			Igf2	6.78745
			Gpr176	0.648962
			1500009L16Rik	3.57866
			Cish	2.06765
			Etl4	0.129836
			Gpr56	#N/A
			Bri3	-0.0180477
			Ppm1h	0.623381
			Agpat4	0.650106
			Art3	1.97508
			Dusp10	1.09768
			Col27a1	-0.297737
			Zfp821	-0.00863853
			Prickle4	#N/A
			F5	4.55789
			Gm14546	#N/A
			Pitx1	7.85117
			Prrg3	0.891549
			Ninl	1.15908
			Coro1a	#N/A
			BX666061.2	#N/A
			Gm11019	#N/A
			Nceh1	1.55399
			Vapb	0.0123879
			Plekhg1	-0.808807
			Tbcel	0.873159
			Lrrc3	1.47237
			Pcyt1a	-0.0400443
			Ltc4s	2.44557
			Wnt7b	1.36051
			Fam69a	0.20429
			Sema5b	#N/A
			Fat3	1.6309
			Dtd1	0.346777
			Prdm8	3.11326
			Peg10	#N/A
			Prickle2	0.403541
			Kcnab2	0.877064
			Slc25a48	1.04452
			Impa2	-0.139141
			Arhgef33	1.25659
			Tmem98	0.571422
			Phlpp2	-0.163085
			Adrb2	1.22621
			Robo1	-0.499491
			Serpina9	#N/A
			4933407C03Rik	#N/A
			Sgip1	#N/A
			Tle4	-0.40682
			Mef2a	0.211333
			BC023719	#N/A
			Tmem135	-0.393181
			Rtn4rl2	1.97888
			Mgmt	2.79114
			Slc1a3	1.22036
			Gfra4	2.24326
			Trim9	#N/A
			Lpin2	-0.284935
			Shox2	3.53951
			Itga5	0.608648
			Vax1	2.74532
			Acvr1c	#N/A
			Rbp1	-0.0310543
			Frmd4a	0.606786
			Gprc5b	-0.197049
			Abcb1a	#N/A
			Det1	-0.253079
			Klf11	-0.0702631
			Pigr	-0.535271
			Elf4	-0.450542
			Rai2	-0.24395
			Nkain2	0.276016
			Asxl3	2.66357
			4833403I15Rik	#N/A
			1300017J02Rik	-0.23117
			Zbtb20	-0.314361
			Pear1	1.58934
			Grm1	#N/A
			Pppde1	#N/A
			Tmem132c	#N/A
			Dclk1	2.12641
			Phldb2	0.42543
			Celf6	#N/A
			Armc7	0.1232
			Pfdn4	0.350382
			Nog	1.8101
			Kcnq1	0.288793
			Ptprd	4.14321
			Fgfrl1	0.594967
			Gem	1.69077
			Peg3	0.417052
			A230065N10Rik	#N/A
			Csmd1	0.843432
			Sim1	#N/A
			U6	#N/A
			Sec62	0.305368
			Hs6st3	1.76734
			Gm13936	#N/A
			Dok5	2.76931
			Syt7	2.2743
			Adamts7	0.984067
			Zdhhc2	0.720742
			Clip4	0.205776
			Foxp2	1.35591
			Ak1	1.90773
			Plcl1	0.164666
			Actr3b	0.780524
			Ttc9	2.05511
			Gdf6	2.91663
			1700086L19Rik	#N/A
			Mtap9	#N/A
			Ssfa2	-0.11029
			Cpeb2	0.161855
			Hoxb13	6.13847
			Vgll3	2.45616
			Rgma	-0.00256376
			Ebf4	1.26108
			Prkch	0.890436
			Syt9	0.586374
			Kcnb2	#N/A
			Dact1	2.87615
			Myrip	1.5664
			Atic	0.182781
			Nrp1	4.46876
			Armc3	#N/A
			Hrh1	0.693866
			B4galnt4	0.86756
			Flnc	1.48633
			Adamtsl3	1.13052
			Rnf32	-0.0776012
			Dlk1	#N/A
			Tspan33	1.48924
			Mta3	-0.210502
			Trim16	0.965459
			Cnot8	0.00730578
			Hes1	1.16718
			Nanog	#N/A
			Gm14243	#N/A
			Sdccag8	-0.0799639
			Arhgef7	-0.250148
			Fam124a	3.33692
			E2f7	-0.64706
			7SK	#N/A
			BC024479	#N/A
			Hoxc10	5.36692
			Mir17hg	-0.0502682
			Utp23	-0.195036
			Kif6	0.369716
			Mboat2	0.277877
			Aebp2	0.349559
			Paqr9	#N/A
			Rtbdn	-0.00501242
			Rasgrf1	1.36493
			Otud7b	0.0508934
			Gzf1	-0.468677
			Hoxb9	5.60826
			Eif2b5	0.241478
			Oxr1	0.293284
			Thsd1	1.58882
			Zfp41	-0.01107
			Cdc42ep1	0.793357
			Wdr48	-0.209485
			Megf8	-0.0867652
			Sp5	5.4405
			Ces2d-ps	#N/A
			C230030N03Rik	#N/A
			Wnt1	#N/A
			Sdk1	0.403304
			Nrn1	0.933507
			Shc3	#N/A
			Rnf6	-0.463594
			Rorb	#N/A
			Cyp2r1	1.47266
			Rnf165	2.44046
			5930412G12Rik	#N/A
			Gm13470	#N/A
			Ptprm	0.592381
			Otos	#N/A
			Msx1	1.89238
			4930452B06Rik	2.11332
			Atp9b	0.0396936
			Fam184a	2.32415
			Barhl2	#N/A
			Carhsp1	0.238965
			Gm10320	#N/A
			Gm5089	#N/A
			Esrp1	-0.544023
			n-R5s172	#N/A
			Nedd1	-0.229057
			Sparc	1.04757
			Sdr16c5	#N/A
			Cep72	-0.324283
			Gm5148	#N/A
			Rasa2	0.40642
			Tbc1d2b	0.217307
			Prkd1	0.672263
			Pcdh9	3.75456
			Tpd52l1	-0.840172
			Ccna1	#N/A
			Nudt10	1.69544
			Celsr1	0.995837
			Ccnd2	3.84429
			Pcnxl2	#N/A
			SNORA42	#N/A
			Ppargc1a	1.28267
			Rnase1	0.0924947
			AF529169	2.21667
			Kcnh2	0.984958
			2310061N02Rik	#N/A
			Tmsb15b1	1.06534
			Trpc1	2.60469
			Trbv31	#N/A
			Stard4	-0.308926
			Ascl1	#N/A
			Braf	-0.44308
			Gm3383	#N/A
			Nfatc1	0.733645
			B4galt5	3.15064
			Rnf217	-0.268792
			Dach1	3.07789
			Tll2	1.30773
			Shisa6	#N/A
			Fbxo10	-0.00552042
			Gm10013	#N/A
			Th	#N/A
			U1	#N/A
			Tmc7	0.020176
			Pde11a	#N/A
			Nkx2-1	#N/A
			Neurog1	#N/A
			Plekhf1	0.0718629
			Hey2	0.924639
			Nfe2	#N/A
			Clstn3	3.48608

## Sheet: S4C_Ba_Dw
GeneID	Chr	Length	Symbol	type_of_gene	description	logFC	AveExpr	t	P.Value	adj.P.Val
20249	chr19	4837	Scd1	protein-coding	stearoyl-Coenzyme A desaturase 1	-2.7712	10.2552	-11.1155	4.00169e-07	4.50097e-05
269328	chr2	1589	Muc15	protein-coding	mucin 15	-2.94142	7.04365	-10.327	7.986e-07	7.37016e-05
97998	chr15	3437	Deptor	protein-coding	DEP domain containing MTOR-interacting protein	-1.71403	6.8484	-8.89194	2.86356e-06	0.000194466
14957	chr13	2977	Hist1h1d	protein-coding	histone cluster 1, H1d	-2.8523	1.06743	-8.15042	6.21923e-06	0.000363977
74338	chr13	2439	Slc6a19	protein-coding	solute carrier family 6 (neurotransmitter transporter), member 19	-3.0391	0.847628	-7.11114	1.97891e-05	0.000868609
52615	chr11	4373	Suz12	protein-coding	suppressor of zeste 12 homolog (Drosophila)	-1.37251	5.6066	-6.66835	3.23914e-05	0.00126038
63954	chr4	595	Rbp7	protein-coding	retinol binding protein 7, cellular	-3.21027	3.36015	-6.66028	3.45959e-05	0.00132363
17101	chr13	11806	Lyst	protein-coding	lysosomal trafficking regulator	-1.61145	6.04409	-6.59397	3.55003e-05	0.00135078
228061	chr2	7359	Agps	protein-coding	alkylglycerone phosphate synthase	-1.35558	7.84464	-6.49151	4.02323e-05	0.0015084
13521	chr18	3863	Slc26a2	protein-coding	solute carrier family 26 (sulfate transporter), member 2	-1.26146	5.61471	-6.33777	4.87259e-05	0.00176702
71884	chr1	1711	Chit1	protein-coding	chitinase 1 (chitotriosidase)	-2.45773	1.11943	-6.20621	5.84849e-05	0.0020192
54141	chr11	3822	Spag5	protein-coding	sperm associated antigen 5	-1.64711	4.57767	-6.09552	6.6416e-05	0.00220829
78772	chr1	2736	Hhipl2	protein-coding	hedgehog interacting protein-like 2	-1.95205	6.37589	-5.85716	9.19933e-05	0.00287495
216188	chr10	6030	Aldh1l2	protein-coding	aldehyde dehydrogenase 1 family, member L2	-1.44379	4.23358	-5.84322	9.22224e-05	0.00287495
68549	chr1	5416	Sgol2a	protein-coding	shugoshin-like 2a (S. pombe)	-1.53508	2.98476	-5.67987	0.000114716	0.00342511
12279	chr15	1767	C9	protein-coding	complement component 9	-2.42117	0.926768	-5.63957	0.000123049	0.00362278
230828	chr4	5825	Il22ra1	protein-coding	interleukin 22 receptor, alpha 1	-1.91074	0.588569	-5.14078	0.000242822	0.00643813
12654	chr1	1689	Chil1	protein-coding	chitinase-like 1	-1.67421	13.1774	-4.93443	0.000325545	0.0080669
17684	chr10	1969	Cited2	protein-coding	Cbp/p300-interacting transactivator, with Glu/Asp-rich carboxy-terminal domain, 2	-1.76163	8.33814	-4.83776	0.000378325	0.00897322
69398	chr9	2375	Cdhr4	protein-coding	cadherin-related family member 4	-2.32347	2.79682	-4.8262	0.00039002	0.00913028
23844	chr3	2935	Clca1	protein-coding	chloride channel accessory 1	-2.87727	3.34979	-4.75532	0.00044325	0.0100973
224530	chr17	1991	Acat3	protein-coding	acetyl-Coenzyme A acetyltransferase 3	-1.86866	2.02428	-4.70043	0.000460365	0.0103868
70984	chr9	2981	4931406C07Rik	protein-coding	RIKEN cDNA 4931406C07 gene	-1.49973	9.26081	-4.66269	0.000484759	0.0107702
140494	chr6	3285	Atp6v0a4	protein-coding	ATPase, H+ transporting, lysosomal V0 subunit A4	-2.1266	4.97271	-4.66961	0.00048866	0.0108234
12767	chr1	1814	Cxcr4	protein-coding	chemokine (C-X-C motif) receptor 4	-1.60518	5.51355	-4.6312	0.000512384	0.01116
240913	chr1	3673	Adamts4	protein-coding	a disintegrin-like and metallopeptidase (reprolysin type) with thrombospondin type 1 motif, 4	-1.34372	3.20497	-4.56153	0.000563595	0.0120925
83397	chr10	6247	Akap12	protein-coding	A kinase (PRKA) anchor protein (gravin) 12	-1.32223	5.1523	-4.50653	0.000612299	0.0128708
16598	chr8	1816	Klf2	protein-coding	Kruppel-like factor 2 (lung)	-1.08442	6.97681	-4.48224	0.000634996	0.0132383
71601	chr7	2897	Ceacam20	protein-coding	carcinoembryonic antigen-related cell adhesion molecule 20	-2.41669	2.52726	-4.45118	0.000686024	0.0141096
382018	chr8	7960	Unc13a	protein-coding	unc-13 homolog A (C. elegans)	-2.13267	1.12426	-4.37205	0.000761103	0.0153253
50708	chr13	1561	Hist1h1c	protein-coding	histone cluster 1, H1c	-1.57257	6.48864	-4.36247	0.000768846	0.0153951
240028	chr17	5181	Lnpep	protein-coding	leucyl/cystinyl aminopeptidase	-1.01778	5.73647	-4.25166	0.000903938	0.0176103
18104	chr8	1552	Nqo1	protein-coding	NAD(P)H dehydrogenase, quinone 1	-1.36237	5.99047	-4.22473	0.000949064	0.0184044
21419	chr1	6391	Tfap2b	protein-coding	transcription factor AP-2 beta	-0.975652	6.52904	-4.18704	0.000999306	0.0191827
217721	chr12	3435	Mfsd7c	protein-coding	major facilitator superfamily domain containing 7C	-1.28385	4.96023	-4.14164	0.00107303	0.0203899
171388	chr3	1788	Bnipl	protein-coding	BCL2/adenovirus E1B 19kD interacting protein like	-1.22354	4.58472	-4.14145	0.00107319	0.0203899
69540	chr7	1354	Klk10	protein-coding	kallikrein related-peptidase 10	-2.44318	2.46738	-4.16233	0.00107353	0.0203899
170720	chr11	3958	Card14	protein-coding	caspase recruitment domain family, member 14	-1.98532	1.12279	-4.09011	0.00117497	0.0219975
329065	chr19	3072	Scd4	protein-coding	stearoyl-coenzyme A desaturase 4	-1.89339	0.953228	-4.06756	0.00121452	0.0225911
108000	chr1	11130	Cenpf	protein-coding	centromere protein F	-1.77274	2.5642	-4.05973	0.00122634	0.0227522
16882	chr11	5945	Lig3	protein-coding	ligase III, DNA, ATP-dependent	-1.29094	6.9515	-4.02318	0.00130002	0.0239341
18783	chr1	2846	Pla2g4a	protein-coding	phospholipase A2, group IVA (cytosolic, calcium-dependent)	-1.28957	6.45127	-4.02125	0.00130399	0.0239764
214162	chr9	16439	Kmt2a	protein-coding	lysine (K)-specific methyltransferase 2A	-1.22284	7.57747	-3.97848	0.001387	0.0251811
21877	chr11	1369	Tk1	protein-coding	thymidine kinase 1	-1.44862	3.74421	-3.95629	0.00143821	0.025754
19024	chr7	4733	Ppfibp2	protein-coding	PTPRF interacting protein, binding protein 2 (liprin beta 2)	-1.41337	6.08084	-3.90299	0.00157367	0.0275957
58909	chr6	4293	Fam13a	protein-coding	family with sequence similarity 13, member A	-2.00601	5.19261	-3.86571	0.00168902	0.0293682
105171	chr13	4089	Arrdc3	protein-coding	arrestin domain containing 3	-1.38349	7.22847	-3.82857	0.00177189	0.0303879
94180	chr9	2775	Acsbg1	protein-coding	acyl-CoA synthetase bubblegum family member 1	-2.82204	1.93129	-3.83694	0.00183977	0.0312349
272382	chr7	2786	Spib	protein-coding	Spi-B transcription factor (Spi-1/PU.1 related)	-2.36175	-0.857819	-3.80242	0.00188719	0.0318148
319973	chr4	957	A630077J23Rik	ncRNA	RIKEN cDNA A630077J23 gene	-1.46203	2.53599	-3.76239	0.00196186	0.0328429
11815	chr16	1862	Apod	protein-coding	apolipoprotein D	-1.89518	9.91713	-3.71108	0.00215977	0.0354553
217154	chr11	3049	Stac2	protein-coding	SH3 and cysteine rich domain 2	-1.34598	8.19786	-3.69992	0.00217902	0.0355756
50790	chrX	5280	Acsl4	protein-coding	acyl-CoA synthetase long-chain family member 4	-1.15824	8.38561	-3.66376	0.0022979	0.0371718
75320	chr6	6433	Etnk1	protein-coding	ethanolamine kinase 1	-1.17685	8.12597	-3.63945	0.00239057	0.0383263
70354	chr2	6797	Secisbp2l	protein-coding	SECIS binding protein 2-like	-0.984005	7.56552	-3.63736	0.00239826	0.0383987
69993	chr6	3404	Chn2	protein-coding	chimerin 2	-1.36218	4.05502	-3.62438	0.00245179	0.0389607
20603	chrX	3377	Sms	protein-coding	spermine synthase	-0.971439	3.97882	-3.60609	0.00252349	0.0399677
50527	chr14	4418	Ero1l	protein-coding	ERO1-like (S. cerevisiae)	-1.80039	7.83464	-3.60175	0.00257349	0.0404923
232187	chr6	2493	Smyd5	protein-coding	SET and MYND domain containing 5	-1.1596	5.7161	-3.58804	0.00259934	0.0408099
71406	chr4	4086	5430416O09Rik	protein-coding	RIKEN cDNA 5430416O09 gene	-1.63109	3.29591	-3.58322	0.00263052	0.0412545
223920	chr15	2126	Soat2	protein-coding	sterol O-acyltransferase 2	-2.2255	-0.961613	-3.58279	0.00268404	0.0419113
71279	chr10	5240	Slc29a3	protein-coding	solute carrier family 29 (nucleoside transporters), member 3	-1.11753	6.67245	-3.54809	0.00277454	0.0430442
56045	chr2	4010	Samhd1	protein-coding	SAM domain and HD domain, 1	-0.90442	6.32939	-3.53412	0.00283837	0.0438456
140474	chr16	11281	Muc4	protein-coding	mucin 4	-2.18404	0.961876	-3.54639	0.00284449	0.0438929
381293	chr1	8770	Kif14	protein-coding	kinesin family member 14	-1.41609	1.19344	-3.5297	0.00286325	0.0440879
30049	chr19	3470	Scd3	protein-coding	stearoyl-coenzyme A desaturase 3	-1.29494	1.85404	-3.52725	0.00287239	0.0441814
269109	chr1	4630	Dpp10	protein-coding	dipeptidylpeptidase 10	-2.54362	0.226037	-3.53856	0.00293677	0.0449317
14275	chr7	1407	Folr1	protein-coding	folate receptor 1 (adult)	-1.91883	4.20369	-3.50495	0.00302692	0.0459205
70045	chr14	756	2610528A11Rik	protein-coding	RIKEN cDNA 2610528A11 gene	-3.84251	3.52428	-3.55701	0.00312494	0.0471097
109242	chr4	5598	Kif24	protein-coding	kinesin family member 24	-1.3874	1.78396	-3.45132	0.00325615	0.0489341

[truncated: 8 more sheets: S4C_Ba_UP, S4C_Lu_Dw, S4C_Lu_UP, S5A_Ba, S5A_Lu, S5A_Peaks, S7D, S7E]
